# Supplementary material for: Staphylococcus aureus Coordinates Leukocidin Expression and Pathogenesis by Sensing Metabolic Fluxes via RpiRc
Source: mBio. 2016 Jun 21;7(3):e00818-16. doi: 10.1128/mBio.00818-16 (PMC4916384; doi:10.1128/mBio.00818-16)
Supplement: Table S1 — Regulator library screen and analyses. [file mbo003162859st1.xlsx]

## Sheet: Regulator library
USA300	NE#	Function
SAUSA300_0022	NE1693	hypothetical protein (Two-component signal transduction system YycFG, regulatory protein YycH)
SAUSA300_0037	NE495	cassette chromosome recombinase B / also transcription factor domain
SAUSA300_0043	NE1500	hypothetical protein (RHOD protein, post-translational regulation)
SAUSA300_0047	NE685	HNH endonuclease domain
SAUSA300_0066	NE1233	arginine repressor
SAUSA300_0072	NE574	methyltransferase
SAUSA300_0084	NE989	DUF family which is part of a larger superfamily that contains various transcriptional regulators
SAUSA300_0085	NE1747	hypothetical protein (RHOD-family proteins)
SAUSA300_0090	NE1861	hypothetical protein (Transcriptional regulator of competence genes, TfoX/Sxy family [Transcription])
SAUSA300_0097	NE150	Helicase / ATPase / AAA protein (one of functions is regulation of gene expression)
SAUSA300_0110	NE11	single-stranded-DNA-specific exonuclease RecJ
SAUSA300_0110	NE110	transcriptional regulator, GntRfamily/aminotransferase, class I
SAUSA300_0137	NE1367	transcriptional regulator, GntR family
SAUSA300_0195	NE1659	transcriptional regulator
SAUSA300_0258	NE1001	GntR family transcriptional regulator
SAUSA300_0261	NE553	methyltransferase domain
SAUSA300_0283	NE148	essC protein (domain similar to gene regulator in Bacillus / DNA transporter)
SAUSA300_0288	NE1565	hypothetical protein (Predicted ribonuclease, toxin component of the YeeF-YezG toxin-antitoxin module)
SAUSA300_0310	NE1254	perfringolysin O regulator protein
SAUSA300_0316	NE562	ROK family protein / nucleotide binding domains
SAUSA300_0317	NE1433	conserved hypothetical protein (RpiR; HTH and SIS domains)
SAUSA300_0326	NE927	helix-turn-helix domain
SAUSA300_0334	NE1781	MarR family transcriptional regulator
SAUSA300_0336	NE1155	hypothetical protein: MepB superfamily; unknown
SAUSA300_0364	NE350	GTP-dependent nucleic acid-binding protein EngD - YchF
SAUSA300_0373	NE1226	hypothetical protein (Xre transcriptional regulators; HTH domains
SAUSA300_0391	NE1267	hypothetical protein (PemK-like; known to bind to promoters of operons)
SAUSA300_0444	NE1883	LysR family regulatory protein
SAUSA300_0465	NE77	Endonuclease
SAUSA300_0469	NE905	ribonuclease M5
SAUSA300_0473	NE1237	pur operon repressor
SAUSA300_0516	NE664	Mini-ribonuclease 3
SAUSA300_0518	NE1117	hypothetical protein: RNA-binding protein PIN domain
SAUSA300_0519	NE1799	hypothetical protein (DNA-directed RNA polymerase specialized sigma subunit, sigma24 family )
SAUSA300_0556	NE794	SIS domain protein / DNA-binding transcriptional regulator domain
SAUSA300_0597	NE1878	putative endonuclease III
SAUSA300_0605	NE1193	accessory regulator A
SAUSA300_0646	NE1756	sensor histidine kinase
SAUSA300_0654	NE296	staphylococcal accessory protein X / MarR family transcriptional regulator
SAUSA300_0655	NE689	transcriptional regulator
SAUSA300_0657	NE1654	hypothetical protein (Predicted RNA-binding protein, associated with RNAse of E/G family)
SAUSA300_0658	NE1560	LysR family transcriptional regulator
SAUSA300_0668	NE682	recombination and DNA strand exchange inhibitor protein
SAUSA300_0683	NE1412	transcriptional regulator, DeoR family
SAUSA300_0683	NE1412-repeat	transcriptional regulator, DeoR family
SAUSA300_0690	NE1296	sensor histidine kinase SaeS
SAUSA300_0691	NE1622	DNA-binding response regulator SaeR
SAUSA300_0732	NE205	Putative translation regulator domain and DUF
SAUSA300_0734	NE173	putative comf operon protein 1 / Helicase family
SAUSA300_0746	NE490	TPR domain protein (potentially part of two-component system)
SAUSA300_0748	NE320	RapZ domain: RNase adaptor protein for sRNA GlmZ degradation
SAUSA300_0750	NE1686	hypothetical protein (Putative sporulation transcription regulator WhiA)
SAUSA300_0809	NE466	putative DNA primase
SAUSA300_0814	NE305	CAAX amino protease / Abi-2 proteins are thought to have helix-turn-helix motifs
SAUSA300_0869	NE1012	exonuclease RexB
SAUSA300_0954	NE1066	MarR family transcriptional regulator
SAUSA300_0998	NE1362	conserved hypothetical protein (Transcriptional reg; HipB; XRE family)
SAUSA300_1042	NE947	DNA polymerase
SAUSA300_1045	NE1212	excinuclease ABC subunit C
SAUSA300_1085	NE874	S4 RNA-binding protein
SAUSA300_1090	NE793	S4/Hsp/ tRNA synthetase RNA-binding domain
SAUSA300_1120	NE1344	ATP-dependent DNA helicase RecG
SAUSA300_1148	NE1555	transcriptional repressor CodY
SAUSA300_1204	NE1631	hypothetical protein (Transcription factor; HTH-xre-type)
SAUSA300_1222	NE1241	thermonuclease
SAUSA300_1243	NE1451	exonuclease SbcC
SAUSA300_1253	NE1415	transcription antiterminator
SAUSA300_1259	NE445	ImpB/MucB/SamB family protein (DNA repair)
SAUSA300_1279	NE1316	phosphate transport system regulatory protein PhoU
SAUSA300_1284	NE1182	hypothetical protein: Virulence factor important for expression of Hla/SpA
SAUSA300_1307	NE1183	sensor histidine kinase protein
SAUSA300_1308	NE1684	DNA-binding response regulator
SAUSA300_1354	NE842	TPR domain (sometimes present in transcription factors)
SAUSA300_1371	NE1528	ATP-dependent DNA helicase RecQ
SAUSA300_1372	NE1349	conserved hypothetical protein (unknown, but HTH domain)
SAUSA300_1425	NE7	nuclease
SAUSA300_1430	NE1408	phiSLT ORF 87-like protein, putative DNA-binding protein
SAUSA300_1433	NE1680	putative phage regulatory protein
SAUSA300_1442	NE1309	respiratory response protein, SrrA
SAUSA300_1455	NE1903	AraC family transcriptional regulator
SAUSA300_1457	NE1439	maltose operon transcriptional repressor
SAUSA300_1469	NE1895	arginine repressor
SAUSA300_1473	NE1887	transcription antitermination protein NusB
SAUSA300_1482	NE100	FtsK/SpoIIIE family protein (DNA translocase)
SAUSA300_1495	NE1203	hypothetical protein: RHOD superfamily protein-post-tranlational regulator
SAUSA300_1518	NE1474	ATP-dependent RNA helicase, DEAD/DEAH box family
SAUSA300_1524	NE956	CBS domain-containing protein with helix-turn-helix domain
SAUSA300_1542	NE1333	heat-inducible transcription repressor HrcA
SAUSA300_1549	NE832	ComE operon protein 1 / DNA binding domain
SAUSA300_1583	NE1293	hypothetical protein (DNA binding transcriptional regulator; IscR)
SAUSA300_1599	NE1760	hypothetical protein (ACT-domain containing post-translational regulators)
SAUSA300_1622	NE914	trigger factor (ribosome-associated chaperone)
SAUSA300_1638	NE618	sensory box histidine kinase PhoR
SAUSA300_1639	NE1486	alkaline phosphatase synthesis transcriptional regulatory protein
SAUSA300_1650	NE1208	hypothetical protein: exonuclease and RNA_binding domains
SAUSA300_1651	NE265	Cystathionine Beta-Synthase domain protein AND helix-turn-helix domain
SAUSA300_1658	NE807	adenine methyltransferase
SAUSA300_1707	NE51	rRNA methyltransferase
SAUSA300_1717	NE1562	arsenical resistance operon repressor
SAUSA300_1722	NE1246	hypothetical protein (RNA polymerase sigma factor S)
SAUSA300_1787	NE656	HIT family protein (cell-cycle regulation protein HIT / nucleotide binding)
SAUSA300_1791	NE637	cmp-binding-factor 1 / cbf1 3'-5' exoribonuclease YhaM
SAUSA300_1875	NE1320	exonuclease
SAUSA300_1876	NE1866	DNA polymerase IV
SAUSA300_1903	NE692	YolD-like protein / predicted that thes proteins are functionally equivalent to the UmuD subunit of polymerase V from gram-negative bacteria
SAUSA300_1946	NE1395	phiPVL ORF057-like protein, transcriptionalactivator RinB
SAUSA300_1955	NE1291	putative endodeoxyribonuclease RusA
SAUSA300_1957	NE902	phiPVL ORF046-like protein (replication protein DnaD)
SAUSA300_1958	NE824	single-strand DNA-binding protein
SAUSA300_1966	NE1786	phi77 ORF014-like protein, phage anti-repressor protein
SAUSA300_1968	NE1821	putative phage transcriptional regulator
SAUSA300_1992	NE1532	accessory gene regulator protein A
SAUSA300_1999	NE1158	redox-sensing transcriptional repressor Rex
SAUSA300_2021	NE1079	S1 RNA-binding domain-containing protein
SAUSA300_2022	NE1109	RNA polymerase sigma factor SigB
SAUSA300_2026	NE1833	PemK family protein (endoribonuclease)
SAUSA300_2036	NE1249	DNA-binding response regulator, KdpE
SAUSA300_2043	NE1750	hypothetical protein (Staphylococcus aureus copper-sensitive operon repressor (CsoR))
SAUSA300_2052	NE1679	single-stranded DNA- binding protein family
SAUSA300_2098	NE1323	ArsR family transcriptional regulator
SAUSA300_2101	NE372	SAP domain protein (putative DNA/RNA binding domain)
SAUSA300_2216	NE1189	MarR family transcriptional regulator
SAUSA300_2264	NE1142	RpiR family phosphosugar-binding transcriptional regulator
SAUSA300_2279	NE1511	LysR family regulatory protein
SAUSA300_2284	NE1871	hypothetical protein (HTH-like 3alpha domain; MOSC superfamily)
SAUSA300_2290	NE1613	putative 3-methyladenine DNA glycosylase
SAUSA300_2300	NE1471	transcriptional regulator, TetR family
SAUSA300_2303	NE1601	transcriptional regulator TcaR
SAUSA300_2308	NE1089	response regulator protein
SAUSA300_2310	NE671	LytTR family transcriptional regulator
SAUSA300_2322	NE1064	TetR family transcriptional regulator
SAUSA300_2326	NE1304	transcription regulatory protein
SAUSA300_2336	NE1185	MerR family transcriptional regulator
SAUSA300_2337	NE1669	DegU family transcriptional regulator
SAUSA300_2338	NE1157	sensor histidine kinase
SAUSA300_2347	NE1352	nitrite reductase transcriptional regulator NirR
SAUSA300_2446	NE474	GTP pyrophosphokinase (p)ppGpp synthase/hydrolase, HD superfamily [Signal transduction mechanisms, Transcription]
SAUSA300_2459	NE1718	MarR family transcriptional regulator
SAUSA300_2471	NE1114	perfringolysin O regulator protein
SAUSA300_2480	NE1466	transcriptional regulator, LysR family
SAUSA300_2490	NE1393	TetR family regulatory protein
SAUSA300_2530	NE1216	TetR family transcriptional regulator
SAUSA300_2547	NE1201	hypothetical protein: DNA-binding MarR family protein
SAUSA300_2558	NE1116	nisin susceptibility-associated sensor histidine kinase
SAUSA300_2559	NE1643	DNA-binding response regulator
SAUSA300_2571	NE367	argR arginine repressor (transcriptional regulator)
SAUSA300_2576	NE129	DNA internalization-related competence proteinComEC/Rec2
SAUSA300_2599	NE1132	intercellular adhesion operon transcription regulator
SAUSA300_2629	NE859	DNA-binding protein
SAUSA300_2643	NE486	putative chromosome partioning protein, ParB family
SAUSA300_2134	NE20	transcriptional antiterminator, BglG family
SAUSA300_1636	NE22	DNA polymerase I superfamily
SAUSA300_0095	NE32	transcriptional regulator, LysR family domain protein
SAUSA300_0217	NE49	DNA-binding response regulator, AraC family
SAUSA300_0794	NE62	Toprim domain protein
SAUSA300_0104	NE78	transcriptional regulator, AraC family
SAUSA300_0741	NE84	excinuclease ABC, B subunit
SAUSA300_0045	NE88	HNH endonuclease family protein
SAUSA300_1989	NE95	accessory gene regulator protein B
SAUSA300_2438	NE96	staphylococcal accessory regulator U
SAUSA300_1448	NE99	transcriptional regulator, Fur family
SAUSA300_1219	NE116	putative sensor histidine kinase
SAUSA300_2640	NE132	putative transcriptional regulator
SAUSA300_1805	NE136	RNA methyltransferase
SAUSA300_0254	NE147	sensor histidine kinase
SAUSA300_2075	NE149	transcription termination factor Rho
SAUSA300_2208	NE152	DNA topoisomerase III
SAUSA300_0114	NE165	staphylococcal accessory regulator
SAUSA300_0481	NE188	transcription-repair coupling factor
SAUSA300_2247	NE210	staphylococcal accessory regulator
SAUSA300_0218	NE218	sensor histidine kinase family protein
SAUSA300_1142	NE242	DNA protecting protein DprA
SAUSA300_1423	NE243	phage related DNA polymerase, family A
SAUSA300_1970	NE246	putative exonuclease
SAUSA300_1167	NE259	polyribonucleotide nucleotidyltransferase (RNA metabolism)
SAUSA300_1220	NE262	DNA-binding response regulator, LuxR family
SAUSA300_2452	NE281	transcriptional regulator, MarR family
SAUSA300_1784	NE294	signal transduction protein TRAP (Phosphorylated TRAP leads to the activation of agr system and consequent RNAIII synthesis resulting in the expression of several virulence factors)
SAUSA300_0025	NE295	5'-nucleotidase family protein
SAUSA300_0063	NE297	cyclic nucleotide-binding domain protein
SAUSA300_1190	NE307	glycerol uptake operon antiterminator regulatory protein
SAUSA300_1854	NE324	regulatory protein RecX
SAUSA300_0870	NE331	exonuclease RexA
SAUSA300_1196	NE342	RNA chaperone, host factor-1 protein
SAUSA300_1346	NE346	putative DnaQ family exonuclease/DinG family helicase
SAUSA300_1169	NE348	DNA translocase FtsK
SAUSA300_0503	NE354	transcriptional regulator, gntR family protein
SAUSA300_2515	NE355	transcriptional regulator, TetR family
SAUSA300_1708	NE386	staphylococcal accessory regulator Rot
SAUSA300_1412	NE413	phiSLT ORF 50-like protein / transcriptional activator RinB
SAUSA300_2259	NE415	putative transcriptional regulator
SAUSA300_2035	NE423	sensor histidine kinase, KdpD
SAUSA300_0265	NE425	putative ribose operon repressor
SAUSA300_0621	NE431	iron-dependent repressor
SAUSA300_2271	NE434	phosphosugar-binding transcriptional regulator
SAUSA300_2156	NE436	lactose phosphotransferase system repressor
SAUSA300_1421	NE442	phiSLT ORF122-like protein, DNA polymerase
SAUSA300_2566	NE454	transcriptional regulator, Crp/Fnr family
SAUSA300_1472	NE458	exodeoxyribonuclease VII, large subunit
SAUSA300_0645	NE481	DNA-binding response regulator
SAUSA300_0764	NE501	ribonuclease R
SAUSA300_0093	NE505	transcriptional regulator, LysR family domain protein
SAUSA300_1036	NE507	RNA methyltransferase, TrmH family
SAUSA300_2431	NE513	putative helicase
SAUSA300_2437	NE514	staphylococcal accessory regulator T
SAUSA300_1969	NE523	phi77 ORF011-like protein, phage transcriptional repressor
SAUSA300_2248	NE530	transcriptional regulator, AraC family
SAUSA300_0506	NE544	pyrimidine nucleoside transport protein
SAUSA300_1865	NE554	DNA-binding response regulator
SAUSA300_1865	NE554	DNA replication and repair protein recF
SAUSA300_0004	NE555	ATP-dependent RNA helicase
SAUSA300_2037	NE565	transcriptional regulator, MarR family
SAUSA300_2331	NE567	staphylococcal respiratory response protein, srrB
SAUSA300_2082	NE646	DNA-directed RNA polymerase, delta subunit
SAUSA300_1842	NE665	transcriptional regulator, Fur family
SAUSA300_2445	NE690	transcriptional regulator, MerR family
SAUSA300_2620	NE695	transcriptional antiterminator, BglG family
SAUSA300_0776	NE710	thermonuclease precursor
SAUSA300_0577	NE713	putative transcriptional regulator
SAUSA300_1995	NE742	sucrose operon repressor
SAUSA300_1406	NE748	phiSLT ORF 104b-like protein (endonuclease domain)
SAUSA300_1170	NE755	transcriptional regulator, GntR family
SAUSA300_1343	NE761	endonuclease III
SAUSA300_2160	NE786	MerR family transcriptional regulator
SAUSA300_1332	NE789	putative 5'-3' exonuclease
SAUSA300_1178	NE805	recombinase A
SAUSA300_2309	NE820	sensor histidine kinase
SAUSA300_1866	NE823	two-component sensor histidine kinase
SAUSA300_2106	NE837	putative transcriptional regulator
SAUSA300_1408	NE860	phage helicase
SAUSA300_0653	NE872	AraC family transcriptional regulator
SAUSA300_1991	NE873	accessory gene regulator protein C
SAUSA300_2575	NE915	BglG family transcriptional antiterminator
SAUSA300_0147	NE932	5' nucleotidase family protein
SAUSA300_0517	NE936	RNA methyltransferase
SAUSA300_0255	NE958	two-component response regulator
SAUSA300_1242	NE959	exonuclease SbcD
SAUSA300_0705	NE972	ATP-dependent DNA helicase RecQ
SAUSA300_1517	NE1028	endonuclease IV
SAUSA300_1799	NE1053	putative sensor histidine kinase
SAUSA300_0354	NE1426	low temperature requirement protein LtrA
SAUSA300_1576	NE1427	helicase, RecD/TraA family
SAUSA300_1878	NE1442	RNA methyltransferase, TrmA family
SAUSA300_2023	NE1472	anti-sigma-B factor, serine-protein kinase
SAUSA300_1687	NE1481	FtsK/SpoIIIE family protein
SAUSA300_1126	NE1494	ribonuclease III
SAUSA300_2025	NE1607	sigma-B regulation protein
SAUSA300_1682	NE1670	catabolite control protein A
SAUSA300_0450	NE1687	trehalose operon repressor
SAUSA300_1548	NE1712	ComE operon protein 2
SAUSA300_2024	NE1872	anti-sigma-B factor, antagonist

## Sheet: Cytotoxicity of candidates
			Primary screen			Validation screen	3 hours of bacterial growth		Validation screen	6 hours of bacterial growth
USA300	NE#	Function	Avg. Cytotoxicity	Avg. Fold-change rel. to WT		Avg. Cytotoxicity	Avg. Fold-change rel. to WT		Avg. Cytotoxicity	Avg. Fold-change rel. to WT
WT		WT JE2	39.97	1		53.23	1		58.48	1
SAUSA300_1170	NE755	transcriptional regulator, GntR family	89.6026	2.27014		68.93	1.316		19.15	0.328
SAUSA300_2264	NE1142	RpiR family phosphosugar-binding transcriptional regulator	88.0807	2.23159		86.48	1.642		84.92	53.84
SAUSA300_0063	NE297	cyclic nucleotide-binding domain protein	87.8152	2.22486		58.14	1.109		43.84	0.75
SAUSA300_1708	NE386	staphylococcal accessory regulator Rot	87.577	2.21882		88.65	1.694		88.82	1.52
SAUSA300_2160	NE786	MerR family transcriptional regulator	86.9788	2.20367		90.2	1.713		36.02	0.616
SAUSA300_2021	NE1079	S1 RNA-binding domain-containing protein	86.6405	2.1951		78.63	1.488		30.89	0.528
SAUSA300_2515	NE355	transcriptional regulator, TetR family	85.6582	2.17021		77.91	1.488		25.02	0.428
SAUSA300_1542	NE1333	heat-inducible transcription repressor HrcA	85.5441	2.16732		53.84	1.002		66.25	1.133
SAUSA300_0518	NE1117	hypothetical protein: RNA-binding protein PIN domain	85.2879	2.16083		53.66	0.996		42.61	0.729
SAUSA300_2022	NE1109	RNA polymerase sigma factor SigB	85.1197	2.15657		80.08	1.517		52.44	0.897
SAUSA300_0503	NE354	transcriptional regulator, gntR family protein	84.4832	2.14044
SAUSA300_0126	NE99	transcriptional regulator, Fur family	83.7756	2.12251
SAUSA300_1457	NE1439	maltose operon transcriptional repressor	83.7248	2.12122
SAUSA300_2322	NE1064	TetR family transcriptional regulator	83.4388	2.11398
SAUSA300_1412	NE413	phiSLT ORF 50-like protein / transcriptional activator RinB	83.399	2.11297
SAUSA300_1178	NE805	recombinase A	83.2358	2.10884
SAUSA300_0025	NE295	5'-nucleotidase family protein	83.031	2.10365
SAUSA300_0654	NE296	staphylococcal accessory protein X / MarR family transcriptional regulator	82.7688	2.09701
SAUSA300_0261	NE553	methyltransferase domain	82.3149	2.08551
SAUSA300_0869	NE1012	exonuclease RexB	82.2608	2.08414
SAUSA300_1955	NE1291	putative endodeoxyribonuclease RusA	82.249	2.08384
SAUSA300_0577	NE713	putative transcriptional regulator	78.3758	2.06673
SAUSA300_2309	NE820	sensor histidine kinase	81.3734	2.06165
SAUSA300_1722	NE1246	hypothetical protein (RNA polymerase sigma factor S)	81.0813	2.05425
SAUSA300_2023	NE1472	anti-sigma-B factor, serine-protein kinase	81.0775	2.05416
SAUSA300_1658	NE807	adenine methyltransferase	81.056	2.05361
SAUSA300_2030	NE152	DNA topoisomerase III	80.9163	2.05007
SAUSA300_2620	NE695	transcriptional antiterminator, BglG family	80.4486	2.03822
SAUSA300_2599	NE1132	intercellular adhesion operon transcription regulator	79.9896	2.02659
SAUSA300_1854	NE324	regulatory protein RecX	79.9711	2.02612
SAUSA300_0364	NE350	GTP-dependent nucleic acid-binding protein EngD - YchF	79.6525	2.01805
SAUSA300_0732	NE205	Putative translation regulator domain and DUF	79.2607	2.00813
SAUSA300_2452	NE281	transcriptional regulator, MarR family	79.0524	2.00285
SAUSA300_2308	NE1089	response regulator protein	78.8921	1.99879
SAUSA300_1865	NE554	DNA-binding response regulator	78.1438	1.97983
SAUSA300_1090	NE793	S4/Hsp/ tRNA synthetase RNA-binding domain	77.5358	1.96442
SAUSA300_0655	NE689	transcriptional regulator	77.5187	1.96399
SAUSA300_0734	NE173	putative comf operon protein 1 / Helicase family	77.5048	1.96364
SAUSA300_2025	NE1607	sigma-B regulation protein	77.1913	1.9557
SAUSA300_1190	NE307	glycerol uptake operon antiterminator regulatory protein	77.1004	1.95339
SAUSA300_1784	NE294	signal transduction protein TRAP (Phosphorylated TRAP leads to the activation of agr system and consequent RNAIII synthesis resulting in the expression of several virulence factors)	76.7469	1.94444
SAUSA300_1549	NE832	ComE operon protein 1 / DNA binding domain	76.7384	1.94422
SAUSA300_0258	NE1001	GntR family transcriptional regulator	85.8556	1.93627
SAUSA300_1599	NE1760	hypothetical protein (ACT-domain containing post-translational regulators)	76.2964	1.93302
SAUSA300_1548	NE1712	ComE operon protein 2	75.9705	1.92476
SAUSA300_1650	NE1208	hypothetical protein: exonuclease and RNA_binding domains	75.891	1.92275
SAUSA300_1372	NE1349	conserved hypothetical protein (unknown, but HTH domain)	75.7084	1.91812
SAUSA300_0097	NE150	Helicase / ATPase / AAA protein (one of functions is regulation of gene expression)	75.7058	1.91806
SAUSA300_1036	NE507	RNA methyltransferase, TrmH family	75.5512	1.91414
SAUSA300_2347	NE1352	nitrite reductase transcriptional regulator NirR	75.4213	1.91085
SAUSA300_1279	NE1316	phosphate transport system regulatory protein PhoU	75.1875	1.90493
SAUSA300_1371	NE1528	ATP-dependent DNA helicase RecQ	75.1813	1.90477
SAUSA300_1423	NE243	phage related DNA polymerase, family A	75.0105	1.90044
SAUSA300_0653	NE872	AraC family transcriptional regulator	74.742	1.89364
SAUSA300_0870	NE331	exonuclease RexA	74.7225	1.89315
SAUSA300_2106	NE837	putative transcriptional regulator	74.6101	1.8903
SAUSA300_0465	NE77	Endonuclease	74.5781	1.88949
SAUSA300_0195	NE1659	transcriptional regulator	74.5014	1.88755
SAUSA300_0354	NE1426	low temperature requirement protein LtrA	74.4894	1.88724
SAUSA300_1622	NE914	trigger factor (ribosome-associated chaperone)	74.4706	1.88676
SAUSA300_1354	NE842	TPR domain (sometimes present in transcription factors)	74.4265	1.88565
SAUSA300_1903	NE692	YolD-like protein / predicted that thes proteins are functionally equivalent to the UmuD subunit of polymerase V from gram-negative bacteria	73.4173	1.86008
SAUSA300_1406	NE748	phiSLT ORF 104b-like protein (endonuclease domain)	73.2729	1.85642
SAUSA300_0448	NE149	transcription termination factor Rho	73.2546	1.85596
SAUSA300_2250	NE147	sensor histidine kinase	73.1349	1.85292
SAUSA300_0814	NE305	CAAX amino protease / Abi-2 proteins are thought to have helix-turn-helix motifs	72.9425	1.84805
SAUSA300_1343	NE761	endonuclease III	72.8824	1.84653
SAUSA300_1842	NE665	transcriptional regulator, Fur family	72.6327	1.8402
SAUSA300_1243	NE1451	exonuclease SbcC	72.6306	1.84015
SAUSA300_1638	NE618	sensory box histidine kinase PhoR	72.5305	1.83761
SAUSA300_2559	NE1643	DNA-binding response regulator	72.1277	1.82741
SAUSA300_1495	NE1203	hypothetical protein: RHOD superfamily protein-post-tranlational regulator	71.8063	1.81926
SAUSA300_2052	NE1679	single-stranded DNA- binding protein family	71.6334	1.81488
SAUSA300_1196	NE342	RNA chaperone, host factor-1 protein	71.4709	1.81076
SAUSA300_1651	NE265	Cystathionine Beta-Synthase domain protein AND helix-turn-helix domain	71.3344	1.80731
SAUSA300_2530	NE1216	TetR family transcriptional regulator	70.8152	1.79415
SAUSA300_1999	NE1158	redox-sensing transcriptional repressor Rex	70.5662	1.78784
SAUSA300_0047	NE685	HNH endonuclease domain	70.4511	1.78493
SAUSA300_2303	NE1601	transcriptional regulator TcaR	70.425	1.78427
SAUSA300_2338	NE1157	sensor histidine kinase	70.3538	1.78246
SAUSA300_0764	NE501	ribonuclease R	70.2784	1.78055
SAUSA300_0072	NE574	methyltransferase	70.0251	1.77413
SAUSA300_0095	NE32	transcriptional regulator, LysR family domain protein	69.9624	1.77255
SAUSA300_0218	NE218	sensor histidine kinase family protein	69.4461	1.75946
SAUSA300_0348	NE165	staphylococcal accessory regulator	69.293	1.75559
SAUSA300_1958	NE824	single-strand DNA-binding protein	69.2553	1.75463
SAUSA300_0110	NE110	transcriptional regulator, GntRfamily/aminotransferase, class I	69.1664	1.75238
SAUSA300_1583	NE1293	hypothetical protein (DNA binding transcriptional regulator; IscR)	69.0892	1.75042
SAUSA300_1707	NE51	rRNA methyltransferase	69.0792	1.75017
SAUSA300_1866	NE823	two-component sensor histidine kinase	69.0264	1.74883
SAUSA300_0104	NE78	transcriptional regulator, AraC family	68.2448	1.72903
SAUSA300_0093	NE505	transcriptional regulator, LysR family domain protein	67.8815	1.71983
SAUSA300_1142	NE242	DNA protecting protein DprA	67.811	1.71804
SAUSA300_2446	NE474	GTP pyrophosphokinase (p)ppGpp synthase/hydrolase, HD superfamily [Signal transduction mechanisms, Transcription]	63.049	1.71602
SAUSA300_2098	NE1323	ArsR family transcriptional regulator	67.6305	1.71347
SAUSA300_1408	NE860	phage helicase	67.3614	1.70665
SAUSA300_0084	NE989	DUF family which is part of a larger superfamily that contains various transcriptional regulators	75.488	1.70596
SAUSA300_0004	NE555	DNA replication and repair protein recF	66.866	1.6941
SAUSA300_2279	NE1511	LysR family regulatory protein	57.941	1.68372
SAUSA300_0645	NE481	DNA-binding response regulator	66.3026	1.67982
SAUSA300_2290	NE1613	putative 3-methyladenine DNA glycosylase	66.0788	1.67415
SAUSA300_0265	NE425	putative ribose operon repressor	65.9704	1.67141
SAUSA300_2037	NE565	ATP-dependent RNA helicase	65.8243	1.6677
SAUSA300_1970	NE246	putative exonuclease	65.6435	1.66312
SAUSA300_0469	NE905	ribonuclease M5	65.2336	1.65274
SAUSA300_1222	NE1241	thermonuclease	64.8762	1.64368
SAUSA300_2331	NE567	transcriptional regulator, MarR family	64.8669	1.64345
SAUSA300_2575	NE915	BglG family transcriptional antiterminator	64.843	1.64284
SAUSA300_0217	NE49	DNA-binding response regulator, AraC family	64.4667	1.63331
SAUSA300_2643	NE486	putative chromosome partioning protein, ParB family	64.4563	1.63305
SAUSA300_0668	NE682	recombination and DNA strand exchange inhibitor protein	64.2244	1.62717
SAUSA300_1791	NE637	cmp-binding-factor 1 / cbf1 3'-5' exoribonuclease YhaM	63.6534	1.6127
SAUSA300_0310	NE1254	perfringolysin O regulator protein	63.5641	1.61044
SAUSA300_0336	NE1155	hypothetical protein: MepB superfamily; unknown	63.4292	1.60702
SAUSA300_0283	NE148	essC protein (domain similar to gene regulator in Bacillus / DNA transporter)	63.3285	1.60447
SAUSA300_1787	NE656	HIT family protein (cell-cycle regulation protein HIT / nucleotide binding)	63.1652	1.60033
SAUSA300_2247	NE210	staphylococcal accessory regulator	63.0736	1.59801
SAUSA300_2134	NE20	transcriptional antiterminator, BglG family	63.0476	1.59735
SAUSA300_1148	NE1555	transcriptional repressor CodY	62.9142	1.59398
SAUSA300_0037	NE495	cassette chromosome recombinase B / also transcription factor domain	62.8693	1.59284
SAUSA300_2248	NE530	transcriptional regulator, AraC family	62.4629	1.58254
SAUSA300_1425	NE7	nuclease	62.2184	1.57635
SAUSA300_1255	NE136	RNA methyltransferase	62.1554	1.57475
SAUSA300_1878	NE1442	RNA methyltransferase, TrmA family	62.1477	1.57456
SAUSA300_1120	NE1344	ATP-dependent DNA helicase RecG	61.5602	1.55967
SAUSA300_1524	NE956	CBS domain-containing protein with helix-turn-helix domain	61.3011	1.55311
SAUSA300_1482	NE100	FtsK/SpoIIIE family protein (DNA translocase)	61.2869	1.55275
SAUSA300_1966	NE1786	phi77 ORF014-like protein, phage anti-repressor protein	60.9049	1.54307
SAUSA300_2310	NE671	LytTR family transcriptional regulator	60.8516	1.54172
SAUSA300_0110	NE11	single-stranded-DNA-specific exonuclease RecJ	60.4198	1.53078
SAUSA300_0429	NE62	Toprim domain protein	60.387	1.52995
SAUSA300_0776	NE710	thermonuclease precursor	60.3508	1.52903
SAUSA300_0748	NE320	RapZ domain: RNase adaptor protein for sRNA GlmZ degradation	60.2344	1.52608
SAUSA300_2571	NE367	argR arginine repressor (transcriptional regulator)	60.2331	1.52605
SAUSA300_0998	NE1362	conserved hypothetical protein (Transcriptional reg; HipB; XRE family)	59.8251	1.51571
SAUSA300_0391	NE1267	hypothetical protein (PemK-like; known to bind to promoters of operons)	59.6627	1.5116
SAUSA300_1220	NE262	DNA-binding response regulator, LuxR family	59.2439	1.50099
SAUSA300_0085	NE1747	hypothetical protein (RHOD-family proteins)	58.9566	1.49371
SAUSA300_1576	NE1427	helicase, RecD/TraA family	58.7417	1.48826
SAUSA300_2459	NE1718	MarR family transcriptional regulator	58.7086	1.48742
SAUSA300_1253	NE1415	transcription antiterminator	58.5218	1.48269
SAUSA300_1995	NE742	sucrose operon repressor	58.4362	1.48052
SAUSA300_0556	NE794	SIS domain protein / DNA-binding transcriptional regulator domain	57.7354	1.46277
SAUSA300_1242	NE959	exonuclease SbcD	56.7885	1.43878
SAUSA300_2640	NE132	putative transcriptional regulator	56.3052	1.42653
SAUSA300_2547	NE1201	hypothetical protein: DNA-binding MarR family protein	55.8114	1.41402
SAUSA300_2336	NE1185	MerR family transcriptional regulator	55.2733	1.40039
SAUSA300_1169	NE348	DNA translocase FtsK	54.4642	1.37989
SAUSA300_1636	NE22	DNA polymerase I superfamily	53.8476	1.36427
SAUSA300_0481	NE188	transcription-repair coupling factor	53.6348	1.35887
SAUSA300_1167	NE259	polyribonucleotide nucleotidyltransferase (RNA metabolism)	53.0898	1.34507
SAUSA300_0605	NE1193	accessory regulator A	52.9506	1.34154
SAUSA300_0288	NE1565	hypothetical protein (Predicted ribonuclease, toxin component of the YeeF-YezG toxin-antitoxin module)	52.6062	1.33282
SAUSA300_2300	NE1471	transcriptional regulator, TetR family	52.4369	1.32853
SAUSA300_1284	NE1182	hypothetical protein: Virulence factor important for expression of Hla/SpA	51.9869	1.31712
SAUSA300_2337	NE1669	DegU family transcriptional regulator	51.966	1.3166
SAUSA300_1259	NE445	ImpB/MucB/SamB family protein (DNA repair)	51.8137	1.31274
SAUSA300_0417	NE116	putative sensor histidine kinase	51.2213	1.29773
SAUSA300_1682	NE1670	catabolite control protein A	50.8589	1.28854
SAUSA300_2471	NE1114	perfringolysin O regulator protein	50.7419	1.28558
SAUSA300_2035	NE423	sensor histidine kinase, KdpD	50.7186	1.28499
SAUSA300_2629	NE859	DNA-binding protein	50.6298	1.28274
SAUSA300_2431	NE513	putative helicase	50.5764	1.28139
SAUSA300_1472	NE458	exodeoxyribonuclease VII, large subunit	50.2407	1.27288
SAUSA300_2082	NE646	DNA-directed RNA polymerase, delta subunit	50.1029	1.26939
SAUSA300_2566	NE454	transcriptional regulator, Crp/Fnr family	49.7603	1.26071
SAUSA300_1969	NE523	phi77 ORF011-like protein, phage transcriptional repressor	49.7201	1.25969
SAUSA300_0022	NE1693	hypothetical protein (Two-component signal transduction system YycFG, regulatory protein YycH)	49.6053	1.25678
SAUSA300_0506	NE544	pyrimidine nucleoside transport protein	49.4041	1.25169
SAUSA300_2271	NE434	phosphosugar-binding transcriptional regulator	49.1701	1.24576
SAUSA300_1442	NE1309	respiratory response protein, SrrA	48.9051	1.23904
SAUSA300_2026	NE1833	PemK family protein (endoribonuclease)	48.5793	1.23079
SAUSA300_2259	NE415	putative transcriptional regulator	48.5525	1.23011
SAUSA300_0519	NE1799	hypothetical protein (DNA-directed RNA polymerase specialized sigma subunit, sigma24 family )	48.3507	1.225
SAUSA300_1332	NE789	putative 5'-3' exonuclease	48.0203	1.21663
SAUSA300_1957	NE902	phiPVL ORF046-like protein (replication protein DnaD)	47.9378	1.21454
SAUSA300_0750	NE1686	hypothetical protein (Putative sporulation transcription regulator WhiA)	47.3154	1.19877
SAUSA300_0683	NE1412	transcriptional regulator, DeoR family	46.8826	1.1878
SAUSA300_2101	NE372	SAP domain protein (putative DNA/RNA binding domain)	46.8289	1.18644
SAUSA300_0516	NE664	Mini-ribonuclease 3	46.7558	1.18459
SAUSA300_1126	NE1494	ribonuclease III	45.9179	1.16336
SAUSA300_0473	NE1237	pur operon repressor	44.5376	1.12839
SAUSA300_1430	NE1408	phiSLT ORF 87-like protein, putative DNA-binding protein	44.5188	1.12791
SAUSA300_1875	NE1320	exonuclease	43.5406	1.10313
SAUSA300_0066	NE1233	arginine repressor	43.3637	1.09865
SAUSA300_2326	NE1304	transcription regulatory protein	42.7658	1.0835
SAUSA300_0741	NE84	excinuclease ABC, B subunit	42.5416	1.07782
SAUSA300_1433	NE1680	putative phage regulatory protein	41.6506	1.05525
SAUSA300_0147	NE932	5' nucleotidase family protein	54.3513	1.03432
SAUSA300_0326	NE927	helix-turn-helix domain	53.439	1.03073
SAUSA300_0043	NE1500	hypothetical protein (RHOD protein, post-translational regulation)	40.2503	1.01977
SAUSA300_2216	NE1189	MarR family transcriptional regulator	40.0857	1.0156
SAUSA300_0517	NE936	RNA methyltransferase	39.8489	1.0096
SAUSA300_2445	NE690	transcriptional regulator, MerR family	39.4545	0.999607
SAUSA300_0334	NE1781	MarR family transcriptional regulator	39.3179	0.996147
SAUSA300_0317	NE1433	conserved hypothetical protein (RpiR; HTH and SIS domains)	38.9956	0.98798
SAUSA300_2576	NE129	DNA internalization-related competence proteinComEC/Rec2	38.1453	0.966437
SAUSA300_1991	NE873	accessory gene regulator protein C	37.7923	0.957493
SAUSA300_0450	NE1687	trehalose operon repressor	37.58	0.952115
SAUSA300_2156	NE436	lactose phosphotransferase system repressor	37.4949	0.94996
SAUSA300_1946	NE1395	phiPVL ORF057-like protein, transcriptionalactivator RinB	37.464	0.949178
