# Supplementary material for: Staphylococcus aureus Coordinates Leukocidin Expression and Pathogenesis by Sensing Metabolic Fluxes via RpiRc
Source: mBio. 2016 Jun 21;7(3):e00818-16. doi: 10.1128/mBio.00818-16 (PMC4916384; doi:10.1128/mBio.00818-16)
Supplement: Table S2 — Proteomic analyses. [file mbo003162859st2.xlsx]

## Sheet: All proteins detected
Gene ID	Protein IDs	Majority protein IDs	Fasta headers	Number of proteins	Peptides	Razor + unique peptides	Unique peptides	Sequence coverage [%]	Mol. weight [kDa]	Sequence length	Score	LFQ intensity WT1	LFQ intensity WT2	LFQ intensity WT3	LFQ intensity rpiR1	LFQ intensity rpiR2	LFQ intensity rpiR3
SAUSA300_0001	Q2FGE4	Q2FGE4	>sp|Q2FGE4|DNAJ_STAA3 Chaperone protein DnaJ OS=Staphylococcus aureus (strain USA300) GN=dnaJ PE=3 SV=1	1	2	2	2	7.1	41.76	379	8.9918	0	0	7430000	0	0	0
SAUSA300_0002	A0A0H2XHU3	A0A0H2XHU3	>tr|A0A0H2XHU3|A0A0H2XHU3_STAA3 DNA polymerase III, beta subunit OS=Staphylococcus aureus (strain USA300) GN=dnaN PE=4 SV=1	1	7	7	7	20.2	41.913	377	19.91	160000000	157000000	109000000	145000000	0	74800000
SAUSA300_0009	Q2FKP7	Q2FKP7	>sp|Q2FKP7|SYS_STAA3 Serine--tRNA ligase OS=Staphylococcus aureus (strain USA300) GN=serS PE=3 SV=1	1	18	18	18	41.1	48.639	428	150.58	361000000	387000000	336000000	90500000	197000000	102000000
SAUSA300_0017	A0A0H2XG07	A0A0H2XG07	>tr|A0A0H2XG07|A0A0H2XG07_STAA3 Adenylosuccinate synthetase OS=Staphylococcus aureus (strain USA300) GN=purA PE=4 SV=1	1	9	9	9	31.9	47.578	427	36.958	48300000	33200000	26100000	0	0	0
SAUSA300_0020	Q2FKN8	Q2FKN8	>sp|Q2FKN8|WALR_STAA3 Transcriptional regulatory protein WalR OS=Staphylococcus aureus (strain USA300) GN=walR PE=3 SV=1	1	8	8	8	45.9	27.192	233	44.792	33700000	30400000	21500000	0	0	0
SAUSA300_0025	A0A0H2XI02	A0A0H2XI02	>tr|A0A0H2XI02|A0A0H2XI02_STAA3 5-nucleotidase family protein OS=Staphylococcus aureus (strain USA300) GN=SAUSA300_0025 PE=4 SV=1	1	34	34	34	57.1	83.424	772	308.21	601000000	828000000	660000000	702000000	536000000	762000000
SAUSA300_0032	A0A0H2XHY4	A0A0H2XHY4	>tr|A0A0H2XHY4|A0A0H2XHY4_STAA3 Penicillin-binding protein 2 OS=Staphylococcus aureus (strain USA300) GN=mecA PE=4 SV=1	1	38	38	38	51.9	76.102	668	323.31	4990000000	4370000000	3980000000	1510000000	1250000000	1280000000
SAUSA300_0089	A0A0H2XGZ4	A0A0H2XGZ4	>tr|A0A0H2XGZ4|A0A0H2XGZ4_STAA3 Probable tRNA-dihydrouridine synthase OS=Staphylococcus aureus (strain USA300) GN=SAUSA300_0089 PE=4 SV=1	1	2	2	2	10.6	35.562	310	4.0456	0	0	3810000	0	0	0
SAUSA300_0099	A0A0H2XK15	A0A0H2XK15	>tr|A0A0H2XK15|A0A0H2XK15_STAA3 1-phosphatidylinositol phosphodiesterase OS=Staphylococcus aureus (strain USA300) GN=plc PE=4 SV=1	1	21	21	21	71.3	37.086	328	323.31	19000000000	18100000000	15900000000	16000000000	14300000000	15600000000
SAUSA300_0113	A0A0H2XJH7	A0A0H2XJH7	>tr|A0A0H2XJH7|A0A0H2XJH7_STAA3 Immunoglobulin G binding protein A OS=Staphylococcus aureus (strain USA300) GN=SAUSA300_0113 PE=4 SV=1	1	32	32	32	58.3	55.554	508	323.31	7790000000	5540000000	5560000000	0	0	0
SAUSA300_0117	A0A0H2XHK0	A0A0H2XHK0	>tr|A0A0H2XHK0|A0A0H2XHK0_STAA3 Iron compound ABC transporter, iron compound-binding protein SirA OS=Staphylococcus aureus (strain USA300) GN=sirA PE=4 SV=1	1	6	6	6	25.5	36.744	330	11.554	30900000	24200000	24100000	0	0	0
SAUSA300_0129	A0A0H2XIT3	A0A0H2XIT3	>tr|A0A0H2XIT3|A0A0H2XIT3_STAA3 Acetoin(Diacetyl) reductase OS=Staphylococcus aureus (strain USA300) GN=SAUSA300_0129 PE=4 SV=1	1	2	2	2	10.9	27.215	258	9.1951	19500000	11400000	8900000	0	0	0
SAUSA300_0135	Q2FKC6	Q2FKC6	>sp|Q2FKC6|SODM2_STAA3 Superoxide dismutase [Mn/Fe] 2 OS=Staphylococcus aureus (strain USA300) GN=sodM PE=3 SV=1	1	4	4	4	34.7	23.041	199	36.362	21500000	11000000	13700000	0	0	0
SAUSA300_0140	A0A0H2XIA2;A0A0H2XFP3	A0A0H2XIA2;A0A0H2XFP3	>tr|A0A0H2XIA2|A0A0H2XIA2_STAA3 Deoxyribose-phosphate aldolase OS=Staphylococcus aureus (strain USA300) GN=deoC PE=4 SV=1;>tr|A0A0H2XFP3|A0A0H2XFP3_STAA3 Deoxyribose-phosphate aldolase OS=Staphylococcus aureus (strain USA300) GN=deoC PE=4 SV=1	2	3	3	3	19.1	23.502	220	11	18700000	9850000	12500000	0	0	0
SAUSA300_0141	Q2FKC0	Q2FKC0	>sp|Q2FKC0|DEOB_STAA3 Phosphopentomutase OS=Staphylococcus aureus (strain USA300) GN=deoB PE=3 SV=1	1	6	6	6	20.7	43.795	392	100.9	55600000	78000000	39900000	0	0	0
SAUSA300_0146	A0A0H2XIB8	A0A0H2XIB8	>tr|A0A0H2XIB8|A0A0H2XIB8_STAA3 Uncharacterized protein OS=Staphylococcus aureus (strain USA300) GN=SAUSA300_0146 PE=4 SV=1	1	15	15	15	37.5	56.301	514	138.44	181000000	99900000	102000000	29700000	0	0
SAUSA300_0151	A0A0H2XG10	A0A0H2XG10	>tr|A0A0H2XG10|A0A0H2XG10_STAA3 Alcohol dehydrogenase, iron-containing OS=Staphylococcus aureus (strain USA300) GN=adhE PE=4 SV=1	1	8	8	8	12.3	94.944	869	36.207	15000000	21100000	20900000	0	0	0
SAUSA300_0173	A0A0H2XJL5	A0A0H2XJL5	>tr|A0A0H2XJL5|A0A0H2XJL5_STAA3 Uncharacterized protein OS=Staphylococcus aureus (strain USA300) GN=SAUSA300_0173 PE=4 SV=1	1	3	3	3	16.5	19.257	170	9.4853	28700000	27700000	18500000	0	0	0
SAUSA300_0190	A0A0H2XEM7	A0A0H2XEM7	>tr|A0A0H2XEM7|A0A0H2XEM7_STAA3 Indole-3-pyruvate decarboxylase OS=Staphylococcus aureus (strain USA300) GN=ipdC PE=4 SV=1	1	7	7	7	15.8	60.538	546	25.577	27800000	31100000	25500000	0	0	0
SAUSA300_0191	Q2FK73	Q2FK73	>sp|Q2FK73|PTG3C_STAA3 PTS system glucose-specific EIICBA component OS=Staphylococcus aureus (strain USA300) GN=ptsG PE=3 SV=1	1	3	3	3	10	73.924	681	19.792	108000000	65700000	81600000	0	0	0
SAUSA300_0220	Q2FK44	Q2FK44	>sp|Q2FK44|PFLB_STAA3 Formate acetyltransferase OS=Staphylococcus aureus (strain USA300) GN=pflB PE=3 SV=1	1	21	21	21	36	84.861	749	213.14	126000000	203000000	226000000	0	0	0
SAUSA300_0224	A0A0H2XHP9	A0A0H2XHP9	>tr|A0A0H2XHP9|A0A0H2XHP9_STAA3 Staphylocoagulase OS=Staphylococcus aureus (strain USA300) GN=coa PE=4 SV=1	1	32	32	32	43.8	68.78	609	323.31	1420000000	1450000000	1600000000	32800000	0	31200000
SAUSA300_0234	A0A0H2XKK6	A0A0H2XKK6	>tr|A0A0H2XKK6|A0A0H2XKK6_STAA3 Putative flavohemoprotein OS=Staphylococcus aureus (strain USA300) GN=SAUSA300_0234 PE=4 SV=1	1	4	4	4	16.3	42.907	381	22.745	22400000	0	20300000	0	0	0
SAUSA300_0235	Q2FK29	Q2FK29	>sp|Q2FK29|LDH1_STAA3 L-lactate dehydrogenase 1 OS=Staphylococcus aureus (strain USA300) GN=ldh1 PE=3 SV=2	1	11	11	11	50.2	34.583	317	151.22	542000000	623000000	700000000	193000000	142000000	105000000
SAUSA300_0249	Q2FK15	Q2FK15	>sp|Q2FK15|ISPD_STAA3 2-C-methyl-D-erythritol 4-phosphate cytidylyltransferase OS=Staphylococcus aureus (strain USA300) GN=ispD PE=3 SV=1	1	5	5	4	23.9	26.656	238	14.927	34200000	25800000	29400000	0	0	27900000
SAUSA300_0270	A0A0H2XF37	A0A0H2XF37	>tr|A0A0H2XF37|A0A0H2XF37_STAA3 Peptidoglycan hydrolase OS=Staphylococcus aureus (strain USA300) GN=lytM PE=4 SV=1	1	5	5	5	24.1	34.316	316	113.01	457000000	439000000	341000000	71100000	54300000	71800000
SAUSA300_0274	A0A0H2XDX3	A0A0H2XDX3	>tr|A0A0H2XDX3|A0A0H2XDX3_STAA3 Uncharacterized protein OS=Staphylococcus aureus (strain USA300) GN=SAUSA300_0274 PE=4 SV=1	1	8	8	8	17	57.922	507	48.766	46700000	35600000	42900000	0	0	0
SAUSA300_0277	A0A0H2XFX2	A0A0H2XFX2	>tr|A0A0H2XFX2|A0A0H2XFX2_STAA3 Putative staphyloxanthin biosynthesis protein OS=Staphylococcus aureus (strain USA300) GN=SAUSA300_0277 PE=4 SV=1	1	6	6	6	26.6	33.032	297	80.784	150000000	117000000	87700000	188000000	147000000	144000000
SAUSA300_0279	A0A0H2XFP1	A0A0H2XFP1	>tr|A0A0H2XFP1|A0A0H2XFP1_STAA3 Putative membrane protein OS=Staphylococcus aureus (strain USA300) GN=SAUSA300_0279 PE=4 SV=1	1	21	21	21	28.2	114.82	1009	270.73	145000000	169000000	144000000	257000000	249000000	251000000
SAUSA300_0307	A0A0H2XKC1	A0A0H2XKC1	>tr|A0A0H2XKC1|A0A0H2XKC1_STAA3 5-nucleotidase, lipoprotein e(P4) family OS=Staphylococcus aureus (strain USA300) GN=SAUSA300_0307 PE=4 SV=1	1	20	20	20	61.1	33.352	296	323.31	3140000000	5170000000	4960000000	9510000000	6860000000	6760000000
SAUSA300_0320	A0A0H2XI72	A0A0H2XI72	>tr|A0A0H2XI72|A0A0H2XI72_STAA3 Triacylglycerol lipase OS=Staphylococcus aureus (strain USA300) GN=SAUSA300_0320 PE=4 SV=1	1	63	63	57	76.4	76.417	690	323.31	132000000000	143000000000	156000000000	80200000000	95800000000	102000000000
SAUSA300_0355	Q2FJQ9	Q2FJQ9	>sp|Q2FJQ9|THLA_STAA3 Probable acetyl-CoA acyltransferase OS=Staphylococcus aureus (strain USA300) GN=SAUSA300_0355 PE=3 SV=1	1	3	3	3	15	41.703	393	6.5394	0	0	0	0	0	0
SAUSA300_0357	Q2FJQ7	Q2FJQ7	>sp|Q2FJQ7|METE_STAA3 5-methyltetrahydropteroyltriglutamate--homocysteine methyltransferase OS=Staphylococcus aureus (strain USA300) GN=metE PE=3 SV=1	1	2	2	2	3.1	85.074	742	2.7111	0	17200000	0	0	0	0
SAUSA300_0366	Q2FJP8	Q2FJP8	>sp|Q2FJP8|RS6_STAA3 30S ribosomal protein S6 OS=Staphylococcus aureus (strain USA300) GN=rpsF PE=3 SV=1	1	7	7	7	66.3	11.595	98	87.339	104000000	72000000	65700000	93200000	77000000	85300000
SAUSA300_0367	A0A0H2XGI6;A0A0H2XJY5	A0A0H2XGI6	>tr|A0A0H2XGI6|A0A0H2XGI6_STAA3 Single-strand binding protein OS=Staphylococcus aureus (strain USA300) GN=ssb PE=4 SV=1	2	4	4	4	28.1	18.539	167	11.913	0	0	14900000	0	0	0
SAUSA300_0370	A0A0H2XIS3	A0A0H2XIS3	>tr|A0A0H2XIS3|A0A0H2XIS3_STAA3 Putative staphylococcal enterotoxin OS=Staphylococcus aureus (strain USA300) GN=SAUSA300_0370 PE=4 SV=1	1	17	17	17	54.7	23.165	203	131.92	2430000000	2380000000	2380000000	3130000000	2360000000	1650000000
SAUSA300_0372	A0A0H2XH82	A0A0H2XH82	>tr|A0A0H2XH82|A0A0H2XH82_STAA3 Putative lipoprotein OS=Staphylococcus aureus (strain USA300) GN=SAUSA300_0372 PE=4 SV=1	1	23	23	23	64.7	21.306	190	323.31	1960000000	1940000000	1900000000	1420000000	1370000000	1260000000
SAUSA300_0379	A0A0H2XHQ4	A0A0H2XHQ4	>tr|A0A0H2XHQ4|A0A0H2XHQ4_STAA3 Alkyl hydroperoxide reductase, subunit F OS=Staphylococcus aureus (strain USA300) GN=ahpF PE=4 SV=1	1	6	6	6	19.3	54.662	507	38.265	54400000	37300000	39400000	0	0	0
SAUSA300_0380	Q2FJN4	Q2FJN4	>sp|Q2FJN4|AHPC_STAA3 Alkyl hydroperoxide reductase subunit C OS=Staphylococcus aureus (strain USA300) GN=ahpC PE=3 SV=1	1	8	8	8	55.6	20.976	189	165.71	1290000000	957000000	811000000	421000000	404000000	484000000
SAUSA300_0383	A0A0H2XIC4	A0A0H2XIC4	>tr|A0A0H2XIC4|A0A0H2XIC4_STAA3 Uncharacterized protein OS=Staphylococcus aureus (strain USA300) GN=SAUSA300_0383 PE=4 SV=1	1	4	4	4	19.2	35.612	318	17.138	21800000	22400000	20500000	0	0	0
SAUSA300_0385	A0A0H2XJ55	A0A0H2XJ55	>tr|A0A0H2XJ55|A0A0H2XJ55_STAA3 Uncharacterized protein OS=Staphylococcus aureus (strain USA300) GN=SAUSA300_0385 PE=4 SV=1	1	2	2	2	24.4	15.122	135	34.347	0	0	0	0	0	0
SAUSA300_0388	Q2FJM6	Q2FJM6	>sp|Q2FJM6|IMDH_STAA3 Inosine-5-monophosphate dehydrogenase OS=Staphylococcus aureus (strain USA300) GN=guaB PE=3 SV=1	1	22	22	22	59.4	52.85	488	169.7	239000000	309000000	237000000	230000000	199000000	224000000
SAUSA300_0389	Q2FJM5	Q2FJM5	>sp|Q2FJM5|GUAA_STAA3 GMP synthase [glutamine-hydrolyzing] OS=Staphylococcus aureus (strain USA300) GN=guaA PE=3 SV=1	1	24	24	24	58.9	58.23	513	323.31	723000000	880000000	813000000	409000000	485000000	534000000
SAUSA300_0395	A0A0H2XEC0	A0A0H2XEC0	>tr|A0A0H2XEC0|A0A0H2XEC0_STAA3 Exotoxin OS=Staphylococcus aureus (strain USA300) GN=SAUSA300_0395 PE=4 SV=1	1	8	8	8	38.5	25.647	226	50.805	31900000	27000000	37500000	23300000	0	0
SAUSA300_0396	A0A0H2XI97	A0A0H2XI97	>tr|A0A0H2XI97|A0A0H2XI97_STAA3 Exotoxin 7 OS=Staphylococcus aureus (strain USA300) GN=set7 PE=4 SV=1	1	2	2	2	8.7	26.499	231	5.5102	0	2950000	0	0	0	0
SAUSA300_0398	A0A0H2XEA8	A0A0H2XEA8	>tr|A0A0H2XEA8|A0A0H2XEA8_STAA3 Exotoxin OS=Staphylococcus aureus (strain USA300) GN=SAUSA300_0398 PE=4 SV=1	1	4	4	4	17.2	34.056	308	6.4818	0	5090000	9800000	0	0	0
SAUSA300_0399	A0A0H2XG85	A0A0H2XG85	>tr|A0A0H2XG85|A0A0H2XG85_STAA3 Exotoxin OS=Staphylococcus aureus (strain USA300) GN=SAUSA300_0399 PE=4 SV=1	1	2	2	2	12	27.17	234	4.5351	0	0	50800000	0	0	0
SAUSA300_0400	A0A0H2XF02	A0A0H2XF02	>tr|A0A0H2XF02|A0A0H2XF02_STAA3 Exotoxin OS=Staphylococcus aureus (strain USA300) GN=SAUSA300_0400 PE=4 SV=1	1	3	3	3	12.1	26.655	231	5.7547	21300000	17800000	17100000	0	0	0
SAUSA300_0401	A0A0H2XIH5	A0A0H2XIH5	>tr|A0A0H2XIH5|A0A0H2XIH5_STAA3 Exotoxin OS=Staphylococcus aureus (strain USA300) GN=SAUSA300_0401 PE=4 SV=1	1	8	8	8	42.9	26.167	231	30.021	38800000	33100000	44900000	40300000	0	0
SAUSA300_0402	A0A0H2XES7	A0A0H2XES7	>tr|A0A0H2XES7|A0A0H2XES7_STAA3 Exotoxin OS=Staphylococcus aureus (strain USA300) GN=SAUSA300_0402 PE=4 SV=1	1	6	6	6	27.2	26.875	232	12.081	15000000	15200000	14200000	0	0	0
SAUSA300_0403	A0A0H2XII7	A0A0H2XII7	>tr|A0A0H2XII7|A0A0H2XII7_STAA3 Exotoxin OS=Staphylococcus aureus (strain USA300) GN=SAUSA300_0403 PE=4 SV=1	1	6	6	6	38.8	26.675	232	28.731	25300000	24300000	27700000	25800000	40500000	30500000
SAUSA300_0404	A0A0H2XKK3	A0A0H2XKK3	>tr|A0A0H2XKK3|A0A0H2XKK3_STAA3 Exotoxin OS=Staphylococcus aureus (strain USA300) GN=SAUSA300_0404 PE=4 SV=1	1	5	5	5	23.8	26.111	227	13.798	24300000	18600000	20400000	0	0	0
SAUSA300_0407	A0A0H2XFM7	A0A0H2XFM7	>tr|A0A0H2XFM7|A0A0H2XFM7_STAA3 Exotoxin OS=Staphylococcus aureus (strain USA300) GN=SAUSA300_0407 PE=4 SV=1	1	3	3	3	28.4	25.365	225	130.53	44100000	38800000	43900000	0	0	0
SAUSA300_0408	A0A0H2XJZ9	A0A0H2XJZ9	>tr|A0A0H2XJZ9|A0A0H2XJZ9_STAA3 Putative surface protein OS=Staphylococcus aureus (strain USA300) GN=SAUSA300_0408 PE=4 SV=1	1	24	24	24	58.8	56.546	502	323.31	2100000000	2040000000	1690000000	290000000	159000000	285000000
SAUSA300_0409	A0A0H2XGR0	A0A0H2XGR0	>tr|A0A0H2XGR0|A0A0H2XGR0_STAA3 Uncharacterized protein OS=Staphylococcus aureus (strain USA300) GN=SAUSA300_0409 PE=4 SV=1	1	6	6	6	36.3	11.302	102	28.746	49000000	66300000	49200000	455000000	370000000	318000000
SAUSA300_0419	Q2FJJ6	Q2FJJ6	>sp|Q2FJJ6|Y419_STAA3 Uncharacterized lipoprotein SAUSA300_0419 OS=Staphylococcus aureus (strain USA300) GN=SAUSA300_0419 PE=3 SV=1	1	5	5	5	24.4	31.437	270	21.175	12400000	0	0	0	0	0
SAUSA300_0424.1	P0C817	P0C817	>sp|P0C817|PSMA4_STAA3 Phenol-soluble modulin alpha 4 peptide OS=Staphylococcus aureus (strain USA300) GN=psmA4 PE=1 SV=1	1	3	3	3	85	2.1718	20	9.2411	78800000	159000000	161000000	5680000000	3860000000	3330000000
SAUSA300_0424.4	P0C7Y0;P0C7Z2	P0C7Y0;P0C7Z2	>sp|P0C7Y0|PSMA1_STAA3 Phenol-soluble modulin alpha 1 peptide OS=Staphylococcus aureus (strain USA300) GN=psmA1 PE=1 SV=1;>sp|P0C7Z2|PSMA2_STAA3 Phenol-soluble modulin alpha 2 peptide OS=Staphylococcus aureus (strain USA300) GN=psmA2 PE=1 SV=1	2	2	2	2	85.7	2.2598	21	7.5747	0	77900000	69300000	617000000	952000000	688000000
SAUSA300_0437	A0A0H2XFT9	A0A0H2XFT9	>tr|A0A0H2XFT9|A0A0H2XFT9_STAA3 NLPA lipoprotein OS=Staphylococcus aureus (strain USA300) GN=SAUSA300_0437 PE=4 SV=1	1	4	4	4	22.1	30.456	280	16.158	192000000	228000000	203000000	0	0	0
SAUSA300_0438	Q2FJH7	Q2FJH7	>sp|Q2FJH7|SLE1_STAA3 N-acetylmuramoyl-L-alanine amidase sle1 OS=Staphylococcus aureus (strain USA300) GN=sle1 PE=3 SV=1	1	17	17	17	69.8	35.835	334	323.31	2540000000	2110000000	2220000000	1840000000	1730000000	1280000000
SAUSA300_0467	A0A0H2XID2	A0A0H2XID2	>tr|A0A0H2XID2|A0A0H2XID2_STAA3 Methionyl-tRNA synthetase OS=Staphylococcus aureus (strain USA300) GN=metS PE=4 SV=1	1	23	23	23	43.4	74.901	657	100.93	128000000	68100000	94500000	380000000	352000000	314000000
SAUSA300_0478	A0A0H2XHB4	A0A0H2XHB4	>tr|A0A0H2XHB4|A0A0H2XHB4_STAA3 Ribose-phosphate pyrophosphokinase OS=Staphylococcus aureus (strain USA300) GN=prs PE=4 SV=1	1	3	3	3	14.3	35.283	321	10.495	0	0	0	0	0	0
SAUSA300_0479	Q2FJE0	Q2FJE0	>sp|Q2FJE0|RL25_STAA3 50S ribosomal protein L25 OS=Staphylococcus aureus (strain USA300) GN=rplY PE=3 SV=1	1	6	6	6	34.6	23.787	217	37.415	236000000	240000000	273000000	205000000	168000000	109000000
SAUSA300_0486	A0A0H2XEG5	A0A0H2XEG5	>tr|A0A0H2XEG5|A0A0H2XEG5_STAA3 Polyribonucleotide nucleotidyltransferase OS=Staphylococcus aureus (strain USA300) GN=SAUSA300_0486 PE=4 SV=1	1	3	3	3	15	14.812	133	11.06	0	6760000	8400000	0	0	0
SAUSA300_0488	A0A0H2XGC3	A0A0H2XGC3	>tr|A0A0H2XGC3|A0A0H2XGC3_STAA3 Hypoxanthine phosphoribosyltransferase OS=Staphylococcus aureus (strain USA300) GN=hpt PE=4 SV=1	1	3	3	3	21.9	20.585	183	15.841	6600000	9460000	5720000	0	0	0
SAUSA300_0490	Q2FJC9	Q2FJC9	>sp|Q2FJC9|HSLO_STAA3 33 kDa chaperonin OS=Staphylococcus aureus (strain USA300) GN=hslO PE=3 SV=1	1	5	5	5	26.3	31.822	293	24.971	33100000	28400000	31800000	0	0	0
SAUSA300_0491	A0A0H2XFQ3	A0A0H2XFQ3	>tr|A0A0H2XFQ3|A0A0H2XFQ3_STAA3 Cysteine synthase A OS=Staphylococcus aureus (strain USA300) GN=cysK PE=4 SV=1	1	6	6	6	30.3	32.975	310	36.349	89200000	84200000	81300000	0	0	0
SAUSA300_0496	Q2FJC3	Q2FJC3	>sp|Q2FJC3|SYK_STAA3 Lysine--tRNA ligase OS=Staphylococcus aureus (strain USA300) GN=lysS PE=3 SV=1	1	2	2	2	6.3	56.719	495	6.2668	0	0	0	0	0	0
SAUSA300_0504	Q2FJC1	Q2FJC1	>sp|Q2FJC1|PDXS_STAA3 Pyridoxal 5-phosphate synthase subunit PdxS OS=Staphylococcus aureus (strain USA300) GN=pdxS PE=3 SV=1	1	3	3	3	14.2	31.992	295	18.088	39400000	44400000	57700000	0	0	0
SAUSA300_0505	Q2FJC0	Q2FJC0	>sp|Q2FJC0|PDXT_STAA3 Pyridoxal 5-phosphate synthase subunit PdxT OS=Staphylococcus aureus (strain USA300) GN=pdxT PE=3 SV=1	1	7	7	7	48.4	20.63	186	24.401	35700000	29500000	21100000	0	0	0
SAUSA300_0509	Q2FJB6	Q2FJB6	>sp|Q2FJB6|MCSB_STAA3 Protein-arginine kinase OS=Staphylococcus aureus (strain USA300) GN=mcsB PE=3 SV=1	1	4	4	4	17.3	38.61	335	3.1889	15500000	0	0	0	0	0
SAUSA300_0510	Q2FJB5	Q2FJB5	>sp|Q2FJB5|CLPC_STAA3 ATP-dependent Clp protease ATP-binding subunit ClpC OS=Staphylococcus aureus (strain USA300) GN=clpC PE=3 SV=1	1	15	15	15	23	91.036	818	58.736	54800000	59900000	51300000	0	0	0
SAUSA300_0513	Q2FJB2	Q2FJB2	>sp|Q2FJB2|SYE_STAA3 Glutamate--tRNA ligase OS=Staphylococcus aureus (strain USA300) GN=gltX PE=3 SV=1	1	24	24	24	56.6	56.288	484	196.86	512000000	552000000	559000000	132000000	324000000	417000000
SAUSA300_0515	Q2FJB0	Q2FJB0	>sp|Q2FJB0|SYC_STAA3 Cysteine--tRNA ligase OS=Staphylococcus aureus (strain USA300) GN=cysS PE=3 SV=1	1	16	16	16	44.8	53.685	466	100.53	186000000	159000000	140000000	0	36400000	46400000
SAUSA300_0521	A0A0H2XEI4	A0A0H2XEI4	>tr|A0A0H2XEI4|A0A0H2XEI4_STAA3 Transcription termination/antitermination factor NusG OS=Staphylococcus aureus (strain USA300) GN=nusG PE=4 SV=1	1	8	8	8	54.4	20.663	182	79.496	134000000	118000000	104000000	34600000	45100000	0
SAUSA300_0522	Q2FJA3	Q2FJA3	>sp|Q2FJA3|RL11_STAA3 50S ribosomal protein L11 OS=Staphylococcus aureus (strain USA300) GN=rplK PE=3 SV=3	1	3	3	3	25	14.874	140	28.794	90000000	68000000	117000000	103000000	65200000	69100000
SAUSA300_0523	Q2FJA2	Q2FJA2	>sp|Q2FJA2|RL1_STAA3 50S ribosomal protein L1 OS=Staphylococcus aureus (strain USA300) GN=rplA PE=3 SV=1	1	10	10	10	53.5	24.708	230	70.059	90800000	111000000	113000000	113000000	70000000	55700000
SAUSA300_0524	Q2FJA1	Q2FJA1	>sp|Q2FJA1|RL10_STAA3 50S ribosomal protein L10 OS=Staphylococcus aureus (strain USA300) GN=rplJ PE=3 SV=1	1	2	2	2	23.5	17.71	166	42.702	26800000	0	16500000	0	0	0
SAUSA300_0525	Q2FJA0	Q2FJA0	>sp|Q2FJA0|RL7_STAA3 50S ribosomal protein L7/L12 OS=Staphylococcus aureus (strain USA300) GN=rplL PE=3 SV=1	1	3	3	3	27	12.711	122	9.5918	35800000	23800000	22400000	0	0	0
SAUSA300_0527	Q2FJ98	Q2FJ98	>sp|Q2FJ98|RPOB_STAA3 DNA-directed RNA polymerase subunit beta OS=Staphylococcus aureus (strain USA300) GN=rpoB PE=3 SV=2	1	33	33	33	35.3	133.22	1183	295.18	2780000000	4180000000	3140000000	2240000000	957000000	2560000000
SAUSA300_0528	Q2FJ97	Q2FJ97	>sp|Q2FJ97|RPOC_STAA3 DNA-directed RNA polymerase subunit beta OS=Staphylococcus aureus (strain USA300) GN=rpoC PE=3 SV=2	1	38	38	38	42.8	135.39	1207	308.81	338000000	370000000	406000000	198000000	72800000	315000000
SAUSA300_0530	Q2FJ95	Q2FJ95	>sp|Q2FJ95|RS12_STAA3 30S ribosomal protein S12 OS=Staphylococcus aureus (strain USA300) GN=rpsL PE=3 SV=1	1	3	3	3	20.4	15.287	137	14.569	12900000	10100000	11800000	0	0	0
SAUSA300_0531	Q2FJ94	Q2FJ94	>sp|Q2FJ94|RS7_STAA3 30S ribosomal protein S7 OS=Staphylococcus aureus (strain USA300) GN=rpsG PE=3 SV=2	1	6	6	6	50	17.794	156	68.598	82000000	93400000	60100000	65200000	61800000	103000000
SAUSA300_0532	Q2FJ93	Q2FJ93	>sp|Q2FJ93|EFG_STAA3 Elongation factor G OS=Staphylococcus aureus (strain USA300) GN=fusA PE=3 SV=3	1	22	22	22	46.5	76.612	693	323.31	619000000	729000000	653000000	541000000	729000000	830000000
SAUSA300_0533	Q2FJ92	Q2FJ92	>sp|Q2FJ92|EFTU_STAA3 Elongation factor Tu OS=Staphylococcus aureus (strain USA300) GN=tuf PE=3 SV=1	1	20	20	20	58.4	43.103	394	193.55	1210000000	1100000000	903000000	1470000000	739000000	706000000
SAUSA300_0535	A0A0H2XJW8	A0A0H2XJW8	>tr|A0A0H2XJW8|A0A0H2XJW8_STAA3 Putative pyridoxal phosphate-dependent acyltransferase OS=Staphylococcus aureus (strain USA300) GN=SAUSA300_0535 PE=4 SV=1	1	7	7	7	21.8	42.89	395	35.424	46700000	24800000	28900000	0	0	0
SAUSA300_0536	Q2FJ89	Q2FJ89	>sp|Q2FJ89|HCHA_STAA3 Molecular chaperone Hsp31 and glyoxalase 3 OS=Staphylococcus aureus (strain USA300) GN=hchA PE=3 SV=1	1	9	9	9	37.7	32.176	292	83.662	200000000	157000000	138000000	31600000	46900000	43700000
SAUSA300_0539	A0A0H2XIS2	A0A0H2XIS2	>tr|A0A0H2XIS2|A0A0H2XIS2_STAA3 Branched-chain amino acid aminotransferase OS=Staphylococcus aureus (strain USA300) GN=ilvE PE=4 SV=1	1	11	11	11	48.9	40.086	358	166.21	162000000	125000000	86000000	83000000	35700000	0
SAUSA300_0547	Q2FJ78	Q2FJ78	>sp|Q2FJ78|SDRD_STAA3 Serine-aspartate repeat-containing protein D OS=Staphylococcus aureus (strain USA300) GN=sdrD PE=3 SV=1	1	34	30	30	34.1	149.45	1381	323.31	198000000	465000000	421000000	17000000	21100000	0
SAUSA300_0548	Q2FJ77;Q2FJ79	Q2FJ77	>sp|Q2FJ77|SDRE_STAA3 Serine-aspartate repeat-containing protein E OS=Staphylococcus aureus (strain USA300) GN=sdrE PE=3 SV=1	2	51	51	47	55	125.27	1154	323.31	1580000000	1640000000	1700000000	1840000000	2020000000	2380000000
SAUSA300_0550	A0A0H2XGN0	A0A0H2XGN0	>tr|A0A0H2XGN0|A0A0H2XGN0_STAA3 Glycosyl transferase, group 1 family protein OS=Staphylococcus aureus (strain USA300) GN=SAUSA300_0550 PE=4 SV=1	1	2	2	2	4.4	58.418	496	1.9489	0	0	0	61000000	117000000	0
SAUSA300_0551	Q2FJ74	Q2FJ74	>sp|Q2FJ74|GCH4_STAA3 GTP cyclohydrolase FolE2 OS=Staphylococcus aureus (strain USA300) GN=folE2 PE=3 SV=1	1	2	2	2	6.8	33.481	292	4.8731	0	0	4280000	0	0	0
SAUSA300_0555	Q2FJ70	Q2FJ70	>sp|Q2FJ70|HPS_STAA3 3-hexulose-6-phosphate synthase OS=Staphylococcus aureus (strain USA300) GN=SAUSA300_0555 PE=3 SV=1	1	5	5	5	39.5	22.417	210	56.143	31500000	25200000	24200000	71100000	39800000	85400000
SAUSA300_0569	Q2FJ56	Q2FJ56	>sp|Q2FJ56|Y569_STAA3 Putative heme-dependent peroxidase SAUSA300_0569 OS=Staphylococcus aureus (strain USA300) GN=SAUSA300_0569 PE=3 SV=1	1	5	5	5	26.8	29.39	250	93.907	45100000	63200000	116000000	42900000	0	0
SAUSA300_0570	A0A0H2XHL4	A0A0H2XHL4	>tr|A0A0H2XHL4|A0A0H2XHL4_STAA3 Phosphate acetyltransferase OS=Staphylococcus aureus (strain USA300) GN=pta PE=4 SV=1	1	14	14	14	73.8	34.951	328	233.87	399000000	364000000	322000000	218000000	199000000	181000000
SAUSA300_0576	A0A0H2XJ58	A0A0H2XJ58	>tr|A0A0H2XJ58|A0A0H2XJ58_STAA3 Putative Pyridine nucleotide-disulphide oxidoreductase OS=Staphylococcus aureus (strain USA300) GN=SAUSA300_0576 PE=4 SV=1	1	3	3	3	9.1	48.473	440	12.657	9110000	14400000	11800000	0	0	0
SAUSA300_0594	Q2FJ31	Q2FJ31	>sp|Q2FJ31|ADH_STAA3 Alcohol dehydrogenase OS=Staphylococcus aureus (strain USA300) GN=adh PE=3 SV=1	1	12	12	12	50.6	36.047	336	142.43	680000000	819000000	799000000	207000000	206000000	151000000
SAUSA300_0596	Q2FJ29	Q2FJ29	>sp|Q2FJ29|SYR_STAA3 Arginine--tRNA ligase OS=Staphylococcus aureus (strain USA300) GN=argS PE=3 SV=1	1	21	21	21	53.3	62.381	553	261.33	430000000	421000000	353000000	106000000	146000000	207000000
SAUSA300_0598	A0A0H2XHC8	A0A0H2XHC8	>tr|A0A0H2XHC8|A0A0H2XHC8_STAA3 Putative iron compound ABC transporter, iron compound-binding protein OS=Staphylococcus aureus (strain USA300) GN=SAUSA300_0598 PE=4 SV=1	1	3	3	3	15.3	31.088	275	7.2481	0	0	7450000	0	0	0
SAUSA300_0602	A0A0H2XG24	A0A0H2XG24	>tr|A0A0H2XG24|A0A0H2XG24_STAA3 Uncharacterized protein OS=Staphylococcus aureus (strain USA300) GN=SAUSA300_0602 PE=4 SV=1	1	13	13	13	59.5	18.594	168	323.31	5400000000	4170000000	4390000000	5030000000	3820000000	3050000000
SAUSA300_0618	A0A0H2XI48	A0A0H2XI48	>tr|A0A0H2XI48|A0A0H2XI48_STAA3 ABC transporter, substrate-binding protein OS=Staphylococcus aureus (strain USA300) GN=SAUSA300_0618 PE=4 SV=1	1	21	21	21	71.5	34.74	309	229.8	1290000000	1200000000	1160000000	541000000	449000000	568000000
SAUSA300_0651	A0A0H2XHA3	A0A0H2XHA3	>tr|A0A0H2XHA3|A0A0H2XHA3_STAA3 CHAP domain family OS=Staphylococcus aureus (strain USA300) GN=SAUSA300_0651 PE=4 SV=1	1	6	6	6	34.7	28.186	265	248.64	1280000000	781000000	670000000	533000000	574000000	695000000
SAUSA300_0672	A0A0H2XDE4	A0A0H2XDE4	>tr|A0A0H2XDE4|A0A0H2XDE4_STAA3 Transcriptional regulator, MarR family OS=Staphylococcus aureus (strain USA300) GN=SAUSA300_0672 PE=4 SV=1	1	2	2	2	18.4	17.089	147	7.7438	8560000	9830000	7840000	16600000	0	13900000
SAUSA300_0681	A0A0H2XEE5	A0A0H2XEE5	>tr|A0A0H2XEE5|A0A0H2XEE5_STAA3 Uncharacterized protein OS=Staphylococcus aureus (strain USA300) GN=SAUSA300_0681 PE=4 SV=1	1	3	3	3	20.7	16.922	150	9.7615	4080000	4440000	0	0	0	0
SAUSA300_0684	A0A0H2XHH7	A0A0H2XHH7	>tr|A0A0H2XHH7|A0A0H2XHH7_STAA3 Fructose 1-phosphate kinase OS=Staphylococcus aureus (strain USA300) GN=fruB PE=4 SV=1	1	2	2	2	14.7	32.572	306	15.606	4050000	0	0	0	0	0
SAUSA300_0691	Q2FIT4	Q2FIT4	>sp|Q2FIT4|SAER_STAA3 Response regulator SaeR OS=Staphylococcus aureus (strain USA300) GN=saeR PE=3 SV=1	1	5	5	5	25.4	26.857	228	32.357	29000000	27100000	32900000	45900000	34400000	41500000
SAUSA300_0693	A0A0H2XH45	A0A0H2XH45	>tr|A0A0H2XH45|A0A0H2XH45_STAA3 Putative lipoprotein OS=Staphylococcus aureus (strain USA300) GN=SAUSA300_0693 PE=4 SV=1	1	11	11	11	45.9	16.045	146	97.209	4780000000	4060000000	4120000000	6780000000	5380000000	4990000000
SAUSA300_0703	Q2FIS2	Q2FIS2	>sp|Q2FIS2|LTAS_STAA3 Lipoteichoic acid synthase OS=Staphylococcus aureus (strain USA300) GN=ltaS PE=3 SV=1	1	34	34	34	53.7	74.399	646	323.31	9890000000	9830000000	9890000000	7760000000	10600000000	10900000000
SAUSA300_0713	Q2FIR2	Q2FIR2	>sp|Q2FIR2|QUEF_STAA3 NADPH-dependent 7-cyano-7-deazaguanine reductase OS=Staphylococcus aureus (strain USA300) GN=queF PE=3 SV=1	1	2	2	2	14.5	19.645	166	34.418	4950000	0	0	0	0	0
SAUSA300_0717	A0A0H2XI26	A0A0H2XI26	>tr|A0A0H2XI26|A0A0H2XI26_STAA3 Ribonucleoside-diphosphate reductase, beta subunit OS=Staphylococcus aureus (strain USA300) GN=SAUSA300_0717 PE=4 SV=1	1	10	10	10	40.6	37.513	323	85.512	108000000	97000000	80300000	0	0	74000000
SAUSA300_0721	A0A0H2XKM7	A0A0H2XKM7	>tr|A0A0H2XKM7|A0A0H2XKM7_STAA3 Transferrin receptor OS=Staphylococcus aureus (strain USA300) GN=SAUSA300_0721 PE=4 SV=1	1	7	7	7	19.9	37.854	342	24.777	281000000	255000000	201000000	0	0	812000000
SAUSA300_0727	Q2FIP8	Q2FIP8	>sp|Q2FIP8|PEPT_STAA3 Peptidase T OS=Staphylococcus aureus (strain USA300) GN=pepT PE=3 SV=1	1	4	4	4	17.6	45.847	408	4.8769	12700000	5610000	7930000	0	0	0
SAUSA300_0733	A0A0H2XED7	A0A0H2XED7	>tr|A0A0H2XED7|A0A0H2XED7_STAA3 DegV family protein OS=Staphylococcus aureus (strain USA300) GN=SAUSA300_0733 PE=4 SV=1	1	2	2	2	9	32.068	288	7.0063	0	0	10500000	0	0	0
SAUSA300_0736	Q2FIN9	Q2FIN9	>sp|Q2FIN9|Y736_STAA3 Uncharacterized protein SAUSA300_0736 OS=Staphylococcus aureus (strain USA300) GN=SAUSA300_0736 PE=3 SV=1	1	4	4	4	28.4	22.213	190	16.514	102000000	113000000	92600000	0	0	31900000
SAUSA300_0743	Q2FIN3	Q2FIN3	>sp|Q2FIN3|HPRK_STAA3 HPr kinase/phosphorylase OS=Staphylococcus aureus (strain USA300) GN=hprK PE=3 SV=1	1	5	5	5	23.9	34.481	310	10.436	22600000	0	22600000	0	0	0
SAUSA300_0747	A0A0H2XHQ2	A0A0H2XHQ2	>tr|A0A0H2XHQ2|A0A0H2XHQ2_STAA3 Thioredoxin-disulfide reductase OS=Staphylococcus aureus (strain USA300) GN=trxB PE=4 SV=1	1	13	13	13	40.8	33.616	311	169.5	339000000	301000000	296000000	134000000	85700000	65600000
SAUSA300_0752	Q2FIM5	Q2FIM5	>sp|Q2FIM5|CLPP_STAA3 ATP-dependent Clp protease proteolytic subunit OS=Staphylococcus aureus (strain USA300) GN=clpP PE=3 SV=1	1	4	4	4	24.6	21.513	195	12.238	49300000	0	0	0	0	0
SAUSA300_0756	A0A0H2XHX6	A0A0H2XHX6	>tr|A0A0H2XHX6|A0A0H2XHX6_STAA3 Glyceraldehyde-3-phosphate dehydrogenase, type I OS=Staphylococcus aureus (strain USA300) GN=gap PE=4 SV=1	1	18	18	18	82.7	36.28	336	323.31	1440000000	1620000000	1500000000	1720000000	1330000000	1890000000
SAUSA300_0757	Q2FIM0	Q2FIM0	>sp|Q2FIM0|PGK_STAA3 Phosphoglycerate kinase OS=Staphylococcus aureus (strain USA300) GN=pgk PE=3 SV=1	1	17	17	17	56.8	42.601	396	176.92	940000000	874000000	816000000	453000000	408000000	483000000
SAUSA300_0758	Q2FIL9	Q2FIL9	>sp|Q2FIL9|TPIS_STAA3 Triosephosphate isomerase OS=Staphylococcus aureus (strain USA300) GN=tpiA PE=3 SV=1	1	13	13	13	67.6	27.261	253	117.24	441000000	391000000	395000000	181000000	205000000	188000000
SAUSA300_0759	A0A0H2XHC4	A0A0H2XHC4	>tr|A0A0H2XHC4|A0A0H2XHC4_STAA3 2,3-bisphosphoglycerate-independent phosphoglycerate mutase OS=Staphylococcus aureus (strain USA300) GN=gpmI PE=4 SV=1	1	14	14	14	34.9	56.423	505	139.39	416000000	422000000	384000000	0	33800000	120000000
SAUSA300_0760	Q2FIL7	Q2FIL7	>sp|Q2FIL7|ENO_STAA3 Enolase OS=Staphylococcus aureus (strain USA300) GN=eno PE=3 SV=1	1	21	21	21	61.8	47.116	434	323.31	4800000000	4850000000	4910000000	1650000000	1850000000	2070000000
SAUSA300_0764	A0A0H2XHF1	A0A0H2XHF1	>tr|A0A0H2XHF1|A0A0H2XHF1_STAA3 Ribonuclease R OS=Staphylococcus aureus (strain USA300) GN=rnr PE=4 SV=1	1	3	3	3	4.6	90.434	790	7.6688	13000000	13400000	13000000	0	0	0
SAUSA300_0769	A0A0H2XHH4	A0A0H2XHH4	>tr|A0A0H2XHH4|A0A0H2XHH4_STAA3 Putative lipoprotein OS=Staphylococcus aureus (strain USA300) GN=SAUSA300_0769 PE=4 SV=1	1	19	19	19	60.7	28.419	242	218.92	281000000	352000000	367000000	427000000	314000000	256000000
SAUSA300_0772	A0A0H2XG16	A0A0H2XG16	>tr|A0A0H2XG16|A0A0H2XG16_STAA3 Clumping factor A OS=Staphylococcus aureus (strain USA300) GN=clfA PE=4 SV=1	1	12	12	12	21.7	96.997	933	205.41	418000000	431000000	456000000	518000000	463000000	460000000
SAUSA300_0773	A0A0H2XEN7	A0A0H2XEN7	>tr|A0A0H2XEN7|A0A0H2XEN7_STAA3 Putative staphylocoagulase OS=Staphylococcus aureus (strain USA300) GN=SAUSA300_0773 PE=4 SV=1	1	17	17	17	38	59.278	508	127.77	255000000	269000000	257000000	0	0	0
SAUSA300_0774	Q2FIK4	Q2FIK4	>sp|Q2FIK4|EMP_STAA3 Extracellular matrix protein-binding protein emp OS=Staphylococcus aureus (strain USA300) GN=emp PE=3 SV=1	1	14	14	14	42.9	38.484	340	64.24	107000000	156000000	119000000	57400000	13300000	37200000
SAUSA300_0776	A0A0H2XHI2	A0A0H2XHI2	>tr|A0A0H2XHI2|A0A0H2XHI2_STAA3 Thermonuclease OS=Staphylococcus aureus (strain USA300) GN=nuc PE=4 SV=1	1	21	21	21	55.3	25.12	228	323.31	59500000000	54500000000	57100000000	65100000000	58600000000	51500000000
SAUSA300_0777	A0A0H2XII8	A0A0H2XII8	>tr|A0A0H2XII8|A0A0H2XII8_STAA3 Cold shock protein OS=Staphylococcus aureus (strain USA300) GN=SAUSA300_0777 PE=4 SV=1	1	4	4	4	78.8	7.374	66	63.666	57700000	49200000	50200000	0	0	0
SAUSA300_0780	A0A0H2XF79	A0A0H2XF79	>tr|A0A0H2XF79|A0A0H2XF79_STAA3 Uncharacterized protein OS=Staphylococcus aureus (strain USA300) GN=SAUSA300_0780 PE=4 SV=1	1	2	2	2	16.4	21.755	189	22.927	18800000	11100000	11200000	0	0	0
SAUSA300_0789	A0A0H2XHS5	A0A0H2XHS5	>tr|A0A0H2XHS5|A0A0H2XHS5_STAA3 Putative thioredoxin OS=Staphylococcus aureus (strain USA300) GN=SAUSA300_0789 PE=4 SV=1	1	2	2	2	24.5	12.141	106	34.916	24100000	19300000	22300000	0	0	19500000
SAUSA300_0790	A0A0H2XJ60	A0A0H2XJ60	>tr|A0A0H2XJ60|A0A0H2XJ60_STAA3 Putative arsenate reductase OS=Staphylococcus aureus (strain USA300) GN=SAUSA300_0790 PE=4 SV=1	1	2	2	2	30.5	13.6	118	30.524	0	0	10300000	0	0	0
SAUSA300_0791	Q2FII7	Q2FII7	>sp|Q2FII7|GCSH_STAA3 Glycine cleavage system H protein OS=Staphylococcus aureus (strain USA300) GN=gcvH PE=3 SV=1	1	2	2	2	31	14.092	126	78.373	66700000	58800000	48900000	0	0	0
SAUSA300_0798	A0A0H2XEA1	A0A0H2XEA1	>tr|A0A0H2XEA1|A0A0H2XEA1_STAA3 ABC transporter, substrate-binding protein OS=Staphylococcus aureus (strain USA300) GN=SAUSA300_0798 PE=4 SV=1	1	8	8	8	40.7	30.351	273	70.016	83100000	67700000	61200000	45100000	0	0
SAUSA300_0800	A0A0H2XJE8	A0A0H2XJE8	>tr|A0A0H2XJE8|A0A0H2XJE8_STAA3 Staphylococcal enterotoxin K OS=Staphylococcus aureus (strain USA300) GN=sek PE=4 SV=1	1	20	20	20	69.8	27.75	242	323.31	1160000000	1230000000	1190000000	1280000000	884000000	941000000
SAUSA300_0801	A0A0H2XFV8	A0A0H2XFV8	>tr|A0A0H2XFV8|A0A0H2XFV8_STAA3 Staphylococcal enterotoxin Q OS=Staphylococcus aureus (strain USA300) GN=seq PE=4 SV=1	1	15	15	15	66.1	28.146	242	323.31	1560000000	1460000000	1440000000	1290000000	1420000000	1040000000
SAUSA300_0812	A0A0H2XJ51	A0A0H2XJ51	>tr|A0A0H2XJ51|A0A0H2XJ51_STAA3 Uncharacterized protein OS=Staphylococcus aureus (strain USA300) GN=SAUSA300_0812 PE=4 SV=1	1	9	9	9	41.4	32.181	285	81.048	81200000	80000000	74700000	78500000	74600000	80900000
SAUSA300_0815	A0A0H2XJB4	A0A0H2XJB4	>tr|A0A0H2XJB4|A0A0H2XJB4_STAA3 Ear protein OS=Staphylococcus aureus (strain USA300) GN=ear PE=4 SV=1	1	20	20	20	64.1	20.437	184	323.31	10000000000	9300000000	9580000000	32300000000	24200000000	23700000000
SAUSA300_0819	A0A0H2XGY0	A0A0H2XGY0	>tr|A0A0H2XGY0|A0A0H2XGY0_STAA3 FeS assembly protein SufD OS=Staphylococcus aureus (strain USA300) GN=sufD PE=4 SV=1	1	9	9	9	31.5	48.548	435	81.089	71700000	67800000	56600000	0	0	0
SAUSA300_0822	Q2FIF6	Q2FIF6	>sp|Q2FIF6|Y822_STAA3 UPF0051 protein SAUSA300_0822 OS=Staphylococcus aureus (strain USA300) GN=SAUSA300_0822 PE=3 SV=1	1	10	10	10	29.5	52.531	465	64.735	73800000	76900000	101000000	43400000	49200000	54300000
SAUSA300_0829	Q2FIE9	Q2FIE9	>sp|Q2FIE9|LIPA_STAA3 Lipoyl synthase OS=Staphylococcus aureus (strain USA300) GN=lipA PE=3 SV=1	1	3	3	3	13.1	34.885	305	12.888	4610000	4060000	3990000	0	0	0
SAUSA300_0833	Q2FIE5	Q2FIE5	>sp|Q2FIE5|NAGD_STAA3 Protein NagD homolog OS=Staphylococcus aureus (strain USA300) GN=nagD PE=3 SV=1	1	4	4	4	17.4	27.945	259	25.894	31800000	13500000	25200000	0	0	0
SAUSA300_0834	A0A0H2XIS1	A0A0H2XIS1	>tr|A0A0H2XIS1|A0A0H2XIS1_STAA3 D-isomer specific 2-hydroxyacid dehydrogenase OS=Staphylococcus aureus (strain USA300) GN=SAUSA300_0834 PE=4 SV=1	1	2	2	2	11	35.357	319	3.3452	0	0	9520000	0	0	0
SAUSA300_0835	Q2FIE3	Q2FIE3	>sp|Q2FIE3|DLTA_STAA3 D-alanine--poly(phosphoribitol) ligase subunit 1 OS=Staphylococcus aureus (strain USA300) GN=dltA PE=3 SV=1	1	11	11	11	26	54.67	485	124.9	93800000	112000000	102000000	0	0	0
SAUSA300_0844	Q2FID4	Q2FID4	>sp|Q2FID4|Y844_STAA3 NADH dehydrogenase-like protein SAUSA300_0844 OS=Staphylococcus aureus (strain USA300) GN=SAUSA300_0844 PE=3 SV=1	1	5	5	5	15.7	44.104	402	21.785	0	0	16900000	0	0	0
SAUSA300_0845	A0A0H2XDZ4	A0A0H2XDZ4	>tr|A0A0H2XDZ4|A0A0H2XDZ4_STAA3 Cytosol aminopeptidase OS=Staphylococcus aureus (strain USA300) GN=ampA PE=4 SV=1	1	6	6	6	15.7	54.128	491	36.66	20600000	34700000	26100000	0	18300000	20200000
SAUSA300_0857	Q2FIC1	Q2FIC1	>sp|Q2FIC1|PPI1_STAA3 Putative peptidyl-prolyl cis-trans isomerase OS=Staphylococcus aureus (strain USA300) GN=SAUSA300_0857 PE=3 SV=1	1	4	4	4	29.4	21.619	197	48.47	0	0	0	0	0	0
SAUSA300_0859	A0A0H2XGI5	A0A0H2XGI5	>tr|A0A0H2XGI5|A0A0H2XGI5_STAA3 NADH-dependent flavin oxidoreductase OS=Staphylococcus aureus (strain USA300) GN=SAUSA300_0859 PE=4 SV=1	1	4	4	4	16.5	42.109	375	23.81	8610000	11800000	0	0	0	0
SAUSA300_0861	A0A0H2XHC2	A0A0H2XHC2	>tr|A0A0H2XHC2|A0A0H2XHC2_STAA3 NAD-specific glutamate dehydrogenase OS=Staphylococcus aureus (strain USA300) GN=gudB PE=4 SV=1	1	5	5	5	14.3	45.76	414	31.748	15900000	14300000	12600000	0	0	0
SAUSA300_0862	A0A0H2XHP4	A0A0H2XHP4	>tr|A0A0H2XHP4|A0A0H2XHP4_STAA3 Glycerophosphoryl diester phosphodiesterase OS=Staphylococcus aureus (strain USA300) GN=glpQ PE=4 SV=1	1	18	18	18	61.8	35.31	309	278.35	782000000	696000000	620000000	738000000	647000000	736000000
SAUSA300_0865	Q2FIB3	Q2FIB3	>sp|Q2FIB3|G6PI_STAA3 Glucose-6-phosphate isomerase OS=Staphylococcus aureus (strain USA300) GN=pgi PE=3 SV=1	1	22	22	22	58	49.808	443	323.31	2090000000	2100000000	1950000000	776000000	714000000	999000000
SAUSA300_0868	A0A0H2XEA7	A0A0H2XEA7	>tr|A0A0H2XEA7|A0A0H2XEA7_STAA3 Signal peptidase IB OS=Staphylococcus aureus (strain USA300) GN=spsB PE=4 SV=1	1	2	2	2	16.1	17.598	155	4.3191	12800000	0	0	0	0	0
SAUSA300_0871	Q2FIA7	Q2FIA7	>sp|Q2FIA7|Y871_STAA3 Uncharacterized protein SAUSA300_0871 OS=Staphylococcus aureus (strain USA300) GN=SAUSA300_0871 PE=3 SV=1	1	13	13	13	59	33.113	300	128.08	92400000	143000000	116000000	55900000	98300000	25800000
SAUSA300_0873	Q2FIA5	Q2FIA5	>sp|Q2FIA5|CDR_STAA3 Coenzyme A disulfide reductase OS=Staphylococcus aureus (strain USA300) GN=cdr PE=1 SV=1	1	11	11	11	36.8	49.289	438	96.164	60100000	86200000	86100000	0	0	0
SAUSA300_0877	A0A0H2XFR7	A0A0H2XFR7	>tr|A0A0H2XFR7|A0A0H2XFR7_STAA3 Chaperone clpB OS=Staphylococcus aureus (strain USA300) GN=clpB PE=4 SV=1	1	4	4	4	8.5	98.302	869	28.698	27900000	38100000	43200000	156000000	125000000	104000000
SAUSA300_0883	A0A0H2XIW0	A0A0H2XIW0	>tr|A0A0H2XIW0|A0A0H2XIW0_STAA3 Putative surface protein OS=Staphylococcus aureus (strain USA300) GN=SAUSA300_0883 PE=4 SV=1	1	14	14	14	73.6	15.838	144	323.31	5260000000	4570000000	3640000000	27500000000	18000000000	18000000000
SAUSA300_0885	Q2FI93	Q2FI93	>sp|Q2FI93|FABH_STAA3 3-oxoacyl-[acyl-carrier-protein] synthase 3 OS=Staphylococcus aureus (strain USA300) GN=fabH PE=3 SV=1	1	5	5	5	31	33.879	313	32.698	45100000	66000000	57300000	39500000	0	0
SAUSA300_0886	A0A0H2XJF4	A0A0H2XJF4	>tr|A0A0H2XJF4|A0A0H2XJF4_STAA3 3-oxoacyl-(Acyl-carrier-protein) synthase II OS=Staphylococcus aureus (strain USA300) GN=fabF PE=4 SV=1	1	7	7	7	32.6	43.766	414	97.659	45300000	43700000	53500000	30000000	0	66800000
SAUSA300_0897	A0A0H2XGX6	A0A0H2XGX6	>tr|A0A0H2XGX6|A0A0H2XGX6_STAA3 Tryptophanyl-tRNA synthetase OS=Staphylococcus aureus (strain USA300) GN=trpS PE=4 SV=1	1	6	6	6	25.5	36.909	329	45.793	62500000	63400000	42900000	0	0	0
SAUSA300_0902	A0A0H2XIW1	A0A0H2XIW1	>tr|A0A0H2XIW1|A0A0H2XIW1_STAA3 Oligoendopeptidase F OS=Staphylococcus aureus (strain USA300) GN=pepF PE=4 SV=1	1	26	26	26	48.5	69.819	602	323.31	661000000	672000000	613000000	222000000	284000000	246000000
SAUSA300_0912	A0A0H2XIJ1	A0A0H2XIJ1	>tr|A0A0H2XIJ1|A0A0H2XIJ1_STAA3 Trans-2-enoyl-ACP reductase OS=Staphylococcus aureus (strain USA300) GN=SAUSA300_0912 PE=4 SV=1	1	3	3	3	16.4	27.992	256	10.452	0	0	0	0	0	0
SAUSA300_0916	Q2FI62	Q2FI62	>sp|Q2FI62|Y916_STAA3 Putative phosphoesterase SAUSA300_0916 OS=Staphylococcus aureus (strain USA300) GN=SAUSA300_0916 PE=3 SV=1	1	2	2	2	16.6	19.326	169	4.5234	0	0	1940000	0	0	0
SAUSA300_0946	Q2FI34	Q2FI34	>sp|Q2FI34|MEND_STAA3 2-succinyl-5-enolpyruvyl-6-hydroxy-3-cyclohexene-1-carboxylate synthase OS=Staphylococcus aureus (strain USA300) GN=menD PE=3 SV=1	1	3	3	3	7.9	63.077	557	4.8731	8000000	8110000	3840000	0	0	0
SAUSA300_0948	A0A0H2XH50	A0A0H2XH50	>tr|A0A0H2XH50|A0A0H2XH50_STAA3 Naphthoate synthase OS=Staphylococcus aureus (strain USA300) GN=menB PE=4 SV=1	1	3	3	3	13.2	30.425	273	7.6032	0	22700000	0	0	0	0
SAUSA300_0950	A0A0H2XGH9	A0A0H2XGH9	>tr|A0A0H2XGH9|A0A0H2XGH9_STAA3 Cysteine protease OS=Staphylococcus aureus (strain USA300) GN=sspB PE=4 SV=1	1	34	34	34	75.3	44.519	393	323.31	9320000000	9870000000	9660000000	103000000000	118000000000	125000000000
SAUSA300_0955	A0A0H2XIJ3	A0A0H2XIJ3	>tr|A0A0H2XIJ3|A0A0H2XIJ3_STAA3 Autolysin OS=Staphylococcus aureus (strain USA300) GN=atl PE=4 SV=1	1	78	78	78	73	137.42	1256	323.31	61700000000	68200000000	67300000000	33400000000	36600000000	43400000000
SAUSA300_0958	A0A0H2XFZ6	A0A0H2XFZ6	>tr|A0A0H2XFZ6|A0A0H2XFZ6_STAA3 Transcriptional regulator OS=Staphylococcus aureus (strain USA300) GN=SAUSA300_0958 PE=4 SV=1	1	19	19	19	53.3	45.685	405	323.31	993000000	995000000	884000000	828000000	1020000000	1120000000
SAUSA300_0963	Q2FI17	Q2FI17	>sp|Q2FI17|QOX2_STAA3 Probable quinol oxidase subunit 2 OS=Staphylococcus aureus (strain USA300) GN=qoxA PE=3 SV=1	1	3	3	3	7.9	41.777	366	11.639	5930000	5220000	4550000	0	0	0
SAUSA300_0964	A0A0H2XED4	A0A0H2XED4	>tr|A0A0H2XED4|A0A0H2XED4_STAA3 Chitinase-related protein OS=Staphylococcus aureus (strain USA300) GN=SAUSA300_0964 PE=4 SV=1	1	10	10	10	51.4	11.345	105	305.31	966000000	557000000	575000000	642000000	500000000	372000000
SAUSA300_0965	Q2FI15	Q2FI15	>sp|Q2FI15|FOLD_STAA3 Bifunctional protein FolD OS=Staphylococcus aureus (strain USA300) GN=folD PE=3 SV=1	1	5	5	5	31.8	30.843	286	40.014	0	7290000	10700000	0	0	0
SAUSA300_0970	Q2FI10	Q2FI10	>sp|Q2FI10|PURQ_STAA3 Phosphoribosylformylglycinamidine synthase subunit PurQ OS=Staphylococcus aureus (strain USA300) GN=purQ PE=3 SV=1	1	2	2	2	11.2	24.527	223	4.4407	0	0	0	0	0	0
SAUSA300_0972	A0A0H2XFY4	A0A0H2XFY4	>tr|A0A0H2XFY4|A0A0H2XFY4_STAA3 Amidophosphoribosyltransferase OS=Staphylococcus aureus (strain USA300) GN=purF PE=4 SV=1	1	4	4	4	16.2	54.396	494	17.193	72200000	79900000	46900000	0	0	0
SAUSA300_0973	Q2FI07	Q2FI07	>sp|Q2FI07|PUR5_STAA3 Phosphoribosylformylglycinamidine cyclo-ligase OS=Staphylococcus aureus (strain USA300) GN=purM PE=3 SV=1	1	3	3	3	11.7	37.017	342	14.934	13900000	10200000	9750000	0	0	0
SAUSA300_0983	A0A0H2XHT7	A0A0H2XHT7	>tr|A0A0H2XHT7|A0A0H2XHT7_STAA3 Phosphocarrier protein HPr OS=Staphylococcus aureus (strain USA300) GN=ptsH PE=4 SV=1	1	5	5	5	88.6	9.4956	88	101.3	110000000	84200000	93900000	86000000	38900000	43000000
SAUSA300_0984	A0A0H2XJZ3	A0A0H2XJZ3	>tr|A0A0H2XJZ3|A0A0H2XJZ3_STAA3 Phosphoenolpyruvate-protein phosphotransferase OS=Staphylococcus aureus (strain USA300) GN=ptsI PE=4 SV=1	1	22	22	22	47.9	63.218	572	190.83	483000000	471000000	534000000	310000000	270000000	376000000
SAUSA300_0989	Q2FHZ1	Q2FHZ1	>sp|Q2FHZ1|RNJ1_STAA3 Ribonuclease J 1 OS=Staphylococcus aureus (strain USA300) GN=rnj1 PE=3 SV=1	1	10	10	10	23.2	62.668	565	60.793	72900000	46500000	48900000	33200000	123000000	47000000
SAUSA300_0990	Q2FHZ0	Q2FHZ0	>sp|Q2FHZ0|Y990_STAA3 UPF0356 protein SAUSA300_0990 OS=Staphylococcus aureus (strain USA300) GN=SAUSA300_0990 PE=3 SV=1	1	5	5	5	86.1	8.7516	72	36.861	65300000	46700000	37200000	0	0	0
SAUSA300_0991	A0A0H2XIK0	A0A0H2XIK0	>tr|A0A0H2XIK0|A0A0H2XIK0_STAA3 Peptide deformylase OS=Staphylococcus aureus (strain USA300) GN=def PE=4 SV=1	1	2	2	2	13.1	20.559	183	8.083	23200000	0	0	0	0	0
SAUSA300_0992	A0A0H2XIX8	A0A0H2XIX8	>tr|A0A0H2XIX8|A0A0H2XIX8_STAA3 Putative lipoprotein OS=Staphylococcus aureus (strain USA300) GN=SAUSA300_0992 PE=4 SV=1	1	11	11	11	38.5	23.875	208	32.789	28400000	41500000	41800000	36300000	30700000	31200000
SAUSA300_0993	A0A0H2XHD5	A0A0H2XHD5	>tr|A0A0H2XHD5|A0A0H2XHD5_STAA3 Pyruvate dehydrogenase E1 component, alpha subunit OS=Staphylococcus aureus (strain USA300) GN=pdhA PE=4 SV=1	1	16	16	16	64.1	41.382	370	255.92	615000000	652000000	604000000	263000000	245000000	291000000
SAUSA300_0994	A0A0H2XFH8	A0A0H2XFH8	>tr|A0A0H2XFH8|A0A0H2XFH8_STAA3 Pyruvate dehydrogenase E1 component, beta subunit OS=Staphylococcus aureus (strain USA300) GN=pdhB PE=4 SV=1	1	17	17	17	71.4	35.246	325	323.31	1850000000	1710000000	1450000000	556000000	549000000	544000000
SAUSA300_0995	A0A0H2XJG3	A0A0H2XJG3	>tr|A0A0H2XJG3|A0A0H2XJG3_STAA3 Dihydrolipoamide acetyltransferase OS=Staphylococcus aureus (strain USA300) GN=SAUSA300_0995 PE=4 SV=1	1	18	18	18	58.4	46.382	430	323.31	1280000000	1020000000	940000000	240000000	198000000	187000000
SAUSA300_0996	A0A0H2XIQ2	A0A0H2XIQ2	>tr|A0A0H2XIQ2|A0A0H2XIQ2_STAA3 Dihydrolipoamide dehydrogenase OS=Staphylococcus aureus (strain USA300) GN=lpdA PE=4 SV=1	1	19	19	19	52.1	49.437	468	184.11	1490000000	1570000000	1660000000	574000000	603000000	853000000
SAUSA300_1006	Q2FHX4	Q2FHX4	>sp|Q2FHX4|Y1006_STAA3 UPF0637 protein SAUSA300_1006 OS=Staphylococcus aureus (strain USA300) GN=SAUSA300_1006 PE=3 SV=1	1	3	3	3	23	24.019	204	31.666	0	0	2730000	0	0	0
SAUSA300_1014	A0A0H2XGF8	A0A0H2XGF8	>tr|A0A0H2XGF8|A0A0H2XGF8_STAA3 Pyruvate carboxylase OS=Staphylococcus aureus (strain USA300) GN=pyc PE=4 SV=1	1	35	35	35	38.4	128.55	1150	252.12	1790000000	1880000000	1750000000	3630000000	3350000000	4270000000
SAUSA300_1028	Q2FHV2	Q2FHV2	>sp|Q2FHV2|ISDB_STAA3 Iron-regulated surface determinant protein B OS=Staphylococcus aureus (strain USA300) GN=isdB PE=3 SV=1	1	20	18	18	37.7	72.191	645	156	108000000	119000000	137000000	52200000	0	51000000
SAUSA300_1029	Q2FHV1	Q2FHV1	>sp|Q2FHV1|ISDA_STAA3 Iron-regulated surface determinant protein A OS=Staphylococcus aureus (strain USA300) GN=isdA PE=3 SV=1	1	11	11	11	37.7	38.745	350	272.73	1350000000	1160000000	1340000000	1200000000	1120000000	1310000000
SAUSA300_1030	Q2FHV0	Q2FHV0	>sp|Q2FHV0|ISDC_STAA3 Iron-regulated surface determinant protein C OS=Staphylococcus aureus (strain USA300) GN=isdC PE=3 SV=1	1	2	2	2	7.9	24.855	227	4.8971	0	0	2300000	0	0	0
SAUSA300_1031	A0A0H2XI86	A0A0H2XI86	>tr|A0A0H2XI86|A0A0H2XI86_STAA3 Uncharacterized protein OS=Staphylococcus aureus (strain USA300) GN=SAUSA300_1031 PE=4 SV=1	1	4	4	4	12.8	41.348	358	33.14	0	0	9170000	0	0	12800000
SAUSA300_1037	Q2FHU3	Q2FHU3	>sp|Q2FHU3|SYFA_STAA3 Phenylalanine--tRNA ligase alpha subunit OS=Staphylococcus aureus (strain USA300) GN=pheS PE=3 SV=1	1	6	6	6	20.7	40.106	352	24.218	29000000	35000000	46200000	0	0	0
SAUSA300_1038	Q2FHU2	Q2FHU2	>sp|Q2FHU2|SYFB_STAA3 Phenylalanine--tRNA ligase beta subunit OS=Staphylococcus aureus (strain USA300) GN=pheT PE=3 SV=1	1	18	18	18	31.9	88.978	800	182.04	225000000	210000000	199000000	185000000	117000000	200000000
SAUSA300_1042	A0A0H2XK06	A0A0H2XK06	>tr|A0A0H2XK06|A0A0H2XK06_STAA3 DNA-dependent DNA polymerase family X OS=Staphylococcus aureus (strain USA300) GN=SAUSA300_1042 PE=4 SV=1	1	2	2	2	5.3	64.87	570	4.6738	0	0	3320000	0	0	0
SAUSA300_1044	Q2FHT6	Q2FHT6	>sp|Q2FHT6|THIO_STAA3 Thioredoxin OS=Staphylococcus aureus (strain USA300) GN=trxA PE=3 SV=1	1	6	6	6	58.7	11.44	104	28.292	60000000	44000000	42700000	55300000	50900000	47000000
SAUSA300_1052	A0A0H2XH00	A0A0H2XH00	>tr|A0A0H2XH00|A0A0H2XH00_STAA3 Fibrinogen-binding protein OS=Staphylococcus aureus (strain USA300) GN=SAUSA300_1052 PE=4 SV=1	1	5	5	5	28.4	12.597	109	55.753	58100000	73800000	61100000	0	0	0
SAUSA300_1053	Q2FHS7	Q2FHS7	>sp|Q2FHS7|FLIPR_STAA3 FPRL1 inhibitory protein OS=Staphylococcus aureus (strain USA300) GN=flr PE=3 SV=1	1	7	7	7	36.1	15.202	133	53.402	372000000	249000000	180000000	118000000	96300000	133000000
SAUSA300_1055	A0A0H2XIH9	A0A0H2XIH9	>tr|A0A0H2XIH9|A0A0H2XIH9_STAA3 Fibrinogen-binding protein OS=Staphylococcus aureus (strain USA300) GN=efb PE=4 SV=1	1	4	4	4	23.6	18.764	165	36.709	162000000	192000000	120000000	298000000	323000000	293000000
SAUSA300_1058	A0A0H2XEW5	A0A0H2XEW5	>tr|A0A0H2XEW5|A0A0H2XEW5_STAA3 Alpha-hemolysin OS=Staphylococcus aureus (strain USA300) GN=SAUSA300_1058 PE=4 SV=1	1	29	29	29	74	35.973	319	323.31	18800000000	20100000000	22500000000	24200000000	24100000000	22200000000
SAUSA300_1059	A0A0H2XFZ2	A0A0H2XFZ2	>tr|A0A0H2XFZ2|A0A0H2XFZ2_STAA3 Putative exotoxin 1 OS=Staphylococcus aureus (strain USA300) GN=SAUSA300_1059 PE=4 SV=1	1	5	5	5	26.1	27.568	238	15.31	27000000	31800000	26900000	25000000	0	19300000
SAUSA300_1060	A0A0H2XJP1	A0A0H2XJP1	>tr|A0A0H2XJP1|A0A0H2XJP1_STAA3 Putative exotoxin 4 OS=Staphylococcus aureus (strain USA300) GN=SAUSA300_1060 PE=4 SV=1	1	12	12	12	46.5	27.364	241	246.48	321000000	249000000	264000000	167000000	177000000	126000000
SAUSA300_1061	A0A0H2XFZ1	A0A0H2XFZ1	>tr|A0A0H2XFZ1|A0A0H2XFZ1_STAA3 Putative exotoxin 3 OS=Staphylococcus aureus (strain USA300) GN=SAUSA300_1061 PE=4 SV=1	1	7	7	7	28.2	27.794	241	21.555	76200000	90800000	88400000	62100000	59300000	50200000
SAUSA300_1067	A0A0H2XHZ7	A0A0H2XHZ7	>tr|A0A0H2XHZ7|A0A0H2XHZ7_STAA3 Antibacterial protein OS=Staphylococcus aureus (strain USA300) GN=SAUSA300_1067 PE=4 SV=1	1	4	4	4	90.9	4.4961	44	222.43	285000000	185000000	261000000	6330000000	1350000000	4440000000
SAUSA300_1068	A0A0H2XGG8	A0A0H2XGG8	>tr|A0A0H2XGG8|A0A0H2XGG8_STAA3 Antibacterial protein OS=Staphylococcus aureus (strain USA300) GN=SAUSA300_1068 PE=4 SV=1	1	2	2	2	90.9	4.4561	44	44.756	10400000	7040000	2820000	1630000000	0	186000000
SAUSA300_1074	A0A0H2XH39	A0A0H2XH39	>tr|A0A0H2XH39|A0A0H2XH39_STAA3 Cell division protein OS=Staphylococcus aureus (strain USA300) GN=ftsL PE=4 SV=1	1	5	5	5	21.1	15.333	133	22.611	28300000	17600000	19200000	56500000	39100000	37100000
SAUSA300_1075	A0A0H2XJZ5	A0A0H2XJZ5	>tr|A0A0H2XJZ5|A0A0H2XJZ5_STAA3 Penicillin-binding protein 1 OS=Staphylococcus aureus (strain USA300) GN=pbpA PE=4 SV=1	1	3	3	3	5.2	82.708	744	15.342	32200000	38500000	24400000	0	0	0
SAUSA300_1079	A0A0H2XHQ1	A0A0H2XHQ1	>tr|A0A0H2XHQ1|A0A0H2XHQ1_STAA3 Cell division protein ftsA OS=Staphylococcus aureus (strain USA300) GN=ftsA PE=4 SV=1	1	4	4	4	8.7	52.934	470	7.832	0	4670000	0	0	0	0
SAUSA300_1080	A0A0H2XK58	A0A0H2XK58	>tr|A0A0H2XK58|A0A0H2XK58_STAA3 Cell division protein ftsZ OS=Staphylococcus aureus (strain USA300) GN=ftsZ PE=4 SV=1	1	3	3	3	10.3	41.036	390	31.669	0	0	6260000	0	0	0
SAUSA300_1082	A0A0H2XHH8	A0A0H2XHH8	>tr|A0A0H2XHH8|A0A0H2XHH8_STAA3 Uncharacterized protein OS=Staphylococcus aureus (strain USA300) GN=SAUSA300_1082 PE=4 SV=1	1	2	2	2	12.2	25.347	222	5.4162	122000000	0	84100000	0	0	0
SAUSA300_1087	Q2FHP4	Q2FHP4	>sp|Q2FHP4|SYI_STAA3 Isoleucine--tRNA ligase OS=Staphylococcus aureus (strain USA300) GN=ileS PE=3 SV=1	1	29	29	29	45.9	104.88	917	323.31	592000000	620000000	592000000	225000000	269000000	356000000
SAUSA300_1094	A0A0H2XIA8	A0A0H2XIA8	>tr|A0A0H2XIA8|A0A0H2XIA8_STAA3 Dihydroorotase OS=Staphylococcus aureus (strain USA300) GN=pyrC PE=4 SV=1	1	9	9	9	29	46.371	424	61.646	119000000	134000000	157000000	86000000	114000000	109000000
SAUSA300_1095	A0A0H2XIN1	A0A0H2XIN1	>tr|A0A0H2XIN1|A0A0H2XIN1_STAA3 Carbamoyl-phosphate synthase, small subunit OS=Staphylococcus aureus (strain USA300) GN=carA PE=4 SV=1	1	6	6	6	26.5	40.393	366	35.419	30000000	0	18300000	0	0	0
SAUSA300_1096	Q2FHN5	Q2FHN5	>sp|Q2FHN5|CARB_STAA3 Carbamoyl-phosphate synthase large chain OS=Staphylococcus aureus (strain USA300) GN=carB PE=3 SV=1	1	8	8	8	8.7	117.18	1057	17.702	26200000	22400000	24000000	0	0	0
SAUSA300_1098	A0A0H2XH75	A0A0H2XH75	>tr|A0A0H2XH75|A0A0H2XH75_STAA3 Orotate phosphoribosyltransferase OS=Staphylococcus aureus (strain USA300) GN=pyrE PE=4 SV=1	1	6	6	6	54.7	22.042	203	85.461	14100000	30700000	28000000	0	0	0
SAUSA300_1106	A0A0H2XF17	A0A0H2XF17	>tr|A0A0H2XF17|A0A0H2XF17_STAA3 Putative lipoprotein OS=Staphylococcus aureus (strain USA300) GN=SAUSA300_1106 PE=4 SV=1	1	3	3	3	11	35.907	317	17.853	0	0	0	0	0	13700000
SAUSA300_1118	A0A0H2XG62	A0A0H2XG62	>tr|A0A0H2XG62|A0A0H2XG62_STAA3 Uncharacterized protein OS=Staphylococcus aureus (strain USA300) GN=SAUSA300_1118 PE=4 SV=1	1	3	3	3	33.9	13.385	124	14.745	27700000	22500000	18800000	22200000	0	0
SAUSA300_1120	A0A0H2XIE8	A0A0H2XIE8	>tr|A0A0H2XIE8|A0A0H2XIE8_STAA3 ATP-dependent DNA helicase RecG OS=Staphylococcus aureus (strain USA300) GN=recG PE=4 SV=1	1	2	2	2	7.6	78.342	686	2.6628	0	0	20500000	0	0	0
SAUSA300_1122	Q2FHK9	Q2FHK9	>sp|Q2FHK9|PLSX_STAA3 Phosphate acyltransferase OS=Staphylococcus aureus (strain USA300) GN=plsX PE=3 SV=1	1	2	2	2	9.1	35.43	328	8.233	0	0	2530000	0	0	0
SAUSA300_1124	A0A0H2XJC9	A0A0H2XJC9	>tr|A0A0H2XJC9|A0A0H2XJC9_STAA3 3-oxoacyl-(Acyl-carrier-protein) reductase OS=Staphylococcus aureus (strain USA300) GN=fabG PE=4 SV=1	1	5	5	5	39.3	25.886	244	97.144	22600000	15900000	13400000	0	0	0
SAUSA300_1125	Q2FHK6	Q2FHK6	>sp|Q2FHK6|ACP_STAA3 Acyl carrier protein OS=Staphylococcus aureus (strain USA300) GN=acpP PE=3 SV=1	1	3	3	3	40.3	8.5493	77	9.4805	13300000	9060000	9430000	0	0	14000000
SAUSA300_1128	A0A0H2XJ83	A0A0H2XJ83	>tr|A0A0H2XJ83|A0A0H2XJ83_STAA3 Signal recognition particle-docking protein FtsY OS=Staphylococcus aureus (strain USA300) GN=ftsY PE=4 SV=1	1	4	4	4	20.2	46.59	416	19.529	23800000	33300000	31100000	0	0	0
SAUSA300_1131	Q2FHK0	Q2FHK0	>sp|Q2FHK0|RS16_STAA3 30S ribosomal protein S16 OS=Staphylococcus aureus (strain USA300) GN=rpsP PE=3 SV=1	1	3	3	3	37.4	10.235	91	34.826	584000000	454000000	220000000	0	198000000	108000000
SAUSA300_1134	Q2FHJ7	Q2FHJ7	>sp|Q2FHJ7|RL19_STAA3 50S ribosomal protein L19 OS=Staphylococcus aureus (strain USA300) GN=rplS PE=3 SV=1	1	6	6	6	38.8	13.362	116	17.452	32100000	29200000	29200000	124000000	60100000	55200000
SAUSA300_1138	Q2FHJ3	Q2FHJ3	>sp|Q2FHJ3|SUCC_STAA3 Succinyl-CoA ligase [ADP-forming] subunit beta OS=Staphylococcus aureus (strain USA300) GN=sucC PE=3 SV=1	1	8	8	8	23.7	42.056	388	18.059	98800000	73800000	66600000	99100000	125000000	115000000
SAUSA300_1139	A0A0H2XIE1	A0A0H2XIE1	>tr|A0A0H2XIE1|A0A0H2XIE1_STAA3 Succinyl-CoA synthetase, alpha subunit OS=Staphylococcus aureus (strain USA300) GN=sucD PE=4 SV=1	1	3	3	3	13.2	31.542	302	13.637	11300000	11100000	12900000	0	0	0
SAUSA300_1146	Q2FHI5	Q2FHI5	>sp|Q2FHI5|HSLV_STAA3 ATP-dependent protease subunit HslV OS=Staphylococcus aureus (strain USA300) GN=hslV PE=3 SV=1	1	2	2	2	15.5	19.572	181	7.3307	0	0	4940000	0	0	0
SAUSA300_1148	Q2FHI3	Q2FHI3	>sp|Q2FHI3|CODY_STAA3 GTP-sensing transcriptional pleiotropic repressor CodY OS=Staphylococcus aureus (strain USA300) GN=codY PE=3 SV=1	1	10	10	10	55.3	28.755	257	112.03	54200000	40100000	55400000	115000000	32600000	51100000
SAUSA300_1149	Q2FHI2	Q2FHI2	>sp|Q2FHI2|RS2_STAA3 30S ribosomal protein S2 OS=Staphylococcus aureus (strain USA300) GN=rpsB PE=3 SV=1	1	13	13	13	56.5	29.094	255	81.775	186000000	223000000	193000000	147000000	134000000	145000000
SAUSA300_1150	Q2FHI1	Q2FHI1	>sp|Q2FHI1|EFTS_STAA3 Elongation factor Ts OS=Staphylococcus aureus (strain USA300) GN=tsf PE=3 SV=1	1	25	25	25	74.7	32.494	293	317.8	1140000000	1200000000	1300000000	881000000	732000000	852000000
SAUSA300_1152	Q2FHH9	Q2FHH9	>sp|Q2FHH9|RRF_STAA3 Ribosome-recycling factor OS=Staphylococcus aureus (strain USA300) GN=frr PE=3 SV=1	1	7	7	7	52.7	20.353	184	71.01	69100000	68600000	47000000	30500000	0	35100000
SAUSA300_1159	A0A0H2XEX6	A0A0H2XEX6	>tr|A0A0H2XEX6|A0A0H2XEX6_STAA3 Transcription termination factor NusA OS=Staphylococcus aureus (strain USA300) GN=nusA PE=4 SV=1	1	7	7	7	22.8	43.741	391	32.432	16900000	56200000	59200000	178000000	0	165000000
SAUSA300_1162	Q2FHG9	Q2FHG9	>sp|Q2FHG9|IF2_STAA3 Translation initiation factor IF-2 OS=Staphylococcus aureus (strain USA300) GN=infB PE=3 SV=1	1	4	4	4	7	77.87	705	17.385	17300000	14300000	13700000	9150000	0	0
SAUSA300_1166	Q2FHG5	Q2FHG5	>sp|Q2FHG5|RS15_STAA3 30S ribosomal protein S15 OS=Staphylococcus aureus (strain USA300) GN=rpsO PE=3 SV=1	1	2	2	2	39.3	10.608	89	50.059	15800000	13600000	0	0	0	0
SAUSA300_1167	Q2FHG4	Q2FHG4	>sp|Q2FHG4|PNP_STAA3 Polyribonucleotide nucleotidyltransferase OS=Staphylococcus aureus (strain USA300) GN=pnp PE=3 SV=1	1	23	23	23	44.6	77.361	698	114.95	402000000	349000000	371000000	273000000	259000000	346000000
SAUSA300_1168	Q2FHG3	Q2FHG3	>sp|Q2FHG3|RNJ2_STAA3 Ribonuclease J 2 OS=Staphylococcus aureus (strain USA300) GN=rnj2 PE=3 SV=2	1	10	10	10	23.5	62.603	557	39.64	38500000	55400000	41100000	52400000	38700000	45200000
SAUSA300_1171	A0A0H2XFU3	A0A0H2XFU3	>tr|A0A0H2XFU3|A0A0H2XFU3_STAA3 Uncharacterized protein OS=Staphylococcus aureus (strain USA300) GN=SAUSA300_1171 PE=4 SV=1	1	2	2	2	5.2	48.617	421	5.6076	0	13400000	0	0	0	0
SAUSA300_1172	A0A0H2XHJ8	A0A0H2XHJ8	>tr|A0A0H2XHJ8|A0A0H2XHJ8_STAA3 Peptidase, M16 family OS=Staphylococcus aureus (strain USA300) GN=SAUSA300_1172 PE=4 SV=1	1	3	3	3	9.3	49.91	428	5.6759	0	0	3710000	0	0	0
SAUSA300_1182	A0A0H2XHA9	A0A0H2XHA9	>tr|A0A0H2XHA9|A0A0H2XHA9_STAA3 Pyruvate ferredoxin oxidoreductase, alpha subunit OS=Staphylococcus aureus (strain USA300) GN=SAUSA300_1182 PE=4 SV=1	1	4	4	4	8.7	64.555	586	21.951	20800000	18700000	15600000	0	0	0
SAUSA300_1183	A0A0H2XFW0	A0A0H2XFW0	>tr|A0A0H2XFW0|A0A0H2XFW0_STAA3 Pyruvate ferredoxin oxidoreductase, beta subunit OS=Staphylococcus aureus (strain USA300) GN=SAUSA300_1183 PE=4 SV=1	1	2	2	2	10.8	31.331	288	11.675	0	0	0	0	0	0
SAUSA300_1193	Q2FHD8	Q2FHD8	>sp|Q2FHD8|GLPD_STAA3 Aerobic glycerol-3-phosphate dehydrogenase OS=Staphylococcus aureus (strain USA300) GN=glpD PE=3 SV=1	1	10	10	10	20.8	62.387	557	57.556	20000000	25300000	31800000	19700000	0	0
SAUSA300_1197	A0A0H2XEC3	A0A0H2XEC3	>tr|A0A0H2XEC3|A0A0H2XEC3_STAA3 Glutathione peroxidase OS=Staphylococcus aureus (strain USA300) GN=SAUSA300_1197 PE=4 SV=1	1	2	2	2	16.5	18.117	158	6.1191	23600000	0	0	0	0	0
SAUSA300_1201	A0A0H2XHM8	A0A0H2XHM8	>tr|A0A0H2XHM8|A0A0H2XHM8_STAA3 Glutamine synthetase, type I OS=Staphylococcus aureus (strain USA300) GN=glnA PE=4 SV=1	1	20	20	20	61	50.84	446	275.63	752000000	756000000	770000000	402000000	413000000	669000000
SAUSA300_1232	Q2FH99	Q2FH99	>sp|Q2FH99|CATA_STAA3 Catalase OS=Staphylococcus aureus (strain USA300) GN=katA PE=3 SV=1	1	25	25	25	63.4	58.379	505	190.58	268000000	422000000	357000000	142000000	137000000	119000000
SAUSA300_1236	A0A0H2XEI1	A0A0H2XEI1	>tr|A0A0H2XEI1|A0A0H2XEI1_STAA3 Uncharacterized protein OS=Staphylococcus aureus (strain USA300) GN=SAUSA300_1236 PE=4 SV=1	1	17	17	17	66.6	33.59	287	323.31	206000000	236000000	243000000	393000000	367000000	328000000
SAUSA300_1239	A0A0H2XIH6	A0A0H2XIH6	>tr|A0A0H2XIH6|A0A0H2XIH6_STAA3 Transketolase OS=Staphylococcus aureus (strain USA300) GN=tkt PE=4 SV=1	1	29	29	29	60	68.359	625	323.31	836000000	825000000	824000000	307000000	328000000	402000000
SAUSA300_1246	A0A0H2XKH5	A0A0H2XKH5	>tr|A0A0H2XKH5|A0A0H2XKH5_STAA3 Aconitate hydratase OS=Staphylococcus aureus (strain USA300) GN=acnA PE=4 SV=1	1	18	18	18	30.6	98.968	901	221.65	235000000	268000000	253000000	201000000	172000000	277000000
SAUSA300_1248	Q2FH83	Q2FH83	>sp|Q2FH83|Y1248_STAA3 Uncharacterized protein SAUSA300_1248 OS=Staphylococcus aureus (strain USA300) GN=SAUSA300_1248 PE=3 SV=1	1	2	2	2	17.3	11.496	98	11.61	0	3710000	0	0	0	0
SAUSA300_1257	A0A0H2XFY1	A0A0H2XFY1	>tr|A0A0H2XFY1|A0A0H2XFY1_STAA3 Peptide methionine sulfoxide reductase regulator MsrR OS=Staphylococcus aureus (strain USA300) GN=msrR PE=4 SV=1	1	5	5	5	23.2	36.97	327	25.041	0	0	0	0	0	0
SAUSA300_1261	A0A0H2XI69	A0A0H2XI69	>tr|A0A0H2XI69|A0A0H2XI69_STAA3 Putative glutamyl aminopeptidase OS=Staphylococcus aureus (strain USA300) GN=SAUSA300_1261 PE=4 SV=1	1	2	2	2	7.9	37.854	343	6.8177	0	0	4530000	0	0	0
SAUSA300_1270	A0A0H2XHG6	A0A0H2XHG6	>tr|A0A0H2XHG6|A0A0H2XHG6_STAA3 Methicillin resistance protein FemB OS=Staphylococcus aureus (strain USA300) GN=femB PE=4 SV=1	1	2	2	2	5.7	49.675	419	7.3326	0	0	0	0	0	0
SAUSA300_1278	A0A0H2XIY5	A0A0H2XIY5	>tr|A0A0H2XIY5|A0A0H2XIY5_STAA3 Oligoendopeptidase F OS=Staphylococcus aureus (strain USA300) GN=pepF PE=4 SV=1	1	13	13	13	29.5	69.284	604	138.35	94800000	101000000	78000000	0	0	0
SAUSA300_1293	A0A0H2XFD9	A0A0H2XFD9	>tr|A0A0H2XFD9|A0A0H2XFD9_STAA3 Diaminopimelate decarboxylase OS=Staphylococcus aureus (strain USA300) GN=lysA PE=4 SV=1	1	3	3	3	8.3	47.034	421	9.7056	0	0	5390000	0	0	0
SAUSA300_1295	Q2FH36	Q2FH36	>sp|Q2FH36|CSPA_STAA3 Cold shock protein CspA OS=Staphylococcus aureus (strain USA300) GN=cspA PE=3 SV=1	1	6	6	6	80.3	7.321	66	180.5	625000000	506000000	559000000	348000000	280000000	193000000
SAUSA300_1306	Q2FH25	Q2FH25	>sp|Q2FH25|ODO1_STAA3 2-oxoglutarate dehydrogenase E1 component OS=Staphylococcus aureus (strain USA300) GN=odhA PE=3 SV=1	1	3	3	3	5	105.34	932	8.5743	6720000	0	0	0	0	0
SAUSA300_1313	A0A0H2XGW3	A0A0H2XGW3	>tr|A0A0H2XGW3|A0A0H2XGW3_STAA3 Carboxyl-terminal protease OS=Staphylococcus aureus (strain USA300) GN=ctpA PE=4 SV=1	1	5	5	5	12.7	55.26	496	17.69	26500000	24200000	0	0	0	0
SAUSA300_1320	Q2FH11	Q2FH11	>sp|Q2FH11|TYSY_STAA3 Thymidylate synthase OS=Staphylococcus aureus (strain USA300) GN=thyA PE=3 SV=1	1	2	2	2	10.4	36.839	318	9.5588	0	4880000	0	0	0	0
SAUSA300_1327	Q2FH04	Q2FH04	>sp|Q2FH04|EBH_STAA3 Extracellular matrix-binding protein ebh OS=Staphylococcus aureus (strain USA300) GN=ebh PE=3 SV=1	1	14	14	14	2.2	1122.6	10421	42.073	37600000	45800000	53000000	0	0	0
SAUSA300_1330	Q2FH01	Q2FH01	>sp|Q2FH01|TDCB_STAA3 L-threonine dehydratase catabolic TdcB OS=Staphylococcus aureus (strain USA300) GN=tdcB PE=3 SV=1	1	3	3	3	13	37.305	346	21.152	25400000	22000000	17500000	0	0	0
SAUSA300_1331	Q2FH00	Q2FH00	>sp|Q2FH00|DHA1_STAA3 Alanine dehydrogenase 1 OS=Staphylococcus aureus (strain USA300) GN=ald1 PE=3 SV=1	1	9	9	9	36.6	40.234	372	49.112	115000000	98800000	98200000	37500000	0	0
SAUSA300_1336	A0A0H2XGS0	A0A0H2XGS0	>tr|A0A0H2XGS0|A0A0H2XGS0_STAA3 Uncharacterized protein OS=Staphylococcus aureus (strain USA300) GN=SAUSA300_1336 PE=4 SV=1	1	4	4	4	17.8	43.333	381	7.384	0	12000000	0	0	0	0
SAUSA300_1345	Q2FGY6	Q2FGY6	>sp|Q2FGY6|SYN_STAA3 Asparagine--tRNA ligase OS=Staphylococcus aureus (strain USA300) GN=asnS PE=3 SV=1	1	7	7	7	17.9	49.157	430	50.213	49400000	45800000	28200000	0	0	0
SAUSA300_1362	A0A0H2XF50	A0A0H2XF50	>tr|A0A0H2XF50|A0A0H2XF50_STAA3 DNA-binding protein HU OS=Staphylococcus aureus (strain USA300) GN=hup PE=4 SV=1	1	4	4	4	52.2	9.6259	90	123.11	102000000	71900000	48700000	0	0	0
SAUSA300_1365	A0A0H2XIC6	A0A0H2XIC6	>tr|A0A0H2XIC6|A0A0H2XIC6_STAA3 30S ribosomal protein S1 OS=Staphylococcus aureus (strain USA300) GN=rpsA PE=4 SV=1	1	18	18	18	59.3	43.287	391	134.42	214000000	254000000	237000000	149000000	130000000	142000000
SAUSA300_1367	A0A0H2XGA5	A0A0H2XGA5	>tr|A0A0H2XGA5|A0A0H2XGA5_STAA3 Cytidylate kinase OS=Staphylococcus aureus (strain USA300) GN=cmk PE=4 SV=1	1	2	2	2	14.8	20.977	183	13.19	0	5080000	0	0	0	0
SAUSA300_1370	Q2FGW1	Q2FGW1	>sp|Q2FGW1|EBPS_STAA3 Elastin-binding protein EbpS OS=Staphylococcus aureus (strain USA300) GN=ebpS PE=3 SV=3	1	9	9	9	29	53.221	486	94.864	152000000	171000000	179000000	0	0	54300000
SAUSA300_1379	A0A0H2XET3;A0A0H2XK53;A0A0H2XGE5	A0A0H2XET3;A0A0H2XK53	>tr|A0A0H2XET3|A0A0H2XET3_STAA3 Uncharacterized protein OS=Staphylococcus aureus (strain USA300) GN=SAUSA300_1440 PE=4 SV=1;>tr|A0A0H2XK53|A0A0H2XK53_STAA3 Putative lipoprotein OS=Staphylococcus aureus (strain USA300) GN=SAUSA300_1379 PE=4 SV=1	3	3	3	3	11.4	33.576	289	9.8978	8810000	0	10200000	0	0	0
SAUSA300_1381	A0A0H2XFK0	A0A0H2XFK0	>tr|A0A0H2XFK0|A0A0H2XFK0_STAA3 Panton-Valentine leukocidin, LukF-PV OS=Staphylococcus aureus (strain USA300) GN=lukF-PV PE=4 SV=1	1	41	41	31	86.8	36.962	325	323.31	95600000000	107000000000	120000000000	618000000000	891000000000	644000000000
SAUSA300_1382	A0A0H2XI46	A0A0H2XI46	>tr|A0A0H2XI46|A0A0H2XI46_STAA3 Panton-Valentine leukocidin, LukS-PV OS=Staphylococcus aureus (strain USA300) GN=lukS-PV PE=4 SV=1	1	38	38	28	89.4	35.313	312	323.31	82300000000	88300000000	90100000000	512000000000	801000000000	682000000000
SAUSA300_1442	A0A0H2XI68	A0A0H2XI68	>tr|A0A0H2XI68|A0A0H2XI68_STAA3 Staphylococcal respiratory response protein, SrrA OS=Staphylococcus aureus (strain USA300) GN=srrA PE=4 SV=1	1	8	8	8	40.7	28.161	241	43.688	64800000	72000000	65100000	0	0	29800000
SAUSA300_1454	A0A0H2XEQ2	A0A0H2XEQ2	>tr|A0A0H2XEQ2|A0A0H2XEQ2_STAA3 Glucose-6-phosphate 1-dehydrogenase OS=Staphylococcus aureus (strain USA300) GN=zwf PE=4 SV=1	1	15	15	15	40.9	56.965	494	169.13	122000000	140000000	142000000	92000000	109000000	111000000
SAUSA300_1459	A0A0H2XGG1	A0A0H2XGG1	>tr|A0A0H2XGG1|A0A0H2XGG1_STAA3 6-phosphogluconate dehydrogenase, decarboxylating OS=Staphylococcus aureus (strain USA300) GN=gnd PE=4 SV=1	1	23	23	23	55.1	51.802	468	237.12	822000000	713000000	707000000	434000000	376000000	427000000
SAUSA300_1460	A0A0H2XFJ9	A0A0H2XFJ9	>tr|A0A0H2XFJ9|A0A0H2XFJ9_STAA3 Peptidase, M20/M25/M40 family OS=Staphylococcus aureus (strain USA300) GN=SAUSA300_1460 PE=4 SV=1	1	4	4	4	13.3	40.243	377	14.33	70100000	94400000	73900000	0	0	0
SAUSA300_1475	A0A0H2XG70	A0A0H2XG70	>tr|A0A0H2XG70|A0A0H2XG70_STAA3 Acetyl-CoA carboxylase, biotin carboxylase OS=Staphylococcus aureus (strain USA300) GN=accC PE=4 SV=1	1	6	6	6	14	50.049	451	19.278	20300000	26900000	23700000	0	0	0
SAUSA300_1490	Q2FGJ3	Q2FGJ3	>sp|Q2FGJ3|EFP_STAA3 Elongation factor P OS=Staphylococcus aureus (strain USA300) GN=efp PE=3 SV=1	1	3	3	3	19.5	20.554	185	24.797	80500000	83400000	68700000	47000000	0	0
SAUSA300_1491	A0A0H2XHB5	A0A0H2XHB5	>tr|A0A0H2XHB5|A0A0H2XHB5_STAA3 Proline dipeptidase OS=Staphylococcus aureus (strain USA300) GN=SAUSA300_1491 PE=4 SV=1	1	14	14	14	49.9	39.337	353	136.64	76200000	161000000	209000000	56400000	44300000	36900000
SAUSA300_1496	Q2FGI7	Q2FGI7	>sp|Q2FGI7|GCSPB_STAA3 Probable glycine dehydrogenase (decarboxylating) subunit 2 OS=Staphylococcus aureus (strain USA300) GN=gcvPB PE=3 SV=1	1	3	3	3	9.8	54.781	490	18.4	0	0	6010000	0	0	0
SAUSA300_1497	Q2FGI6	Q2FGI6	>sp|Q2FGI6|GCSPA_STAA3 Probable glycine dehydrogenase (decarboxylating) subunit 1 OS=Staphylococcus aureus (strain USA300) GN=gcvPA PE=3 SV=1	1	7	7	7	24.6	49.716	448	32.385	0	0	0	0	0	0
SAUSA300_1507	A0A0H2XFM4	A0A0H2XFM4	>tr|A0A0H2XFM4|A0A0H2XFM4_STAA3 Glucokinase OS=Staphylococcus aureus (strain USA300) GN=glk PE=4 SV=1	1	2	2	2	6.4	35.077	328	2.2295	0	0	4170000	0	0	0
SAUSA300_1512	A0A0H2XJ39	A0A0H2XJ39	>tr|A0A0H2XJ39|A0A0H2XJ39_STAA3 Penicillin-binding protein 3 OS=Staphylococcus aureus (strain USA300) GN=pbp3 PE=4 SV=1	1	12	12	12	21	77.25	691	65.178	67700000	59700000	60000000	63400000	90100000	86500000
SAUSA300_1513	Q2FGH0	Q2FGH0	>sp|Q2FGH0|SODM1_STAA3 Superoxide dismutase [Mn/Fe] 1 OS=Staphylococcus aureus (strain USA300) GN=sodA PE=3 SV=1	1	8	8	8	55.8	22.711	199	109.54	138000000	119000000	132000000	166000000	98600000	272000000
SAUSA300_1517	Q2FGG6	Q2FGG6	>sp|Q2FGG6|END4_STAA3 Probable endonuclease 4 OS=Staphylococcus aureus (strain USA300) GN=nfo PE=3 SV=1	1	3	3	3	13.5	33.158	296	4.9627	0	0	11300000	0	0	0
SAUSA300_1525	Q2FGF8	Q2FGF8	>sp|Q2FGF8|SYG_STAA3 Glycine--tRNA ligase OS=Staphylococcus aureus (strain USA300) GN=glyQS PE=3 SV=1	1	2	2	2	3.5	53.62	463	2.5397	7650000	0	0	0	0	0
SAUSA300_1535	Q2FGE8	Q2FGE8	>sp|Q2FGE8|RS21_STAA3 30S ribosomal protein S21 OS=Staphylococcus aureus (strain USA300) GN=rpsU PE=3 SV=1	1	3	3	3	32.8	6.9721	58	4.7494	5240000	0	0	0	0	0
SAUSA300_1537	A0A0H2XIG3	A0A0H2XIG3	>tr|A0A0H2XIG3|A0A0H2XIG3_STAA3 Uncharacterized protein OS=Staphylococcus aureus (strain USA300) GN=SAUSA300_1537 PE=4 SV=1	1	2	2	2	11.2	28.469	250	4.2128	0	0	2350000	0	0	0
SAUSA300_1539	Q2FGE3	Q2FGE3	>sp|Q2FGE3|DNAK_STAA3 Chaperone protein DnaK OS=Staphylococcus aureus (strain USA300) GN=dnaK PE=3 SV=1	1	27	27	27	59.5	66.361	610	323.31	339000000	302000000	252000000	77400000	78700000	145000000
SAUSA300_1541	Q2FGE2	Q2FGE2	>sp|Q2FGE2|GRPE_STAA3 Protein GrpE OS=Staphylococcus aureus (strain USA300) GN=grpE PE=3 SV=1	1	4	4	4	25	24.008	208	47.386	33100000	19700000	15100000	0	0	0
SAUSA300_1558	Q2FGC5	Q2FGC5	>sp|Q2FGC5|MTNN_STAA3 5-methylthioadenosine/S-adenosylhomocysteine nucleosidase OS=Staphylococcus aureus (strain USA300) GN=mtnN PE=3 SV=1	1	3	3	3	18.4	24.534	228	19.802	6920000	8710000	8660000	0	0	0
SAUSA300_1567	Q2FGB6	Q2FGB6	>sp|Q2FGB6|GREA_STAA3 Transcription elongation factor GreA OS=Staphylococcus aureus (strain USA300) GN=greA PE=3 SV=1	1	5	5	4	57.6	17.743	158	148.38	62200000	51700000	45200000	0	0	0
SAUSA300_1572	Q2FGB1	Q2FGB1	>sp|Q2FGB1|Y1572_STAA3 UPF0473 protein SAUSA300_1572 OS=Staphylococcus aureus (strain USA300) GN=SAUSA300_1572 PE=3 SV=1	1	2	2	2	10.8	11.949	102	6.2027	0	5540000	0	0	0	0
SAUSA300_1586	Q2FG97	Q2FG97	>sp|Q2FG97|SYD_STAA3 Aspartate--tRNA ligase OS=Staphylococcus aureus (strain USA300) GN=aspS PE=3 SV=1	1	5	5	5	11.6	66.598	588	12.867	2710000	0	0	0	0	0
SAUSA300_1601	Q2FG82	Q2FG82	>sp|Q2FG82|RL27_STAA3 50S ribosomal protein L27 OS=Staphylococcus aureus (strain USA300) GN=rpmA PE=3 SV=1	1	4	4	4	35.1	10.315	94	15.095	99200000	75400000	0	32100000	0	0
SAUSA300_1603	Q2FG80	Q2FG80	>sp|Q2FG80|RL21_STAA3 50S ribosomal protein L21 OS=Staphylococcus aureus (strain USA300) GN=rplU PE=3 SV=1	1	7	7	7	64.7	11.333	102	41.12	343000000	325000000	400000000	226000000	167000000	143000000
SAUSA300_1605	A0A0H2XG99	A0A0H2XG99	>tr|A0A0H2XG99|A0A0H2XG99_STAA3 Rod shape-determining protein MreC OS=Staphylococcus aureus (strain USA300) GN=mreC PE=4 SV=1	1	7	7	7	32.1	31.01	280	91.564	72600000	63200000	67700000	0	0	0
SAUSA300_1611	Q2FG72	Q2FG72	>sp|Q2FG72|SYV_STAA3 Valine--tRNA ligase OS=Staphylococcus aureus (strain USA300) GN=valS PE=3 SV=1	1	19	19	19	27.4	101.72	876	89.009	58300000	61100000	58600000	78700000	80200000	84700000
SAUSA300_1615	A0A0H2XHM1	A0A0H2XHM1	>tr|A0A0H2XHM1|A0A0H2XHM1_STAA3 Delta-aminolevulinic acid dehydratase OS=Staphylococcus aureus (strain USA300) GN=hemB PE=4 SV=1	1	2	2	2	9.3	36.582	324	24.997	0	0	8420000	0	0	0
SAUSA300_1617	Q2FG66	Q2FG66	>sp|Q2FG66|HEM3_STAA3 Porphobilinogen deaminase OS=Staphylococcus aureus (strain USA300) GN=hemC PE=3 SV=1	1	5	5	5	23.1	34.354	308	17.71	25000000	17800000	18200000	0	18700000	0
SAUSA300_1622	Q2FG61	Q2FG61	>sp|Q2FG61|TIG_STAA3 Trigger factor OS=Staphylococcus aureus (strain USA300) GN=tig PE=3 SV=1	1	6	6	6	18.2	48.608	433	104.77	176000000	145000000	170000000	74500000	92400000	78900000
SAUSA300_1629	Q2FG54	Q2FG54	>sp|Q2FG54|SYT_STAA3 Threonine--tRNA ligase OS=Staphylococcus aureus (strain USA300) GN=thrS PE=3 SV=1	1	13	13	13	30.1	74.459	645	65.982	64300000	38000000	38000000	44300000	43900000	77600000
SAUSA300_1636	A0A0H2XGR4	A0A0H2XGR4	>tr|A0A0H2XGR4|A0A0H2XGR4_STAA3 DNA polymerase I superfamily OS=Staphylococcus aureus (strain USA300) GN=polA PE=4 SV=1	1	6	6	6	9.6	99.194	876	27.21	8200000	8010000	7900000	0	0	0
SAUSA300_1644	Q2FG40	Q2FG40	>sp|Q2FG40|KPYK_STAA3 Pyruvate kinase OS=Staphylococcus aureus (strain USA300) GN=pyk PE=3 SV=1	1	24	24	24	47.5	63.102	585	121.59	197000000	225000000	183000000	135000000	49400000	67400000
SAUSA300_1645	A0A0H2XGD7	A0A0H2XGD7	>tr|A0A0H2XGD7|A0A0H2XGD7_STAA3 6-phosphofructokinase OS=Staphylococcus aureus (strain USA300) GN=pfkA PE=4 SV=1	1	11	11	11	37.1	33.397	307	67.557	151000000	157000000	153000000	69800000	52600000	0
SAUSA300_1648	A0A0H2XH21	A0A0H2XH21	>tr|A0A0H2XH21|A0A0H2XH21_STAA3 Putative NADP-dependent malic enzyme OS=Staphylococcus aureus (strain USA300) GN=SAUSA300_1648 PE=4 SV=1	1	4	4	4	16.9	44.233	409	43.656	12800000	0	0	0	0	0
SAUSA300_1650	A0A0H2XFX6	A0A0H2XFX6	>tr|A0A0H2XFX6|A0A0H2XFX6_STAA3 Uncharacterized protein OS=Staphylococcus aureus (strain USA300) GN=SAUSA300_1650 PE=4 SV=1	1	2	2	2	13.7	35.096	313	9.3133	0	2470000	3210000	0	0	0
SAUSA300_1652	A0A0H2XFW2	A0A0H2XFW2	>tr|A0A0H2XFW2|A0A0H2XFW2_STAA3 Uncharacterized protein OS=Staphylococcus aureus (strain USA300) GN=SAUSA300_1652 PE=4 SV=1	1	2	2	2	28.5	15.226	137	8.5805	9590000	9890000	8280000	0	0	0
SAUSA300_1653	Q2FG31	Q2FG31	>sp|Q2FG31|Y1653_STAA3 UPF0173 metal-dependent hydrolase SAUSA300_1653 OS=Staphylococcus aureus (strain USA300) GN=SAUSA300_1653 PE=3 SV=1	1	4	4	4	30.1	25.25	229	29.529	50200000	31200000	28800000	0	0	0
SAUSA300_1654	Q2FG30	Q2FG30	>sp|Q2FG30|Y1654_STAA3 Uncharacterized peptidase SAUSA300_1654 OS=Staphylococcus aureus (strain USA300) GN=SAUSA300_1654 PE=3 SV=1	1	6	6	6	29.3	39.553	351	89.363	63700000	82700000	87400000	0	0	0
SAUSA300_1656	Q2FG28	Q2FG28	>sp|Q2FG28|Y1656_STAA3 Putative universal stress protein SAUSA300_1656 OS=Staphylococcus aureus (strain USA300) GN=SAUSA300_1656 PE=3 SV=1	1	5	5	5	44	18.475	166	32.696	67400000	59100000	0	0	0	0
SAUSA300_1657	Q2FG27	Q2FG27	>sp|Q2FG27|ACKA_STAA3 Acetate kinase OS=Staphylococcus aureus (strain USA300) GN=ackA PE=3 SV=1	1	6	6	6	19.2	44.042	400	16.032	22300000	21600000	0	0	0	0
SAUSA300_1659	A0A0H2XHL5	A0A0H2XHL5	>tr|A0A0H2XHL5|A0A0H2XHL5_STAA3 Thiol peroxidase OS=Staphylococcus aureus (strain USA300) GN=tpx PE=4 SV=1	1	2	2	2	31.1	18.005	164	28.229	30600000	21000000	16600000	68000000	33500000	35000000
SAUSA300_1664	Q2FG20	Q2FG20	>sp|Q2FG20|EZRA_STAA3 Septation ring formation regulator EzrA OS=Staphylococcus aureus (strain USA300) GN=ezrA PE=3 SV=1	1	2	2	2	4.6	66.199	564	6.4785	124000000	0	0	0	0	0
SAUSA300_1666	Q2FG18	Q2FG18	>sp|Q2FG18|RS4_STAA3 30S ribosomal protein S4 OS=Staphylococcus aureus (strain USA300) GN=rpsD PE=3 SV=1	1	4	4	4	23.5	23.013	200	14.102	11600000	10700000	10100000	27100000	0	22500000
SAUSA300_1674	A0A0H2XGV4	A0A0H2XGV4	>tr|A0A0H2XGV4|A0A0H2XGV4_STAA3 Putative serine protease HtrA OS=Staphylococcus aureus (strain USA300) GN=SAUSA300_1674 PE=4 SV=1	1	6	6	6	17.2	45.802	424	26.006	22400000	23000000	19400000	63100000	27000000	0
SAUSA300_1675	Q2FG09	Q2FG09	>sp|Q2FG09|SYY_STAA3 Tyrosine--tRNA ligase OS=Staphylococcus aureus (strain USA300) GN=tyrS PE=3 SV=1	1	4	4	4	18.6	47.597	420	8.6426	0	0	0	0	0	0
SAUSA300_1677	Q2FG07	Q2FG07	>sp|Q2FG07|ISDH_STAA3 Iron-regulated surface determinant protein H OS=Staphylococcus aureus (strain USA300) GN=isdH PE=1 SV=1	1	37	37	35	40.9	100.93	895	323.31	1090000000	1140000000	1150000000	282000000	337000000	456000000
SAUSA300_1678	Q2FG06	Q2FG06	>sp|Q2FG06|FTHS_STAA3 Formate--tetrahydrofolate ligase OS=Staphylococcus aureus (strain USA300) GN=fhs PE=3 SV=1	1	14	14	14	36.4	59.883	555	226.71	203000000	220000000	214000000	193000000	203000000	272000000
SAUSA300_1682	A0A0H2XH43	A0A0H2XH43	>tr|A0A0H2XH43|A0A0H2XH43_STAA3 Catabolite control protein A OS=Staphylococcus aureus (strain USA300) GN=ccpA PE=4 SV=1	1	5	5	5	24.3	36.06	329	28.558	19900000	0	18200000	0	0	0
SAUSA300_1683	A0A0H2XI85	A0A0H2XI85	>tr|A0A0H2XI85|A0A0H2XI85_STAA3 Chorismate mutase/phospho-2-dehydro-3-deoxyheptonate aldolase OS=Staphylococcus aureus (strain USA300) GN=SAUSA300_1683 PE=4 SV=1	1	4	4	4	14.6	40.618	363	39.845	84300000	111000000	54900000	0	0	0
SAUSA300_1684	A0A0H2XJG9	A0A0H2XJG9	>tr|A0A0H2XJG9|A0A0H2XJG9_STAA3 Uncharacterized protein OS=Staphylococcus aureus (strain USA300) GN=SAUSA300_1684 PE=4 SV=1	1	3	3	3	12.3	43.925	399	65.851	0	2450000	3290000	0	0	0
SAUSA300_1685	Q2FFZ9	Q2FFZ9	>sp|Q2FFZ9|Y1685_STAA3 UPF0478 protein SAUSA300_1685 OS=Staphylococcus aureus (strain USA300) GN=SAUSA300_1685 PE=3 SV=1	1	2	2	2	18.4	18.002	163	4.6847	0	0	673000	0	0	0
SAUSA300_1688	A0A0H2XIH7	A0A0H2XIH7	>tr|A0A0H2XIH7|A0A0H2XIH7_STAA3 Phenylalanyl-tRNA synthetase (Beta subunit) OS=Staphylococcus aureus (strain USA300) GN=SAUSA300_1688 PE=4 SV=1	1	2	2	2	15.7	21.69	198	20.557	21500000	0	0	0	0	0
SAUSA300_1691	A0A0H2XJ82	A0A0H2XJ82	>tr|A0A0H2XJ82|A0A0H2XJ82_STAA3 Glutamyl-aminopeptidase OS=Staphylococcus aureus (strain USA300) GN=SAUSA300_1691 PE=4 SV=1	1	2	2	2	9.2	39.783	358	8.6401	17000000	17200000	14600000	0	0	0
SAUSA300_1696	A0A0H2XHU6	A0A0H2XHU6	>tr|A0A0H2XHU6|A0A0H2XHU6_STAA3 D-alanine aminotransferase OS=Staphylococcus aureus (strain USA300) GN=dat PE=4 SV=1	1	8	8	8	41.5	31.893	282	115.09	68800000	63000000	69000000	72800000	0	0
SAUSA300_1697	Q2FFY7	Q2FFY7	>sp|Q2FFY7|PEPVL_STAA3 Putative dipeptidase SAUSA300_1697 OS=Staphylococcus aureus (strain USA300) GN=SAUSA300_1697 PE=3 SV=1	1	15	15	15	36.2	52.824	469	118.27	440000000	479000000	444000000	110000000	109000000	124000000
SAUSA300_1704	Q2FFY0	Q2FFY0	>sp|Q2FFY0|SYL_STAA3 Leucine--tRNA ligase OS=Staphylococcus aureus (strain USA300) GN=leuS PE=3 SV=1	1	19	19	19	29.3	91.785	805	193.03	212000000	221000000	274000000	85800000	130000000	127000000
SAUSA300_1712	Q2FFX3	Q2FFX3	>sp|Q2FFX3|RISB_STAA3 6,7-dimethyl-8-ribityllumazine synthase OS=Staphylococcus aureus (strain USA300) GN=ribH PE=3 SV=1	1	3	3	3	43.5	16.396	154	67.343	26100000	55000000	40700000	0	31100000	34000000
SAUSA300_1725	A0A0H2XET4	A0A0H2XET4	>tr|A0A0H2XET4|A0A0H2XET4_STAA3 Transaldolase OS=Staphylococcus aureus (strain USA300) GN=SAUSA300_1725 PE=4 SV=1	1	7	7	7	35.9	25.719	237	33.538	62500000	40600000	43500000	0	0	0
SAUSA300_1728	A0A0H2XII4	A0A0H2XII4	>tr|A0A0H2XII4|A0A0H2XII4_STAA3 Oxidoreductase, aldo/keto reductase family OS=Staphylococcus aureus (strain USA300) GN=SAUSA300_1728 PE=4 SV=1	1	3	3	3	10.5	31.471	277	22.069	0	1730000	0	0	0	0
SAUSA300_1730	Q2FFV6	Q2FFV6	>sp|Q2FFV6|METK_STAA3 S-adenosylmethionine synthase OS=Staphylococcus aureus (strain USA300) GN=metK PE=3 SV=1	1	2	2	2	10.6	43.641	397	21.632	0	0	8840000	0	0	0
SAUSA300_1753	Q2FFT4	Q2FFT4	>sp|Q2FFT4|SPLF_STAA3 Serine protease SplF OS=Staphylococcus aureus (strain USA300) GN=splF PE=3 SV=1	1	18	5	5	76.2	25.641	239	239.75	1050000000	933000000	1020000000	7120000000	5520000000	5170000000
SAUSA300_1754	Q2FFT3	Q2FFT3	>sp|Q2FFT3|SPLE_STAA3 Serine protease SplE OS=Staphylococcus aureus (strain USA300) GN=splE PE=3 SV=1	1	12	12	12	65.5	25.679	238	323.31	1610000000	1200000000	1380000000	6220000000	6980000000	5650000000
SAUSA300_1755	Q2FFT2	Q2FFT2	>sp|Q2FFT2|SPLD_STAA3 Serine protease SplD OS=Staphylococcus aureus (strain USA300) GN=splD PE=3 SV=1	1	19	19	6	76.2	25.678	239	308.71	1480000000	1260000000	1400000000	8990000000	6640000000	8080000000
SAUSA300_1756	Q2FFT1	Q2FFT1	>sp|Q2FFT1|SPLC_STAA3 Serine protease SplC OS=Staphylococcus aureus (strain USA300) GN=splC PE=3 SV=1	1	10	10	10	64.4	26.098	239	166.86	1030000000	708000000	634000000	2590000000	2240000000	2920000000
SAUSA300_1757	Q2FFT0	Q2FFT0	>sp|Q2FFT0|SPLB_STAA3 Serine protease SplB OS=Staphylococcus aureus (strain USA300) GN=splB PE=3 SV=1	1	20	20	20	49.2	26.096	240	269.05	8800000000	6330000000	6430000000	37700000000	32400000000	39800000000
SAUSA300_1758	Q2FFS9	Q2FFS9	>sp|Q2FFS9|SPLA_STAA3 Serine protease SplA OS=Staphylococcus aureus (strain USA300) GN=splA PE=3 SV=1	1	13	13	13	57.4	25.549	235	323.31	1520000000	1380000000	1220000000	9010000000	6710000000	7240000000
SAUSA300_1759	A0A0H2XJY4	A0A0H2XJY4	>tr|A0A0H2XJY4|A0A0H2XJY4_STAA3 Uncharacterized protein OS=Staphylococcus aureus (strain USA300) GN=SAUSA300_1759 PE=4 SV=1	1	4	4	4	26.1	20.355	188	13.104	17500000	14500000	18300000	105000000	101000000	90100000
SAUSA300_1768	A0A0H2XFN4	A0A0H2XFN4	>tr|A0A0H2XFN4|A0A0H2XFN4_STAA3 Leukotoxin LukD OS=Staphylococcus aureus (strain USA300) GN=lukD PE=4 SV=1	1	22	15	15	70.3	36.889	327	323.31	1140000000	1200000000	1050000000	5620000000	7460000000	7930000000
SAUSA300_1769	A0A0H2XJW6	A0A0H2XJW6	>tr|A0A0H2XJW6|A0A0H2XJW6_STAA3 Leukotoxin LukE OS=Staphylococcus aureus (strain USA300) GN=lukE PE=4 SV=1	1	24	22	22	74.6	34.819	311	323.31	635000000	579000000	652000000	5310000000	6180000000	5230000000
SAUSA300_1782	A0A0H2XGS5	A0A0H2XGS5	>tr|A0A0H2XGS5|A0A0H2XGS5_STAA3 Ferrochelatase OS=Staphylococcus aureus (strain USA300) GN=hemH PE=4 SV=1	1	3	3	3	16.9	35.056	307	15.801	17500000	12100000	9000000	0	0	0
SAUSA300_1784	Q2FFR1	Q2FFR1	>sp|Q2FFR1|TRAP_STAA3 Signal transduction protein TRAP OS=Staphylococcus aureus (strain USA300) GN=traP PE=3 SV=1	1	8	8	8	47.3	19.547	167	69.277	199000000	187000000	171000000	82300000	94100000	70600000
SAUSA300_1787	A0A0H2XH57	A0A0H2XH57	>tr|A0A0H2XH57|A0A0H2XH57_STAA3 HIT family protein OS=Staphylococcus aureus (strain USA300) GN=SAUSA300_1787 PE=4 SV=1	1	3	3	3	27.9	15.945	140	10.534	9650000	9800000	10300000	0	0	0
SAUSA300_1790	Q2FFQ5	Q2FFQ5	>sp|Q2FFQ5|PRSA_STAA3 Foldase protein PrsA OS=Staphylococcus aureus (strain USA300) GN=prsA PE=3 SV=1	1	18	18	18	37.8	35.637	320	75.873	380000000	433000000	374000000	402000000	489000000	459000000
SAUSA300_1791	A0A0H2XHZ3	A0A0H2XHZ3	>tr|A0A0H2XHZ3|A0A0H2XHZ3_STAA3 Cmp-binding-factor 1 OS=Staphylococcus aureus (strain USA300) GN=cbf1 PE=4 SV=1	1	2	2	2	5.1	35.778	313	8.9824	0	0	0	0	0	0
SAUSA300_1797	A0A0H2XKH0	A0A0H2XKH0	>tr|A0A0H2XKH0|A0A0H2XKH0_STAA3 Uncharacterized protein OS=Staphylococcus aureus (strain USA300) GN=SAUSA300_1797 PE=4 SV=1	1	3	3	3	20.1	17.798	154	8.8576	0	0	0	0	0	0
SAUSA300_1804	A0A0H2XH52	A0A0H2XH52	>tr|A0A0H2XH52|A0A0H2XH52_STAA3 Uncharacterized protein OS=Staphylococcus aureus (strain USA300) GN=SAUSA300_1804 PE=4 SV=1	1	5	5	5	39.7	22.343	199	44.441	36900000	22500000	23700000	0	0	0
SAUSA300_1808	A0A0H2XH31	A0A0H2XH31	>tr|A0A0H2XH31|A0A0H2XH31_STAA3 Amino acid ABC transporter, permease/substrate-binding protein OS=Staphylococcus aureus (strain USA300) GN=SAUSA300_1808 PE=4 SV=1	1	5	5	5	11.8	53.122	485	23.699	208000000	247000000	0	0	0	0
SAUSA300_1844	A0A0H2XHS7	A0A0H2XHS7	>tr|A0A0H2XHS7|A0A0H2XHS7_STAA3 Bacterioferritin comigratory protein OS=Staphylococcus aureus (strain USA300) GN=SAUSA300_1844 PE=4 SV=1	1	2	2	2	15.2	17.26	151	21.829	13300000	0	9490000	0	0	0
SAUSA300_1860	A0A0H2XI24	A0A0H2XI24	>tr|A0A0H2XI24|A0A0H2XI24_STAA3 Aminopeptidase PepS OS=Staphylococcus aureus (strain USA300) GN=pepS PE=4 SV=1	1	18	18	18	51.1	46.834	415	142.66	318000000	317000000	254000000	39300000	121000000	105000000
SAUSA300_1865	A0A0H2XGC9	A0A0H2XGC9	>tr|A0A0H2XGC9|A0A0H2XGC9_STAA3 DNA-binding response regulator OS=Staphylococcus aureus (strain USA300) GN=vraR PE=4 SV=1	1	2	2	2	11.5	23.545	209	4.6045	0	13900000	12700000	0	0	0
SAUSA300_1869	A0A0H2XG88	A0A0H2XG88	>tr|A0A0H2XG88|A0A0H2XG88_STAA3 Methionine aminopeptidase OS=Staphylococcus aureus (strain USA300) GN=map PE=4 SV=1	1	4	4	4	24.2	27.502	252	12.105	54200000	36900000	52900000	0	0	0
SAUSA300_1874	Q2FFK2	Q2FFK2	>sp|Q2FFK2|FTN_STAA3 Bacterial non-heme ferritin OS=Staphylococcus aureus (strain USA300) GN=ftnA PE=3 SV=1	1	3	3	3	18.7	19.588	166	24.283	26100000	23500000	26300000	30300000	0	0
SAUSA300_1880	Q2FFJ6	Q2FFJ6	>sp|Q2FFJ6|GATB_STAA3 Aspartyl/glutamyl-tRNA(Asn/Gln) amidotransferase subunit B OS=Staphylococcus aureus (strain USA300) GN=gatB PE=3 SV=1	1	4	4	4	11.6	53.656	475	17.111	7200000	0	0	0	0	0
SAUSA300_1884	A0A0H2XG95	A0A0H2XG95	>tr|A0A0H2XG95|A0A0H2XG95_STAA3 CamS sex pheromone cAM373 OS=Staphylococcus aureus (strain USA300) GN=SAUSA300_1884 PE=4 SV=1	1	9	9	9	36.3	45.38	399	74.386	41100000	37200000	32700000	0	40500000	0
SAUSA300_1889	Q2FFI7	Q2FFI7	>sp|Q2FFI7|PUR8_STAA3 Adenylosuccinate lyase OS=Staphylococcus aureus (strain USA300) GN=purB PE=3 SV=1	1	15	15	15	38.5	49.603	431	118.97	79100000	94500000	79300000	17500000	0	0
SAUSA300_1890	A0A0H2XEH7	A0A0H2XEH7	>tr|A0A0H2XEH7|A0A0H2XEH7_STAA3 Staphopain A OS=Staphylococcus aureus (strain USA300) GN=SAUSA300_1890 PE=4 SV=1	1	29	29	29	76.5	44.262	388	323.31	24000000000	20000000000	23100000000	28000000000	20300000000	20900000000
SAUSA300_1893	Q2FFI3	Q2FFI3	>sp|Q2FFI3|NADE_STAA3 NH(3)-dependent NAD(+) synthetase OS=Staphylococcus aureus (strain USA300) GN=nadE PE=3 SV=1	1	4	4	4	26	30.696	273	34.473	31800000	22000000	21300000	0	0	0
SAUSA300_1894	A0A0H2XI81	A0A0H2XI81	>tr|A0A0H2XI81|A0A0H2XI81_STAA3 Nicotinate phosphoribosyltransferase OS=Staphylococcus aureus (strain USA300) GN=SAUSA300_1894 PE=4 SV=1	1	10	10	10	25.4	55.892	489	48.032	57300000	59900000	52300000	0	0	0
SAUSA300_1899	A0A0H2XK13	A0A0H2XK13	>tr|A0A0H2XK13|A0A0H2XK13_STAA3 Uncharacterized protein OS=Staphylococcus aureus (strain USA300) GN=SAUSA300_1899 PE=4 SV=1	1	2	2	2	15.1	21.199	186	2.7597	0	0	0	0	0	0
SAUSA300_1900	Q2FFH6	Q2FFH6	>sp|Q2FFH6|PPAC_STAA3 Probable manganese-dependent inorganic pyrophosphatase OS=Staphylococcus aureus (strain USA300) GN=ppaC PE=3 SV=1	1	8	8	8	31.1	34.068	309	49.058	25800000	35700000	23300000	60300000	0	0
SAUSA300_1901	A0A0H2XFU7	A0A0H2XFU7	>tr|A0A0H2XFU7|A0A0H2XFU7_STAA3 Aldehyde dehydrogenase OS=Staphylococcus aureus (strain USA300) GN=aldA2 PE=4 SV=1	1	4	4	4	15.5	51.741	459	15.465	0	0	570000000	0	0	639000000
SAUSA300_1902	Q2FFH4	Q2FFH4	>sp|Q2FFH4|Y1902_STAA3 Uncharacterized protein SAUSA300_1902 OS=Staphylococcus aureus (strain USA300) GN=SAUSA300_1902 PE=3 SV=1	1	10	10	10	38.3	38.546	342	54.867	129000000	114000000	120000000	61500000	59300000	30300000
SAUSA300_1909	A0A0H2XEY2	A0A0H2XEY2	>tr|A0A0H2XEY2|A0A0H2XEY2_STAA3 Uncharacterized protein OS=Staphylococcus aureus (strain USA300) GN=SAUSA300_1909 PE=4 SV=1	1	3	3	3	24.6	21.916	187	14.971	0	0	0	0	0	0
SAUSA300_1916	A0A0H2XJK0	A0A0H2XJK0	>tr|A0A0H2XJK0|A0A0H2XJK0_STAA3 Aminotransferase OS=Staphylococcus aureus (strain USA300) GN=SAUSA300_1916 PE=4 SV=1	1	2	2	2	5.1	48.119	428	9.4671	8940000	7880000	7530000	0	0	0
SAUSA300_1919	Q2FFF8	Q2FFF8	>sp|Q2FFF8|SCIN_STAA3 Staphylococcal complement inhibitor OS=Staphylococcus aureus (strain USA300) GN=scn PE=3 SV=1	1	2	2	2	26.7	13.067	116	202.98	818000000	438000000	245000000	1500000000	1850000000	7730000000
SAUSA300_1920	Q2FFF7	Q2FFF7	>sp|Q2FFF7|CHIPS_STAA3 Chemotaxis inhibitory protein OS=Staphylococcus aureus (strain USA300) GN=chp PE=3 SV=1	1	9	9	9	51	17.057	149	178.12	5250000000	4900000000	4220000000	11900000000	10800000000	11000000000
SAUSA300_1922	A0A0H2XFS8	A0A0H2XFS8	>tr|A0A0H2XFS8|A0A0H2XFS8_STAA3 Staphylokinase OS=Staphylococcus aureus (strain USA300) GN=sak PE=4 SV=1	1	11	11	11	68.1	18.474	163	254.44	4210000000	3840000000	3710000000	6260000000	6980000000	5960000000
SAUSA300_1930	A0A0H2XIE5	A0A0H2XIE5	>tr|A0A0H2XIE5|A0A0H2XIE5_STAA3 Phi77 ORF001-like protein, phage tail tape measure protein OS=Staphylococcus aureus (strain USA300) GN=SAUSA300_1930 PE=4 SV=1	1	3	3	3	1.9	165.61	1509	1.8513	0	0	1710000	0	0	0
SAUSA300_1934	A0A0H2XDH5	A0A0H2XDH5	>tr|A0A0H2XDH5|A0A0H2XDH5_STAA3 Phi77 ORF020-like protein, phage major tail protein OS=Staphylococcus aureus (strain USA300) GN=SAUSA300_1934 PE=4 SV=1	1	6	6	6	33.2	23.947	214	71.305	29100000	36500000	26600000	64600000	0	65700000
SAUSA300_1938	A0A0H2XEL4	A0A0H2XEL4	>tr|A0A0H2XEL4|A0A0H2XEL4_STAA3 Phi77 ORF006-like protein, putative capsid protein OS=Staphylococcus aureus (strain USA300) GN=SAUSA300_1938 PE=4 SV=1	1	14	14	14	43.6	42.232	381	209.6	273000000	219000000	184000000	205000000	261000000	292000000
SAUSA300_1949	A0A0H2XGT5	A0A0H2XGT5	>tr|A0A0H2XGT5|A0A0H2XGT5_STAA3 DUTP diphosphatase OS=Staphylococcus aureus (strain USA300) GN=dut PE=4 SV=1	1	4	4	4	36.2	19.197	177	20.934	7190000	7560000	6650000	0	0	31200000
SAUSA300_1969	A0A0H2XG68	A0A0H2XG68	>tr|A0A0H2XG68|A0A0H2XG68_STAA3 Phi77 ORF011-like protein, phage transcriptional repressor OS=Staphylococcus aureus (strain USA300) GN=SAUSA300_1969 PE=4 SV=1	1	3	3	3	18.1	27.017	237	18.943	23800000	23800000	20400000	0	0	0
SAUSA300_1974	Q2FFA3	Q2FFA3	>sp|Q2FFA3|LUKL1_STAA3 Uncharacterized leukocidin-like protein 1 OS=Staphylococcus aureus (strain USA300) GN=SAUSA300_1974 PE=3 SV=1	1	32	32	32	74.6	38.686	338	323.31	54200000000	60800000000	56200000000	22900000000	19800000000	23100000000
SAUSA300_1975	Q2FFA2	Q2FFA2	>sp|Q2FFA2|LUKL2_STAA3 Uncharacterized leukocidin-like protein 2 OS=Staphylococcus aureus (strain USA300) GN=SAUSA300_1975 PE=3 SV=1	1	36	36	36	74.1	40.434	351	323.31	52700000000	60600000000	55800000000	34300000000	33000000000	30500000000
SAUSA300_1982	Q2FF95	Q2FF95	>sp|Q2FF95|CH60_STAA3 60 kDa chaperonin OS=Staphylococcus aureus (strain USA300) GN=groL PE=3 SV=1	1	19	19	19	48.5	57.63	538	123.21	103000000	141000000	150000000	63800000	20500000	42800000
SAUSA300_1983	Q2FF94	Q2FF94	>sp|Q2FF94|CH10_STAA3 10 kDa chaperonin OS=Staphylococcus aureus (strain USA300) GN=groS PE=3 SV=1	1	5	5	5	58.5	10.416	94	18.198	32400000	30500000	44000000	49200000	25200000	0
SAUSA300_1985	A0A0H2XFX3	A0A0H2XFX3	>tr|A0A0H2XFX3|A0A0H2XFX3_STAA3 Serine-aspartate repeat family protein, SdrH OS=Staphylococcus aureus (strain USA300) GN=sdrH PE=4 SV=1	1	5	5	5	13.9	46.403	417	102.08	254000000	244000000	218000000	40300000	0	69100000
SAUSA300_1988	A0A0H2XH16	A0A0H2XH16	>tr|A0A0H2XH16|A0A0H2XH16_STAA3 Delta-hemolysin OS=Staphylococcus aureus (strain USA300) GN=SAUSA300_1988 PE=4 SV=1	1	3	3	3	27.3	5.0091	44	14.605	192000000	284000000	323000000	323000000	1950000000	2080000000
SAUSA300_2023	Q2FF59	Q2FF59	>sp|Q2FF59|RSBW_STAA3 Serine-protein kinase RsbW OS=Staphylococcus aureus (strain USA300) GN=rsbW PE=3 SV=1	1	3	3	3	22	17.921	159	6.8477	0	6120000	0	11100000	0	0
SAUSA300_2027	Q2FF55	Q2FF55	>sp|Q2FF55|ALR_STAA3 Alanine racemase OS=Staphylococcus aureus (strain USA300) GN=alr PE=3 SV=1	1	2	2	2	5.8	42.823	382	4.2563	0	0	0	0	0	0
SAUSA300_2051	Q2FF31	Q2FF31	>sp|Q2FF31|SCED_STAA3 Probable transglycosylase SceD OS=Staphylococcus aureus (strain USA300) GN=sceD PE=3 SV=1	1	2	2	2	15.6	24.066	231	12.972	7760000	5550000	0	0	0	0
SAUSA300_2054	Q2FF28	Q2FF28	>sp|Q2FF28|FABZ_STAA3 3-hydroxyacyl-[acyl-carrier-protein] dehydratase FabZ OS=Staphylococcus aureus (strain USA300) GN=fabZ PE=3 SV=1	1	3	3	3	19.9	16.081	146	11.033	0	0	11600000	7240000	0	0
SAUSA300_2055	A0A0H2XGP3	A0A0H2XGP3	>tr|A0A0H2XGP3|A0A0H2XGP3_STAA3 UDP-N-acetylglucosamine 1-carboxyvinyltransferase 1 OS=Staphylococcus aureus (strain USA300) GN=murA PE=4 SV=1	1	2	2	2	6.4	45.053	421	5.1377	0	0	6960000	0	0	0
SAUSA300_2058	Q2FF24	Q2FF24	>sp|Q2FF24|ATPB_STAA3 ATP synthase subunit beta OS=Staphylococcus aureus (strain USA300) GN=atpD PE=3 SV=1	1	19	19	19	50	51.4	470	144.07	233000000	142000000	146000000	81000000	37700000	171000000
SAUSA300_2059	A0A0H2XEM3	A0A0H2XEM3	>tr|A0A0H2XEM3|A0A0H2XEM3_STAA3 ATP synthase F1, gamma subunit OS=Staphylococcus aureus (strain USA300) GN=atpG PE=4 SV=1	1	3	3	3	15.5	29.474	265	20.101	0	0	2040000	0	0	0
SAUSA300_2060	Q2FF22	Q2FF22	>sp|Q2FF22|ATPA_STAA3 ATP synthase subunit alpha OS=Staphylococcus aureus (strain USA300) GN=atpA PE=3 SV=1	1	13	13	13	34.5	54.583	502	224.57	138000000	156000000	147000000	93700000	123000000	104000000
SAUSA300_2066	Q2FF16	Q2FF16	>sp|Q2FF16|UPP_STAA3 Uracil phosphoribosyltransferase OS=Staphylococcus aureus (strain USA300) GN=upp PE=3 SV=1	1	2	2	2	7.7	23.05	209	5.4026	10900000	0	0	0	0	0
SAUSA300_2067	Q2FF15	Q2FF15	>sp|Q2FF15|GLYA_STAA3 Serine hydroxymethyltransferase OS=Staphylococcus aureus (strain USA300) GN=glyA PE=3 SV=1	1	13	13	13	35.9	45.1	412	83.486	228000000	233000000	242000000	94600000	48300000	92900000
SAUSA300_2072	Q2FF10	Q2FF10	>sp|Q2FF10|RF1_STAA3 Peptide chain release factor 1 OS=Staphylococcus aureus (strain USA300) GN=prfA PE=3 SV=1	1	2	2	2	7.5	40.349	358	4.9236	0	0	0	0	0	0
SAUSA300_2074	Q2FF08	Q2FF08	>sp|Q2FF08|RL31B_STAA3 50S ribosomal protein L31 type B OS=Staphylococcus aureus (strain USA300) GN=rpmE2 PE=3 SV=1	1	3	3	3	61.9	9.7228	84	91.013	154000000	156000000	107000000	0	0	0
SAUSA300_2076	Q2FF06	Q2FF06	>sp|Q2FF06|ALD1_STAA3 Putative aldehyde dehydrogenase SAUSA300_2076 OS=Staphylococcus aureus (strain USA300) GN=SAUSA300_2076 PE=3 SV=1	1	2	2	2	9.1	51.968	475	2.7083	0	0	0	0	0	0
SAUSA300_2079	A0A0H2XHZ5	A0A0H2XHZ5	>tr|A0A0H2XHZ5|A0A0H2XHZ5_STAA3 Fructose bisphosphate aldolase OS=Staphylococcus aureus (strain USA300) GN=fba PE=4 SV=1	1	14	14	14	73.1	30.836	286	323.31	933000000	923000000	796000000	286000000	201000000	198000000
SAUSA300_2081	Q2FF01	Q2FF01	>sp|Q2FF01|PYRG_STAA3 CTP synthase OS=Staphylococcus aureus (strain USA300) GN=pyrG PE=3 SV=1	1	7	7	7	20.3	59.991	536	37.522	0	0	0	42300000	0	125000000
SAUSA300_2091	A0A0H2XEF6	A0A0H2XEF6	>tr|A0A0H2XEF6|A0A0H2XEF6_STAA3 Purine nucleoside phosphorylase OS=Staphylococcus aureus (strain USA300) GN=deoD PE=4 SV=1	1	8	8	8	48.7	25.908	236	158.01	263000000	204000000	239000000	54300000	49900000	54800000
SAUSA300_2092	A0A0H2XK48	A0A0H2XK48	>tr|A0A0H2XK48|A0A0H2XK48_STAA3 General stress protein 20U OS=Staphylococcus aureus (strain USA300) GN=dps PE=4 SV=1	1	3	3	3	32	16.691	147	15.49	9800000	10500000	13400000	0	0	0
SAUSA300_2094	A0A0H2XHA0	A0A0H2XHA0	>tr|A0A0H2XHA0|A0A0H2XHA0_STAA3 Uncharacterized protein OS=Staphylococcus aureus (strain USA300) GN=SAUSA300_2094 PE=4 SV=1	1	5	5	5	15.3	52.946	457	16.557	14400000	12000000	13600000	0	0	0
SAUSA300_2102	A0A0H2XHN2	A0A0H2XHN2	>tr|A0A0H2XHN2|A0A0H2XHN2_STAA3 Haloacid dehalogenase-like hydrolase OS=Staphylococcus aureus (strain USA300) GN=SAUSA300_2102 PE=4 SV=1	1	3	3	3	15.8	32.298	285	13.082	9130000	0	8590000	0	0	0
SAUSA300_2104	A0A0H2XFA9	A0A0H2XFA9	>tr|A0A0H2XFA9|A0A0H2XFA9_STAA3 Glucosamine--fructose-6-phosphate aminotransferase (Isomerizing) OS=Staphylococcus aureus (strain USA300) GN=glmS PE=4 SV=1	1	3	3	3	8	65.849	601	22.416	0	16300000	0	0	0	102000000
SAUSA300_2110	A0A0H2XHS1	A0A0H2XHS1	>tr|A0A0H2XHS1|A0A0H2XHS1_STAA3 Truncated FmtB protein OS=Staphylococcus aureus (strain USA300) GN=fmtB PE=4 SV=1	1	44	44	44	54.9	117.31	1102	323.31	676000000	778000000	954000000	226000000	54800000	259000000
SAUSA300_2111	Q2FEX1	Q2FEX1	>sp|Q2FEX1|GLMM_STAA3 Phosphoglucosamine mutase OS=Staphylococcus aureus (strain USA300) GN=glmM PE=3 SV=1	1	3	3	3	8.6	49.265	451	30.143	13900000	13900000	11400000	0	0	0
SAUSA300_2112	A0A0H2XE09	A0A0H2XE09	>tr|A0A0H2XE09|A0A0H2XE09_STAA3 Uncharacterized protein OS=Staphylococcus aureus (strain USA300) GN=SAUSA300_2112 PE=4 SV=1	1	2	2	2	7.4	34.624	310	3.9789	1940000	0	0	0	0	0
SAUSA300_2125	A0A0H2XGU4	A0A0H2XGU4	>tr|A0A0H2XGU4|A0A0H2XGU4_STAA3 ATP-binding protein, Mrp/Nbp35 family OS=Staphylococcus aureus (strain USA300) GN=SAUSA300_2125 PE=4 SV=1	1	2	2	2	8.1	36.152	334	3.1616	0	0	0	8440000	0	0
SAUSA300_2130	Q2FEW1	Q2FEW1	>sp|Q2FEW1|URTF_STAA3 Probable uridylyltransferase SAUSA300_2130 OS=Staphylococcus aureus (strain USA300) GN=SAUSA300_2130 PE=3 SV=1	1	9	9	9	33.7	44.893	395	70.478	52000000	52600000	46900000	47000000	0	54400000
SAUSA300_2136	A0A0H2XEB0	A0A0H2XEB0	>tr|A0A0H2XEB0|A0A0H2XEB0_STAA3 Iron compound ABC transporter, iron compound-binding protein OS=Staphylococcus aureus (strain USA300) GN=SAUSA300_2136 PE=4 SV=1	1	6	6	6	20.8	36.591	327	20.783	30700000	38600000	32900000	0	32500000	0
SAUSA300_2140	A0A0H2XFX5	A0A0H2XFX5	>tr|A0A0H2XFX5|A0A0H2XFX5_STAA3 Uncharacterized protein OS=Staphylococcus aureus (strain USA300) GN=SAUSA300_2140 PE=4 SV=1	1	2	2	2	4.3	76.044	658	3.8536	0	0	783000	0	0	0
SAUSA300_2142	Q2FEV0	Q2FEV0	>sp|Q2FEV0|ASP23_STAA3 Alkaline shock protein 23 OS=Staphylococcus aureus (strain USA300) GN=asp23 PE=3 SV=1	1	7	7	7	45	19.191	169	16.832	40600000	27900000	33000000	0	0	0
SAUSA300_2147	A0A0H2XIR0	A0A0H2XIR0	>tr|A0A0H2XIR0|A0A0H2XIR0_STAA3 Alcohol dehydrogenase, zinc-containing OS=Staphylococcus aureus (strain USA300) GN=SAUSA300_2147 PE=4 SV=1	1	2	2	2	12.6	36.266	333	3.4596	0	0	2620000	0	0	0
SAUSA300_2161	A0A0H2XIY1	A0A0H2XIY1	>tr|A0A0H2XIY1|A0A0H2XIY1_STAA3 Hyaluronate lyase OS=Staphylococcus aureus (strain USA300) GN=hysA PE=4 SV=1	1	22	22	22	32.5	91.984	807	109.38	79600000	93500000	96700000	171000000	201000000	237000000
SAUSA300_2164	A0A0H2XIL0	A0A0H2XIL0	>tr|A0A0H2XIL0|A0A0H2XIL0_STAA3 Uncharacterized protein OS=Staphylococcus aureus (strain USA300) GN=SAUSA300_2164 PE=4 SV=1	1	8	8	8	61.7	15.447	141	222.42	1910000000	1330000000	1250000000	3010000000	2330000000	1920000000
SAUSA300_2171	Q2FES2	Q2FES2	>sp|Q2FES2|RS9_STAA3 30S ribosomal protein S9 OS=Staphylococcus aureus (strain USA300) GN=rpsI PE=3 SV=1	1	4	4	4	48.5	14.83	132	47.661	134000000	115000000	126000000	53500000	32100000	59900000
SAUSA300_2172	Q2FES1	Q2FES1	>sp|Q2FES1|RL13_STAA3 50S ribosomal protein L13 OS=Staphylococcus aureus (strain USA300) GN=rplM PE=3 SV=1	1	11	11	11	75.2	16.333	145	101.48	258000000	264000000	204000000	178000000	89400000	77500000
SAUSA300_2177	Q2FER6	Q2FER6	>sp|Q2FER6|RL17_STAA3 50S ribosomal protein L17 OS=Staphylococcus aureus (strain USA300) GN=rplQ PE=3 SV=1	1	4	4	4	40.2	13.748	122	157.4	279000000	210000000	162000000	171000000	108000000	142000000
SAUSA300_2178	Q2FER5	Q2FER5	>sp|Q2FER5|RPOA_STAA3 DNA-directed RNA polymerase subunit alpha OS=Staphylococcus aureus (strain USA300) GN=rpoA PE=3 SV=1	1	9	9	9	41.1	35.011	314	105.06	116000000	110000000	110000000	56900000	83700000	41800000
SAUSA300_2180	Q2FER3	Q2FER3	>sp|Q2FER3|RS13_STAA3 30S ribosomal protein S13 OS=Staphylococcus aureus (strain USA300) GN=rpsM PE=3 SV=1	1	5	5	5	42.1	13.719	121	24.666	26300000	25200000	21700000	37800000	37300000	30800000
SAUSA300_2183	A0A0H2XH09	A0A0H2XH09	>tr|A0A0H2XH09|A0A0H2XH09_STAA3 Adenylate kinase OS=Staphylococcus aureus (strain USA300) GN=adk PE=4 SV=1	1	10	10	10	49.8	23.974	215	29.55	79000000	40300000	47400000	36100000	0	0
SAUSA300_2185	Q2FEQ8	Q2FEQ8	>sp|Q2FEQ8|RL15_STAA3 50S ribosomal protein L15 OS=Staphylococcus aureus (strain USA300) GN=rplO PE=3 SV=1	1	6	6	6	47.3	15.597	146	63.101	254000000	150000000	121000000	0	0	0
SAUSA300_2186	Q2FEQ7	Q2FEQ7	>sp|Q2FEQ7|RL30_STAA3 50S ribosomal protein L30 OS=Staphylococcus aureus (strain USA300) GN=rpmD PE=3 SV=1	1	5	5	5	64.4	6.5536	59	46.547	53800000	42700000	59600000	15800000	0	0
SAUSA300_2187	Q2FEQ6	Q2FEQ6	>sp|Q2FEQ6|RS5_STAA3 30S ribosomal protein S5 OS=Staphylococcus aureus (strain USA300) GN=rpsE PE=3 SV=1	1	7	7	7	54.8	17.742	166	38.835	93200000	97000000	72400000	0	0	0
SAUSA300_2188	Q2FEQ5	Q2FEQ5	>sp|Q2FEQ5|RL18_STAA3 50S ribosomal protein L18 OS=Staphylococcus aureus (strain USA300) GN=rplR PE=3 SV=1	1	4	4	4	35.3	13.097	119	15.976	4430000	0	4380000	0	0	0
SAUSA300_2189	Q2FEQ4	Q2FEQ4	>sp|Q2FEQ4|RL6_STAA3 50S ribosomal protein L6 OS=Staphylococcus aureus (strain USA300) GN=rplF PE=3 SV=1	1	8	8	8	49.4	19.786	178	85.715	339000000	381000000	386000000	26200000	17900000	17800000
SAUSA300_2190	Q2FEQ3	Q2FEQ3	>sp|Q2FEQ3|RS8_STAA3 30S ribosomal protein S8 OS=Staphylococcus aureus (strain USA300) GN=rpsH PE=3 SV=1	1	8	8	8	59.8	14.831	132	70.686	99800000	107000000	132000000	229000000	88600000	73100000
SAUSA300_2192	Q2FEQ1	Q2FEQ1	>sp|Q2FEQ1|RL5_STAA3 50S ribosomal protein L5 OS=Staphylococcus aureus (strain USA300) GN=rplE PE=3 SV=1	1	9	9	9	53.6	20.266	179	50.72	161000000	145000000	128000000	100000000	51400000	66300000
SAUSA300_2194	Q2FEP9	Q2FEP9	>sp|Q2FEP9|RL14_STAA3 50S ribosomal protein L14 OS=Staphylococcus aureus (strain USA300) GN=rplN PE=3 SV=1	1	2	2	2	14.8	13.135	122	9.9097	46000000	19100000	34100000	0	0	0
SAUSA300_2195	Q2FEP8	Q2FEP8	>sp|Q2FEP8|RS17_STAA3 30S ribosomal protein S17 OS=Staphylococcus aureus (strain USA300) GN=rpsQ PE=3 SV=1	1	3	3	3	36.8	10.175	87	16.71	7890000	6700000	9280000	0	0	0
SAUSA300_2197	Q2FEP6	Q2FEP6	>sp|Q2FEP6|RL16_STAA3 50S ribosomal protein L16 OS=Staphylococcus aureus (strain USA300) GN=rplP PE=3 SV=1	1	6	6	6	50.7	16.242	144	76.361	144000000	182000000	132000000	99100000	112000000	139000000
SAUSA300_2198	Q2FEP5	Q2FEP5	>sp|Q2FEP5|RS3_STAA3 30S ribosomal protein S3 OS=Staphylococcus aureus (strain USA300) GN=rpsC PE=3 SV=1	1	6	6	6	32.3	24.099	217	25.498	44600000	22100000	21100000	71800000	24200000	24200000
SAUSA300_2199	Q2FEP4	Q2FEP4	>sp|Q2FEP4|RL22_STAA3 50S ribosomal protein L22 OS=Staphylococcus aureus (strain USA300) GN=rplV PE=3 SV=1	1	10	10	10	68.4	12.835	117	81.461	232000000	197000000	188000000	189000000	107000000	85100000
SAUSA300_2200	Q2FEP3	Q2FEP3	>sp|Q2FEP3|RS19_STAA3 30S ribosomal protein S19 OS=Staphylococcus aureus (strain USA300) GN=rpsS PE=3 SV=1	1	4	4	4	55.4	10.615	92	26.829	74800000	76400000	40600000	0	0	0
SAUSA300_2201	Q2FEP2	Q2FEP2	>sp|Q2FEP2|RL2_STAA3 50S ribosomal protein L2 OS=Staphylococcus aureus (strain USA300) GN=rplB PE=3 SV=1	1	5	5	5	23.8	30.155	277	85.115	14900000	16800000	17100000	24800000	24800000	25900000
SAUSA300_2202	Q2FEP1	Q2FEP1	>sp|Q2FEP1|RL23_STAA3 50S ribosomal protein L23 OS=Staphylococcus aureus (strain USA300) GN=rplW PE=3 SV=1	1	2	2	2	24.2	10.605	91	4.4168	9000000	10200000	0	0	0	0
SAUSA300_2204	Q2FEN9	Q2FEN9	>sp|Q2FEN9|RL3_STAA3 50S ribosomal protein L3 OS=Staphylococcus aureus (strain USA300) GN=rplC PE=3 SV=1	1	10	10	10	50	23.718	220	58.885	65400000	52700000	74500000	17800000	0	0
SAUSA300_2205	Q2FEN8	Q2FEN8	>sp|Q2FEN8|RS10_STAA3 30S ribosomal protein S10 OS=Staphylococcus aureus (strain USA300) GN=rpsJ PE=3 SV=1	1	2	2	2	24.5	11.576	102	10.786	119000000	78500000	73500000	12900000	0	0
SAUSA300_2208	Q2FEN5	Q2FEN5	>sp|Q2FEN5|TOP3_STAA3 DNA topoisomerase 3 OS=Staphylococcus aureus (strain USA300) GN=topB PE=3 SV=1	1	2	2	2	3.7	81.523	711	2.2009	0	0	0	54000000	0	0
SAUSA300_2214	Q2FEM9	Q2FEM9	>sp|Q2FEM9|FEMX_STAA3 Lipid II:glycine glycyltransferase OS=Staphylococcus aureus (strain USA300) GN=femX PE=3 SV=1	1	3	3	3	9.5	48.521	421	20.628	0	0	0	0	0	0
SAUSA300_2222	A0A0H2XF86	A0A0H2XF86	>tr|A0A0H2XF86|A0A0H2XF86_STAA3 Molybdopterin biosynthesis protein A OS=Staphylococcus aureus (strain USA300) GN=moeA PE=4 SV=1	1	6	6	6	18.4	45.016	419	35.884	14200000	16400000	17000000	0	0	0
SAUSA300_2235	A0A0H2XFG0	A0A0H2XFG0	>tr|A0A0H2XFG0|A0A0H2XFG0_STAA3 Iron compound ABC transporter, iron compound-binding protein OS=Staphylococcus aureus (strain USA300) GN=SAUSA300_2235 PE=4 SV=1	1	11	11	11	32.1	34.011	302	81.229	196000000	257000000	190000000	16100000	0	0
SAUSA300_2249	A0A0H2XEL7	A0A0H2XEL7	>tr|A0A0H2XEL7|A0A0H2XEL7_STAA3 Secretory antigen SsaA OS=Staphylococcus aureus (strain USA300) GN=ssaA PE=4 SV=1	1	9	9	9	61	29.327	267	206.41	375000000	300000000	215000000	0	11900000	8400000
SAUSA300_2253	A0A0H2XFI7	A0A0H2XFI7	>tr|A0A0H2XFI7|A0A0H2XFI7_STAA3 Secretory antigen SsaA OS=Staphylococcus aureus (strain USA300) GN=ssaA PE=4 SV=1	1	3	3	3	54.2	17.399	166	191.39	1260000000	1020000000	1270000000	967000000	1020000000	934000000
SAUSA300_2254	Q2FEI9	Q2FEI9	>sp|Q2FEI9|Y2254_STAA3 Putative 2-hydroxyacid dehydrogenase SAUSA300_2254 OS=Staphylococcus aureus (strain USA300) GN=SAUSA300_2254 PE=3 SV=1	1	8	8	8	37.5	34.674	317	62.357	28000000	26300000	19100000	37600000	20300000	0
SAUSA300_2256	A0A0H2XGC1	A0A0H2XGC1	>tr|A0A0H2XGC1|A0A0H2XGC1_STAA3 Putative N-acetylmuramoyl-L-alanine amidase OS=Staphylococcus aureus (strain USA300) GN=SAUSA300_2256 PE=4 SV=1	1	3	3	3	20.2	29.672	258	14.748	7480000	0	8030000	0	0	0
SAUSA300_2258	Q2FEI5	Q2FEI5	>sp|Q2FEI5|FDHL_STAA3 Putative formate dehydrogenase SAUSA300_2258 OS=Staphylococcus aureus (strain USA300) GN=SAUSA300_2258 PE=3 SV=1	1	15	15	15	18.4	111.24	984	46.124	31800000	30500000	40500000	0	0	0
SAUSA300_2259	A0A0H2XHQ0	A0A0H2XHQ0	>tr|A0A0H2XHQ0|A0A0H2XHQ0_STAA3 Putative transcriptional regulator OS=Staphylococcus aureus (strain USA300) GN=SAUSA300_2259 PE=4 SV=1	1	5	5	5	21.8	33.804	307	74.054	7130000	8650000	10700000	30700000	18300000	32500000
SAUSA300_2284	A0A0H2XFB2	A0A0H2XFB2	>tr|A0A0H2XFB2|A0A0H2XFB2_STAA3 Uncharacterized protein OS=Staphylococcus aureus (strain USA300) GN=SAUSA300_2284 PE=4 SV=1	1	2	2	2	8.8	25.165	217	2.9899	335000000	0	0	0	0	0
SAUSA300_2292	Q2FEF1	Q2FEF1	>sp|Q2FEF1|IDI2_STAA3 Isopentenyl-diphosphate delta-isomerase OS=Staphylococcus aureus (strain USA300) GN=fni PE=3 SV=1	1	3	3	3	10.9	38.77	349	4.1799	4590000	10200000	4360000	0	0	0
SAUSA300_2315	Q2FEC8	Q2FEC8	>sp|Q2FEC8|Y2315_STAA3 Uncharacterized lipoprotein SAUSA300_2315 OS=Staphylococcus aureus (strain USA300) GN=SAUSA300_2315 PE=3 SV=1	1	5	5	5	42.6	23.362	209	103.67	240000000	235000000	208000000	78300000	113000000	106000000
SAUSA300_2327	A0A0H2XJH3	A0A0H2XJH3	>tr|A0A0H2XJH3|A0A0H2XJH3_STAA3 Uncharacterized protein OS=Staphylococcus aureus (strain USA300) GN=SAUSA300_2327 PE=4 SV=1	1	2	2	2	17.9	15.886	140	1.8347	0	0	1000000	0	0	0
SAUSA300_2341	A0A0H2XI32	A0A0H2XI32	>tr|A0A0H2XI32|A0A0H2XI32_STAA3 Penicillin binding protein 2 OS=Staphylococcus aureus (strain USA300) GN=pbp2 PE=4 SV=1	1	16	16	16	33.7	80.425	727	55.374	50600000	54700000	60600000	56600000	0	29200000
SAUSA300_2342	A0A0H2XJV6	A0A0H2XJV6	>tr|A0A0H2XJV6|A0A0H2XJV6_STAA3 Respiratory nitrate reductase, beta subunit OS=Staphylococcus aureus (strain USA300) GN=narH PE=4 SV=1	1	4	4	4	16.2	55.219	481	31.59	10200000	9720000	6720000	0	0	0
SAUSA300_2343	A0A0H2XEE7	A0A0H2XEE7	>tr|A0A0H2XEE7|A0A0H2XEE7_STAA3 Respiratory nitrate reductase, alpha subunit OS=Staphylococcus aureus (strain USA300) GN=SAUSA300_2343 PE=4 SV=1	1	10	10	10	10.8	139.83	1229	47.275	27600000	30500000	35600000	0	0	0
SAUSA300_2351	A0A0H2XDI1	A0A0H2XDI1	>tr|A0A0H2XDI1|A0A0H2XDI1_STAA3 Zn-binding lipoprotein adcA-like protein OS=Staphylococcus aureus (strain USA300) GN=SAUSA300_2351 PE=4 SV=1	1	10	10	10	19.6	59.186	516	33.556	34400000	47600000	46100000	0	0	0
SAUSA300_2359	A0A0H2XK42	A0A0H2XK42	>tr|A0A0H2XK42|A0A0H2XK42_STAA3 Amino acid ABC transporter, amino acid-binding protein OS=Staphylococcus aureus (strain USA300) GN=SAUSA300_2359 PE=4 SV=1	1	12	12	12	45.6	28.904	259	117.59	197000000	208000000	170000000	99800000	86400000	85200000
SAUSA300_2362	Q2FE81	Q2FE81	>sp|Q2FE81|GPMA_STAA3 2,3-bisphosphoglycerate-dependent phosphoglycerate mutase OS=Staphylococcus aureus (strain USA300) GN=gpmA PE=3 SV=1	1	15	15	15	71.9	26.68	228	272.5	254000000	196000000	249000000	95900000	93000000	97400000
SAUSA300_2364	Q2FE79	Q2FE79	>sp|Q2FE79|SBI_STAA3 Immunoglobulin-binding protein sbi OS=Staphylococcus aureus (strain USA300) GN=sbi PE=3 SV=1	1	35	35	35	61.5	50.07	436	323.31	4620000000	5390000000	4400000000	2070000000	1420000000	1500000000
SAUSA300_2365	A0A0H2XIG9	A0A0H2XIG9	>tr|A0A0H2XIG9|A0A0H2XIG9_STAA3 Gamma-hemolysin component A OS=Staphylococcus aureus (strain USA300) GN=hlgA PE=4 SV=1	1	16	16	16	59.2	34.955	309	169.07	272000000	305000000	362000000	344000000	323000000	282000000
SAUSA300_2366	A0A0H2XFL0	A0A0H2XFL0	>tr|A0A0H2XFL0|A0A0H2XFL0_STAA3 Gamma-hemolysin component C OS=Staphylococcus aureus (strain USA300) GN=hlgC PE=4 SV=1	1	22	12	12	61.6	35.613	315	196.94	401000000	466000000	445000000	596000000	547000000	582000000
SAUSA300_2367	A0A0H2XH48	A0A0H2XH48	>tr|A0A0H2XH48|A0A0H2XH48_STAA3 Gamma-hemolysin component B OS=Staphylococcus aureus (strain USA300) GN=hlgB PE=4 SV=1	1	23	17	15	63.4	36.711	325	323.31	13700000000	14700000000	16800000000	15000000000	20600000000	19200000000
SAUSA300_2400	A0A0H2XFP6	A0A0H2XFP6	>tr|A0A0H2XFP6|A0A0H2XFP6_STAA3 Glutamyl-aminopeptidase OS=Staphylococcus aureus (strain USA300) GN=SAUSA300_2400 PE=4 SV=1	1	4	4	4	18.2	39.192	358	18.104	19800000	10400000	13200000	0	0	0
SAUSA300_2411	A0A0H2XH66	A0A0H2XH66	>tr|A0A0H2XH66|A0A0H2XH66_STAA3 Oligopeptide permease, peptide-binding protein OS=Staphylococcus aureus (strain USA300) GN=opp-1A PE=4 SV=1	1	6	6	6	12.8	60.018	532	15.81	8200000	11900000	0	0	0	0
SAUSA300_2433	Q2FE11	Q2FE11	>sp|Q2FE11|PGCA_STAA3 Phosphoglucomutase OS=Staphylococcus aureus (strain USA300) GN=pgcA PE=3 SV=2	1	2	2	2	6	62.376	552	5.0522	2450000	0	0	0	0	0
SAUSA300_2436	A0A0H2XJV9	A0A0H2XJV9	>tr|A0A0H2XJV9|A0A0H2XJV9_STAA3 Putative cell wall surface anchor family protein OS=Staphylococcus aureus (strain USA300) GN=SAUSA300_2436 PE=4 SV=1	1	37	37	37	73.4	49.024	444	323.31	10700000000	10300000000	10200000000	902000000	1000000000	1190000000
SAUSA300_2440	A0A0H2XKG3	A0A0H2XKG3	>tr|A0A0H2XKG3|A0A0H2XKG3_STAA3 Fibronectin binding protein B OS=Staphylococcus aureus (strain USA300) GN=fnbB PE=4 SV=1	1	28	26	26	41.7	103.55	940	323.31	913000000	926000000	918000000	12600000	0	55800000
SAUSA300_2441	Q2FE03	Q2FE03	>sp|Q2FE03|FNBA_STAA3 Fibronectin-binding protein A OS=Staphylococcus aureus (strain USA300) GN=fnbA PE=3 SV=1	1	32	32	30	47.5	111.71	1018	323.31	1050000000	1160000000	1070000000	60900000	62700000	53700000
SAUSA300_2463	A0A0H2XH62	A0A0H2XH62	>tr|A0A0H2XH62|A0A0H2XH62_STAA3 D-lactate dehydrogenase OS=Staphylococcus aureus (strain USA300) GN=ddh PE=4 SV=1	1	4	4	4	12	39.231	351	8.2114	18400000	0	0	0	0	0
SAUSA300_2467	A0A0H2XJ22	A0A0H2XJ22	>tr|A0A0H2XJ22|A0A0H2XJ22_STAA3 Sortase OS=Staphylococcus aureus (strain USA300) GN=srtA PE=4 SV=1	1	3	3	3	24.3	23.541	206	9.7044	0	0	15900000	0	0	0
SAUSA300_2482	A0A0H2XH59	A0A0H2XH59	>tr|A0A0H2XH59|A0A0H2XH59_STAA3 Uncharacterized protein OS=Staphylococcus aureus (strain USA300) GN=SAUSA300_2482 PE=4 SV=1	1	4	4	4	32.2	16.87	143	38.396	0	0	0	0	0	0
SAUSA300_2484	A0A0H2XFD1	A0A0H2XFD1	>tr|A0A0H2XFD1|A0A0H2XFD1_STAA3 Hydroxymethylglutaryl-CoA synthase OS=Staphylococcus aureus (strain USA300) GN=SAUSA300_2484 PE=4 SV=1	1	11	11	11	33.2	43.205	388	108.78	91900000	96100000	104000000	102000000	51000000	53600000
SAUSA300_2486	Q2FDV8	Q2FDV8	>sp|Q2FDV8|CLPL_STAA3 ATP-dependent Clp protease ATP-binding subunit ClpL OS=Staphylococcus aureus (strain USA300) GN=clpL PE=3 SV=1	1	7	7	7	15.8	77.851	701	98.156	36700000	32800000	35100000	0	0	0
SAUSA300_2504	A0A0H2XFE4	A0A0H2XFE4	>tr|A0A0H2XFE4|A0A0H2XFE4_STAA3 Acyltransferase OS=Staphylococcus aureus (strain USA300) GN=SAUSA300_2504 PE=4 SV=1	1	6	6	6	11.8	69.098	603	93.884	58700000	50900000	59500000	48700000	51900000	0
SAUSA300_2506	Q2FDT8	Q2FDT8	>sp|Q2FDT8|ISAA_STAA3 Probable transglycosylase IsaA OS=Staphylococcus aureus (strain USA300) GN=isaA PE=3 SV=1	1	5	5	5	39.9	24.203	233	101.33	1800000000	661000000	675000000	64800000	64900000	80100000
SAUSA300_2518	Q2FDS6	Q2FDS6	>sp|Q2FDS6|Y2518_STAA3 Uncharacterized hydrolase SAUSA300_2518 OS=Staphylococcus aureus (strain USA300) GN=SAUSA300_2518 PE=3 SV=1	1	2	2	2	12	31.031	276	4.7376	0	0	8330000	0	0	0
SAUSA300_2531	A0A0H2XGQ4	A0A0H2XGQ4	>tr|A0A0H2XGQ4|A0A0H2XGQ4_STAA3 Hydrolase, CocE/NonD family OS=Staphylococcus aureus (strain USA300) GN=SAUSA300_2531 PE=4 SV=1	1	2	2	2	6.2	64.289	560	2.7381	59700000	36600000	0	0	0	0
SAUSA300_2534	Q2FDR0	Q2FDR0	>sp|Q2FDR0|PANB_STAA3 3-methyl-2-oxobutanoate hydroxymethyltransferase OS=Staphylococcus aureus (strain USA300) GN=panB PE=3 SV=2	1	6	6	6	30.9	29.255	272	36.274	39200000	40600000	35800000	0	0	0
SAUSA300_2537	Q2FDQ7	Q2FDQ7	>sp|Q2FDQ7|LDH2_STAA3 L-lactate dehydrogenase 2 OS=Staphylococcus aureus (strain USA300) GN=ldh2 PE=3 SV=1	1	14	14	14	55.2	34.42	319	170.39	584000000	657000000	638000000	356000000	323000000	330000000
SAUSA300_2540	Q2FDQ4	Q2FDQ4	>sp|Q2FDQ4|ALF1_STAA3 Fructose-bisphosphate aldolase class 1 OS=Staphylococcus aureus (strain USA300) GN=fda PE=3 SV=1	1	11	11	11	46.6	33.054	296	80.792	220000000	164000000	150000000	93100000	131000000	140000000
SAUSA300_2541	A0A0H2XHG3	A0A0H2XHG3	>tr|A0A0H2XHG3|A0A0H2XHG3_STAA3 Malate:quinone-oxidoreductase OS=Staphylococcus aureus (strain USA300) GN=mqo PE=4 SV=1	1	11	11	11	30.9	55.998	498	36.674	80400000	61600000	60800000	33400000	0	0
SAUSA300_2542	A0A0H2XHR6	A0A0H2XHR6	>tr|A0A0H2XHR6|A0A0H2XHR6_STAA3 Putative AMP-binding enzyme OS=Staphylococcus aureus (strain USA300) GN=SAUSA300_2542 PE=4 SV=1	1	7	7	7	17.9	59.748	532	37.032	23000000	24700000	20100000	21100000	26900000	0
SAUSA300_2565	A0A0H2XHK2	A0A0H2XHK2	>tr|A0A0H2XHK2|A0A0H2XHK2_STAA3 Clumping factor B OS=Staphylococcus aureus (strain USA300) GN=clfB PE=4 SV=1	1	20	20	20	30.9	95.787	899	323.31	648000000	716000000	682000000	179000000	217000000	328000000
SAUSA300_2572	A0A0H2XDQ5	A0A0H2XDQ5	>tr|A0A0H2XDQ5|A0A0H2XDQ5_STAA3 Zinc metalloproteinase aureolysin OS=Staphylococcus aureus (strain USA300) GN=aur PE=4 SV=1	1	33	33	33	69.5	56.361	509	323.31	1560000000	1440000000	1580000000	15000000000	14000000000	15100000000
SAUSA300_2573	Q2FDM1	Q2FDM1	>sp|Q2FDM1|ISAB_STAA3 Immunodominant staphylococcal antigen B OS=Staphylococcus aureus (strain USA300) GN=isaB PE=3 SV=1	1	7	7	7	33.7	19.37	175	118.92	558000000	725000000	666000000	297000000	181000000	188000000
SAUSA300_2578	A0A0H2XF74	A0A0H2XF74	>tr|A0A0H2XF74|A0A0H2XF74_STAA3 Putative phage infection protein OS=Staphylococcus aureus (strain USA300) GN=SAUSA300_2578 PE=4 SV=1	1	6	6	6	6.8	108.71	993	28.731	70300000	58800000	46300000	0	0	0
SAUSA300_2579	A0A0H2XI01	A0A0H2XI01	>tr|A0A0H2XI01|A0A0H2XI01_STAA3 N-acetylmuramoyl-L-alanine amidase domain protein OS=Staphylococcus aureus (strain USA300) GN=SAUSA300_2579 PE=4 SV=1	1	48	48	48	75.6	69.222	619	323.31	19000000000	19900000000	18600000000	12800000000	13700000000	15500000000
SAUSA300_2581	A0A0H2XF70	A0A0H2XF70	>tr|A0A0H2XF70|A0A0H2XF70_STAA3 Putative surface anchored protein OS=Staphylococcus aureus (strain USA300) GN=SAUSA300_2581 PE=4 SV=1	1	5	5	5	9.8	70.931	635	14.219	4100000	5000000	0	0	0	0
SAUSA300_2603	A0A0H2XG41	A0A0H2XG41	>tr|A0A0H2XG41|A0A0H2XG41_STAA3 Triacylglycerol lipase OS=Staphylococcus aureus (strain USA300) GN=lip PE=4 SV=1	1	51	45	45	70.9	76.675	680	323.31	2920000000	3120000000	3410000000	5230000000	4730000000	5490000000
SAUSA300_2610	A0A0H2XGU8	A0A0H2XGU8	>tr|A0A0H2XGU8|A0A0H2XGU8_STAA3 Histidinol-phosphate aminotransferase hisC OS=Staphylococcus aureus (strain USA300) GN=hisC PE=4 SV=1	1	2	2	2	4.2	38.24	337	2.1927	0	0	0	0	0	80900000
SAUSA300_2620	Q2FDH4	Q2FDH4	>sp|Q2FDH4|Y2620_STAA3 UPF0312 protein SAUSA300_2620 OS=Staphylococcus aureus (strain USA300) GN=SAUSA300_2620 PE=3 SV=1	1	2	2	2	18.1	18.655	171	13.22	17900000	19100000	25700000	0	0	0
SAUSA300_2645	Q2FDE9	Q2FDE9	>sp|Q2FDE9|MNMG_STAA3 tRNA uridine 5-carboxymethylaminomethyl modification enzyme MnmG OS=Staphylococcus aureus (strain USA300) GN=mnmG PE=3 SV=2	1	10	10	10	24.5	70.115	625	57.99	67200000	89100000	74400000	28900000	0	0
SAUSA300_pUSA010004	A0A0H2XKN2	A0A0H2XKN2	>tr|A0A0H2XKN2|A0A0H2XKN2_STAA3 Uncharacterized protein OS=Staphylococcus aureus (strain USA300) GN=SAUSA300_pUSA010004 PE=4 SV=1	1	10	10	10	36.8	21.27	193	213.09	1360000000	1350000000	1030000000	2810000000	1780000000	1610000000

## Sheet: significant
Gene IDs	Protein IDs	Function	Q-value	Score	MS/MS Count	LFQ Intensity WT1	LFQ Intensity WT2	LFQ Intensity WT3	LFQ Intensity rpiR1	LFQ Intensity rpiR2	LFQ Intensity rpiR3	Fold-change (rpiRC/WT)	p-value
SAUSA300_0009	Q2FKP7	seryl-tRNA synthetase	0	150.58	107	28.4266	28.5265	28.324	26.432	27.5512	26.6027	0.359317
SAUSA300_0032	A0A0H2XHY4	penicillin-binding protein 2'	0	323.31	577	32.217	32.0258	31.8887	30.4949	30.221	30.2505	0.302849
SAUSA300_0099	A0A0H2XK15	1-phosphatidylinosit ol phosphodiesterase	0	323.31	2265	34.148	34.074	33.8845	33.8938	33.7359	33.8606	0.866038
SAUSA300_0224	A0A0H2XHP9	staphylocoagulase	0	323.31	267	30.3988	30.4317	30.5749	24.966	NaN	24.8959	0.0143177
SAUSA300_0235	Q2FK29	L-lactate dehydrogenase	0	151.22	87	29.0124	29.2155	29.3826	27.5245	27.08	26.6454	0.235925
SAUSA300_0270	A0A0H2XF37	peptidoglycan hydrolase	0	113.01	73	28.767	28.7082	28.3463	26.083	25.6946	26.097	0.159418
SAUSA300_0279	A0A0H2XFP1	hypothetical protein	0	270.73	89	27.1109	27.3326	27.1014	27.937	27.8903	27.9049	1.65284
SAUSA300_0307	A0A0H2XKC1	5'-nucleotidase	0	323.31	1214	31.5467	32.2687	32.2086	33.1468	32.676	32.6548	1.74303
SAUSA300_0320	A0A0H2XI72	triacylglycerol lipase	0	323.31	7114	36.9417	37.0572	37.1827	36.2223	36.4788	36.5698	0.645012
SAUSA300_0372	A0A0H2XH82	hypothetical protein	0	323.31	317	30.8709	30.8537	30.8205	30.4071	30.3497	30.234	0.698276
SAUSA300_0380	Q2FJN4	alkyl hydroperoxide reductase subunit C	0	165.71	165	30.2686	29.8342	29.5956	28.6508	28.5885	28.8505	0.428058
SAUSA300_0389	Q2FJM5	GMP synthase	0	323.31	228	29.4296	29.7124	29.5993	28.6092	28.8523	28.9924	0.59106
SAUSA300_0408	A0A0H2XJZ9	hypothetical protein	0	323.31	273	30.9708	30.9238	30.6533	28.1131	27.2403	28.0864	0.125901
SAUSA300_0409	A0A0H2XGR0	hypothetical protein	0	28.746	54	25.5475	25.9816	25.5516	28.7602	28.4642	28.2463	6.94833
SAUSA300_0424	P0C817	putative cobalamin synthesis protein	0	9.2411	116	26.2311	27.2456	27.2662	32.4027	31.8443	31.6341	0.705968
SAUSA300_0438	Q2FJH7	CHAP domain-contain protein	0	323.31	601	31.243	30.9741	31.0474	30.7808	30.6896	30.251	0.705968
SAUSA300_0467	A0A0H2XID2	methionyl-tRNA synthetase	0	100.93	99	26.9357	26.021	26.4933	28.4995	28.3929	28.2265	3.59945
SAUSA300_0479	Q2FJE0	50S ribosomal protein L25/general stress proteinCtc	0	37.415	49	27.8172	27.8398	28.0235	27.6076	27.3274	26.6956	0.643525
SAUSA300_0515	Q2FJB0	cysteinyl-tRNA synthetase	0	100.53	60	27.4719	27.2457	27.0581	NaN	25.1157	25.4664	0.170722
SAUSA300_0521	A0A0H2XEI4	transcription antitermination protein	0	79.496	45	27.0025	26.8089	26.6328	25.0443	25.4266	NaN	0.223876
SAUSA300_0536	Q2FJ89	chaperone protein HchA	0	83.662	45	27.5746	27.2294	27.0381	24.9115	25.4845	25.3821	0.246869
SAUSA300_0547	Q2FJ78	sdrD protein	0	323.31	106	27.5641	28.7922	28.6501	24.0167	24.3278	NaN	0.0351476
SAUSA300_0548	Q2FJ77;Q2FJ79	sdrE protein	0	323.31	511	30.5549	30.6131	30.6627	30.777	30.9143	31.1512	1.26829
SAUSA300_0555	Q2FJ70	putative hexulose-6-phosphate synthase	0	56.143	45	24.9073	24.5862	24.5264	26.0825	25.246	26.3472	2.42645
SAUSA300_0570	A0A0H2XHL4	phosphotransacetylas e	0	233.87	93	28.5721	28.4391	28.2619	27.7011	27.5659	27.4328	0.551152
SAUSA300_0594	Q2FJ31	alcohol dehydrogenase	0	142.43	85	29.3418	29.61	29.5727	27.6253	27.6193	27.171	0.245431
SAUSA300_0596	Q2FJ29	arginyl-tRNA synthetase	0	261.33	113	28.6783	28.6491	28.3955	26.6615	27.1253	27.6216	0.381229
SAUSA300_0618	A0A0H2XI48	ABC transporter substrate-binding protein	0	229.8	260	30.2674	30.1583	30.1061	29.0116	28.7425	29.0804	0.426849
SAUSA300_0672	A0A0H2XDE4	MarR family transcriptional regulator	0	7.7438	13	23.0287	23.2287	22.9018	23.9864	NaN	23.7291	1.16279
SAUSA300_0691	Q2FIT4	DNA-binding response regulator SaeR	0	32.357	22	24.7886	24.6926	24.9701	25.4527	25.0373	25.3065	1.36854
SAUSA300_0693	A0A0H2XH45	hypothetical protein	0	97.209	696	32.154	31.9194	31.9391	32.659	32.3255	32.2161	1.3233
SAUSA300_0747	A0A0H2XHQ2	thioredoxin-disulfid e reductase	0	169.5	88	28.3371	28.1664	28.142	26.9967	26.3532	25.9681	0.304808
SAUSA300_0757	Q2FIM0	phosphoglycerate kinase	0	176.92	142	29.808	29.7029	29.6035	28.7543	28.6035	28.8486	0.511027
SAUSA300_0758	Q2FIL9	triosephosphate isomerase	0	117.24	111	28.7172	28.5441	28.5563	27.4284	27.6135	27.4874	0.467808
SAUSA300_0759	A0A0H2XHC4	phosphoglyceromutase	0	139.39	92	28.6309	28.6542	28.5171	NaN	25.0106	26.8424	0.125859
SAUSA300_0760	Q2FIL7	phosphopyruvate hydratase	0	323.31	496	32.1593	32.1766	32.1944	30.623	30.782	30.9484	0.382555
SAUSA300_0774	Q2FIK4	secretory extracellular matrix and plasmabinding protein	0	64.24	80	26.6749	27.2213	26.8229	25.7752	23.6649	25.1471	0.282461
SAUSA300_0815	A0A0H2XJB4	Ear protein	0	323.31	815	33.2199	33.1145	33.1579	34.9108	34.4942	34.4661	2.77701
SAUSA300_0822	Q2FIF6	FeS assembly protein SufB	0	64.735	49	26.1375	26.1966	26.5935	25.3719	25.5531	25.6952	0.583631
SAUSA300_0865	Q2FIB3	glucose-6-phosphate isomerase	0	323.31	318	30.9583	30.9665	30.8576	29.5314	29.4109	29.8961	0.405375
SAUSA300_0877	A0A0H2XFR7	chaperone clpB	0	28.698	15	24.7346	25.1844	25.3652	27.2142	26.8923	26.6364	3.52564
SAUSA300_0883	A0A0H2XIW0	putative surface protein	0	323.31	512	32.2936	32.0886	31.7627	34.678	34.0711	34.065	4.71418
SAUSA300_0902	A0A0H2XIW1	oligoendopeptidase F	0	323.31	137	29.2997	29.3234	29.1905	27.727	28.0798	27.8731	0.386434
SAUSA300_0950	A0A0H2XGH9	cysteine protease	0	323.31	1905	33.117	33.2009	33.1689	36.5838	36.78	36.8631	11.9931
SAUSA300_0955	A0A0H2XIJ3	autolysin	0	323.31	3533	35.8456	35.9901	35.9706	34.9588	35.091	35.3379	0.575051
SAUSA300_0983	A0A0H2XHT7	phosphocarrier protein HPr	0	101.3	56	26.7067	26.3271	26.4848	26.3574	25.2138	25.3565	0.582784
SAUSA300_0984	A0A0H2XJZ3	phosphoenolpyruvate- protein phosphotransferase	0	190.83	139	28.8461	28.8107	28.9928	28.2066	28.0105	28.4867	0.642473
SAUSA300_0993	A0A0H2XHD5	pyruvate dehydrogenase E1 component	0	255.92	174	29.1965	29.28	29.1695	27.9711	27.8658	28.1183	0.427044
SAUSA300_0994	A0A0H2XFH8	pyruvate dehydrogenase E1 component	0	323.31	211	30.7852	30.6723	30.43	29.0503	29.0316	29.0181	0.329142
SAUSA300_0995	A0A0H2XJG3	branched-chain alpha-keto acid dehydrogenasesubunit E2	0	323.31	197	30.2515	29.9323	29.8077	27.8409	27.5614	27.4802	0.192901
SAUSA300_0996	A0A0H2XIQ2	dihydrolipoamide dehydrogenase	0	184.11	212	30.4774	30.5496	30.6296	29.0954	29.1664	29.6679	0.430085
SAUSA300_1014	A0A0H2XGF8	pyruvate carboxylase	0	252.12	229	30.7395	30.8051	30.7021	31.7563	31.6402	31.9909	2.07565
SAUSA300_1028	Q2FHV2	iron transport associated domain-containingprotein	0	156	63	26.6822	26.8247	27.0346	25.6367	NaN	25.6053	0.283516
SAUSA300_1053	Q2FHS7	formyl peptide receptor-like 1 inhibitoryprotein	0	53.402	48	28.4709	27.8887	27.42	26.8089	26.5204	26.9911	0.433583
SAUSA300_1055	A0A0H2XIH9	fibrinogen-binding protein	0	36.709	51	27.2749	27.5185	26.8442	28.1511	28.2668	28.1258	1.92827
SAUSA300_1058	A0A0H2XEW5	alpha-hemolysin	0	323.31	2112	34.1271	34.2272	34.3877	34.4913	34.4868	34.3726	1.14821
SAUSA300_1060	A0A0H2XJP1	superantigen-like protein	0	246.48	74	28.2601	27.8887	27.9749	27.3124	27.3957	26.9121	0.563549
SAUSA300_1061	A0A0H2XFZ1	superantigen-like protein	0	21.555	33	26.1825	26.436	26.3971	25.8877	25.8208	25.5806	0.671887
SAUSA300_1067	A0A0H2XHZ7	anti protein	0	222.43	103	28.0877	27.4624	27.9568	32.5592	30.3319	32.0495	16.58
SAUSA300_1068	A0A0H2XGG8	anti protein	0	44.756	23	23.3084	22.7463	21.4279	30.5986	NaN	27.4725	89.6347
SAUSA300_1074	A0A0H2XH39	cell division protein	0	22.611	33	24.756	24.0685	24.1945	25.7512	25.2205	25.1435	2.0384
SAUSA300_1087	Q2FHP4	isoleucyl-tRNA synthetase	0	323.31	156	29.1416	29.2068	29.1405	27.7484	28.002	28.4058	0.471175
SAUSA300_1094	A0A0H2XIA8	dihydroorotase	0	61.646	64	26.8259	27.0012	27.2284	26.3578	26.7593	26.6953	0.753659
SAUSA300_1134	Q2FHJ7	50S ribosomal protein L19	0	17.452	12	24.9344	24.7984	24.7994	26.887	25.8414	25.7191	2.6442
SAUSA300_1138	Q2FHJ3	succinyl-CoA synthetase subunit beta	0	18.059	19	26.5578	26.1374	25.9894	26.5629	26.8956	26.7777	1.41764
SAUSA300_1149	Q2FHI2	30S ribosomal protein S2	0	81.775	87	27.4698	27.7296	27.5263	27.128	26.9955	27.1085	0.707641
SAUSA300_1150	Q2FHI1	elongation factor Ts	0	317.8	224	30.0817	30.1579	30.2809	29.7146	29.4464	29.6655	0.677198
SAUSA300_1152	Q2FHH9	ribosome recycling factor	0	71.01	25	26.043	26.0326	25.486	24.8612	NaN	25.0642	0.355171
SAUSA300_1159	A0A0H2XEX6	transcription elongation factor NusA	0	32.432	30	24.0093	25.7442	25.8191	27.409	NaN	27.2975	2.59259
SAUSA300_1167	Q2FHG4	polynucleotide phosphorylase/polyadenylase	0	114.95	96	28.584	28.3796	28.467	28.0267	27.9478	28.3647	0.782531
SAUSA300_1201	A0A0H2XHM8	glutamine synthetase	0	275.63	174	29.4868	29.4931	29.5202	28.5841	28.621	29.3179	0.651449
SAUSA300_1232	Q2FH99	catalase	0	190.58	87	27.9982	28.6512	28.41	27.0852	27.0273	26.8259	0.380134
SAUSA300_1236	A0A0H2XEI1	hypothetical protein	0	323.31	107	27.6151	27.8146	27.8588	28.5515	28.4492	28.288	1.58832
SAUSA300_1239	A0A0H2XIH6	transketolase	0	323.31	226	29.6389	29.6203	29.6177	28.1937	28.2907	28.5811	0.417304
SAUSA300_1295	Q2FH36	CSD family cold shock protein	0	180.5	90	29.2188	28.9151	29.0574	28.373	28.0629	27.5266	0.485799
SAUSA300_1365	A0A0H2XIC6	30S ribosomal protein S1	0	134.42	83	27.6699	27.9193	27.8189	27.1489	26.9498	27.0863	0.597163
SAUSA300_1381	A0A0H2XFK0	Panton-Valentine leukocidin	0	323.31	5578	36.4768	36.6388	36.8042	39.1688	39.6966	39.2283	6.6739
SAUSA300_1382	A0A0H2XI46	Panton-Valentine leukocidin	0	323.31	4325	36.2605	36.3619	36.3916	38.8974	39.543	39.311	7.65247
SAUSA300_1454	A0A0H2XEQ2	glucose-6-phosphate 1-dehydrogenase	0	169.13	88	26.8598	27.0625	27.0822	26.4556	26.7012	26.7256	0.772277
SAUSA300_1459	A0A0H2XGG1	6-phosphogluconate dehydrogenase	0	237.12	181	29.6152	29.4085	29.3961	28.6938	28.4877	28.6689	0.55174
SAUSA300_1491	A0A0H2XHB5	proline dipeptidase	0	136.64	72	26.1833	27.2615	27.6358	25.7492	25.3993	25.1383	0.308382
SAUSA300_1539	Q2FGE3	chaperone protein DnaJ	0	323.31	123	28.3373	28.172	27.91	26.2067	26.2291	27.1073	0.337178
SAUSA300_1603	Q2FG80	50S ribosomal protein L21	0	41.12	60	28.3541	28.277	28.5745	27.7537	27.3129	27.0954	0.501873
SAUSA300_1611	Q2FG72	valyl-tRNA synthetase	0	89.009	48	25.7974	25.864	25.8053	26.2307	26.2566	26.3361	1.36854
SAUSA300_1622	Q2FG61	trigger factor	0	104.77	45	27.3881	27.1123	27.342	26.1499	26.4616	26.2327	0.500611
SAUSA300_1644	Q2FG40	pyruvate kinase	0	121.59	118	27.5516	27.7445	27.4451	27.0054	25.5593	26.0071	0.416198
SAUSA300_1645	A0A0H2XGD7	6-phosphofructokinas e	0	67.557	48	27.1719	27.2222	27.1907	26.0568	25.6493	NaN	0.26551
SAUSA300_1659	A0A0H2XHL5	thiol peroxidase	0	28.229	24	24.8659	24.3261	23.9881	26.0188	24.9983	25.0613	2.00147
SAUSA300_1666	Q2FG18	30S ribosomal protein S4	0	14.102	14	23.4697	23.3531	23.2721	24.691	NaN	24.4228	1.53086
SAUSA300_1677	Q2FG07	cell wall surface anchor family protein	0	323.31	250	30.0185	30.0872	30.0927	28.0712	28.3271	28.7641	0.318047
SAUSA300_1697	Q2FFY7	dipeptidase PepV	0	118.27	85	28.7117	28.8352	28.7254	26.7171	26.6964	26.8811	0.251651
SAUSA300_1704	Q2FFY0	leucyl-tRNA synthetase	0	193.03	83	27.6589	27.718	28.0277	26.3537	26.957	26.9209	0.484866
SAUSA300_1753	Q2FFT4	serine protease SplF	0	239.75	231	29.966	29.797	29.932	32.7302	32.3629	32.2676	5.93074
SAUSA300_1754	Q2FFT3	serine protease SplE	0	323.31	230	30.5821	30.1613	30.3573	32.5351	32.7008	32.3963	4.49881
SAUSA300_1755	Q2FFT2	serine protease SplD	0	308.71	255	30.4606	30.2266	30.3788	33.0656	32.6295	32.9113	5.72705
SAUSA300_1756	Q2FFT1	serine protease SplC	0	166.86	137	29.9467	29.4	29.2389	31.2707	31.058	31.442	3.26728
SAUSA300_1757	Q2FFT0	serine protease SplB	0	269.05	490	33.0344	32.5593	32.5817	35.1343	34.9167	35.2105	5.0974
SAUSA300_1758	Q2FFS9	serine protease SplA	0	323.31	331	30.4981	30.3654	30.1898	33.0692	32.6436	32.7524	5.57282
SAUSA300_1759	A0A0H2XJY4	hypothetical protein	0	13.104	24	24.059	23.7904	24.1221	26.6417	26.5904	26.4257	5.88668
SAUSA300_1768	A0A0H2XFN4	leukotoxin LukD	0	323.31	339	30.0813	30.155	29.9688	32.3878	32.7961	32.8841	6.19764
SAUSA300_1769	A0A0H2XJW6	leukotoxin LukE	0	323.31	344	29.2416	29.1095	29.2809	32.3053	32.5251	32.283	8.96034
SAUSA300_1784	Q2FFR1	signal transduction protein TRAP	0	69.277	47	27.5649	27.4763	27.3454	26.2951	26.4871	26.0724	0.443447
SAUSA300_1860	A0A0H2XI24	aminopeptidase PepS	0	142.66	60	28.2435	28.2406	27.9228	25.2279	26.8503	26.6426	0.298425
SAUSA300_1902	Q2FFH4	hypothetical protein	0	54.867	55	26.9409	26.7669	26.8428	25.8737	25.8213	24.8522	0.416253
SAUSA300_1919	Q2FFF8	hypothetical protein	0	202.98	75	29.6079	28.7077	27.8676	30.4846	30.7885	32.8477	7.38175
SAUSA300_1920	Q2FFF7	chemotaxis-inhibitin g protein CHIPS	0	178.12	335	32.2895	32.1901	31.9738	33.4659	33.3276	33.3584	2.34516
SAUSA300_1922	A0A0H2XFS8	staphylokinase	0	254.44	552	31.9706	31.8374	31.7881	32.5444	32.7011	32.472	1.63265
SAUSA300_1934	A0A0H2XDH5	phi77 ORF020-like protein	0	71.305	16	24.796	25.1212	24.6671	25.9454	NaN	25.9701	1.41323
SAUSA300_1974	Q2FFA3	leukocidin/hemolysin toxin family protein	0	323.31	3920	35.6573	35.8231	35.7089	34.4143	34.2046	34.4283	0.384346
SAUSA300_1975	Q2FFA2	Aerolysin/leukocidin family protein	0	323.31	2564	35.6179	35.8192	35.6998	34.9969	34.9396	34.8296	0.578356
SAUSA300_1982	Q2FF95	chaperonin GroEL	0	123.21	73	26.6205	27.0738	27.156	25.9276	24.2884	25.3528	0.322589
SAUSA300_1985	A0A0H2XFX3	serine-aspartate repeat-containing protein SdrH	0	102.08	24	27.9205	27.8633	27.7025	25.2647	NaN	26.0417	0.152793
SAUSA300_1988	A0A0H2XH16	delta-hemolysin	0	14.605	45	27.5168	28.0803	28.265	28.2678	30.8601	30.9519	5.44806
SAUSA300_2060	Q2FF22	F0F1 ATP synthase subunit alpha	0	224.57	76	27.0412	27.2147	27.136	26.4813	26.8781	26.6356	0.727211
SAUSA300_2067	Q2FF15	serine hydroxymethyltransferase	0	83.486	66	27.7633	27.7945	27.8483	26.496	25.5246	26.469	0.33542
SAUSA300_2079	A0A0H2XHZ5	fructose-bisphosphat e aldolase	0	323.31	137	29.7968	29.781	29.5682	28.0906	27.5793	27.5633	0.258296
SAUSA300_2091	A0A0H2XEF6	purine nucleoside phosphorylase	0	158.01	69	27.9699	27.6061	27.8345	25.6947	25.5721	25.7069	0.225212
SAUSA300_2110	A0A0H2XHS1	truncated FmtB protein	0	323.31	251	29.3314	29.5349	29.8296	27.7487	25.7067	27.9498	0.224169
SAUSA300_2161	A0A0H2XIY1	hyaluronate lyase	0	109.38	82	26.2458	26.4787	26.5277	27.3454	27.5854	27.8196	2.25723
SAUSA300_2164	A0A0H2XIL0	hypothetical protein	0	222.42	214	30.8292	30.3042	30.221	31.4871	31.1151	30.838	1.61693
SAUSA300_2171	Q2FES2	30S ribosomal protein S9	0	47.661	13	27.0029	26.7724	26.906	25.6721	24.9348	25.8354	0.388
SAUSA300_2172	Q2FES1	50S ribosomal protein L13	0	101.48	61	27.9411	27.9763	27.601	27.4111	26.4137	26.2083	0.475069
SAUSA300_2178	Q2FER5	DNA-directed RNA polymerase subunit alpha	0	105.06	37	26.7897	26.7124	26.7189	25.7629	26.3179	25.3182	0.542857
SAUSA300_2180	Q2FER3	30S ribosomal protein S13	0	24.666	18	24.6486	24.5864	24.3699	25.171	25.1527	24.8765	1.44672
SAUSA300_2189	Q2FEQ4	50S ribosomal protein L6	0	85.715	68	28.3373	28.5068	28.5242	24.6448	24.0929	24.0824	0.0559675
SAUSA300_2192	Q2FEQ1	50S ribosomal protein L5	0	50.72	45	27.2619	27.1084	26.934	26.5783	25.6157	25.9819	0.501613
SAUSA300_2201	Q2FEP2	50S ribosomal protein L2	0	85.115	23	23.8265	24	24.0296	24.5635	24.5651	24.6276	1.54713
SAUSA300_2249	A0A0H2XEL7	secretory antigen precursor SsaA	0	206.41	88	28.4833	28.1582	27.682	NaN	23.5068	23.0023	0.022809
SAUSA300_2253	A0A0H2XFI7	secretory antigen precursor SsaA	0	191.39	107	30.2331	29.9211	30.2374	29.8484	29.9255	29.7989	0.822817
SAUSA300_2259	A0A0H2XHQ0	putative transcriptional regulator	0	74.054	29	22.7663	23.0443	23.3467	24.8714	24.1215	24.9554	3.07779
SAUSA300_2315	Q2FEC8	hypothetical protein	0	103.67	35	27.8369	27.8051	27.6346	26.2223	26.7576	26.6561	0.435286
SAUSA300_2359	A0A0H2XK42	amino acid ABC transporter amino acid-bindingprotein	0	117.59	48	27.5527	27.6296	27.3403	26.5727	26.365	26.3439	0.472
SAUSA300_2362	Q2FE81	phosphoglyceromutase	0	272.5	95	27.9201	27.5499	27.8923	26.5146	26.4714	26.5374	0.409585
SAUSA300_2364	Q2FE79	IgG-binding protein SBI	0	323.31	439	32.1045	32.3286	32.0335	30.9457	30.408	30.4822	0.346287
SAUSA300_2366	A0A0H2XFL0	gamma-hemolysin component C	0	196.94	174	28.5794	28.7961	28.7291	29.1498	29.0282	29.1163	1.31479
SAUSA300_2436	A0A0H2XJV9	putative cell wall surface anchor familyprotein	0	323.31	746	33.319	33.2604	33.2471	29.749	29.9028	30.1431	0.0991026
SAUSA300_2440	A0A0H2XKG3	fibronectin binding protein B	0	323.31	207	29.7661	29.7858	29.7737	23.5882	NaN	25.7329	0.0248096
SAUSA300_2441	Q2FE03	fibronectin binding protein A	0	323.31	263	29.9743	30.1067	29.9916	25.8592	25.9012	25.6787	0.0540549
SAUSA300_2506	Q2FDT8	immunodominant antigen A	0	101.33	107	30.7468	29.3002	29.3307	25.9484	25.9513	26.2554	0.0669005
SAUSA300_2537	Q2FDQ7	L-lactate dehydrogenase	0	170.39	162	29.1209	29.2918	29.2498	28.4079	28.2668	28.2965	0.536988
SAUSA300_2540	Q2FDQ4	fructose-1	0	80.792	51	27.7104	27.2899	27.1556	26.4726	26.9701	27.0608	0.681835
SAUSA300_2565	A0A0H2XHK2	clumping factor B	0	323.31	169	29.2724	29.4146	29.3457	27.4125	27.6912	28.2898	0.353861
SAUSA300_2572	A0A0H2XDQ5	zinc metalloproteinase aureolysin	0	323.31	517	30.5383	30.4227	30.5613	33.8047	33.7028	33.8125	9.62882
SAUSA300_2573	Q2FDM1	immunodominant antigen B	0	118.92	115	29.055	29.4332	29.3107	28.1449	27.4303	27.4858	0.341714
SAUSA300_2579	A0A0H2XI01	N-acetylmuramoyl-L-a lanine amidase	0	323.31	2034	34.1416	34.2126	34.1136	33.5708	33.6738	33.8529	0.730435
SAUSA300_2603	A0A0H2XG41	triacylglycerol lipase	0	323.31	635	31.4427	31.5402	31.6655	32.2844	32.1404	32.3551	1.63492

## Sheet: surface+ immune proteins
Gene IDs	Protein IDs	function	Gene	LFQ Intensity WT1	LFQ Intensity WT2	LFQ Intensity WT3	Average WT LFQ intensity	LFQ Intensity rpiR1	LFQ Intensity rpiR2	LFQ Intensity rpiR3	Average rpiRC LFQ intensity	Fold-change
SAUSA300_2249	A0A0H2XEL7	secretory antigen precursor SsaA	SsaA (2249)	375000000	300000000	215000000	2.96667e+08	0	11900000	8400000	6.76667e+06	0.022809
SAUSA300_2440	A0A0H2XKG3	fibronectin binding protein B	fnbB	913000000	926000000	918000000	919000000	12600000	0	55800000	22800000	0.0248096
SAUSA300_0547	Q2FJ78	sdrD protein	SdrD	198000000	465000000	421000000	3.61333e+08	17000000	21100000	0	12700000	0.0351476
SAUSA300_2441	Q2FE03	fibronectin binding protein A	fnbA	1050000000	1160000000	1070000000	1.09333e+09	60900000	62700000	53700000	59100000	0.0540549
SAUSA300_2506	Q2FDT8	immunodominant antigen A	IsaA	1800000000	661000000	675000000	1.04533e+09	64800000	64900000	80100000	6.99333e+07	0.0669005
SAUSA300_2436	A0A0H2XJV9	putative cell wall surface anchor familyprotein	2436	10700000000	10300000000	10200000000	10400000000	902000000	1000000000	1190000000	1.03067e+09	0.0991026
SAUSA300_0408	A0A0H2XJZ9	hypothetical protein (IsdH_HarA)	IsdH_HarA	2100000000	2040000000	1690000000	1.94333e+09	290000000	159000000	285000000	2.44667e+08	0.125901
SAUSA300_0774	Q2FIK4	secretory extracellular matrix and plasmabinding protein	emp	107000000	156000000	119000000	1.27333e+08	57400000	13300000	37200000	3.59667e+07	0.282461
SAUSA300_1677	Q2FG07	cell wall surface anchor family protein	1677	1090000000	1140000000	1150000000	1.12667e+09	282000000	337000000	456000000	3.58333e+08	0.318047
SAUSA300_2573	Q2FDM1	immunodominant antigen B	IsaB	558000000	725000000	666000000	6.49667e+08	297000000	181000000	188000000	222000000	0.341714
SAUSA300_2364	Q2FE79	IgG-binding protein SBI	Sbi	4620000000	5390000000	4400000000	4.80333e+09	2070000000	1420000000	1500000000	1.66333e+09	0.346287
SAUSA300_2565	A0A0H2XHK2	clumping factor B	ClfB	648000000	716000000	682000000	682000000	179000000	217000000	328000000	2.41333e+08	0.353861
SAUSA300_1060	A0A0H2XJP1	superantigen-like protein	ssl (1060)	321000000	249000000	264000000	278000000	167000000	177000000	126000000	1.56667e+08	0.563549
SAUSA300_1061	A0A0H2XFZ1	superantigen-like protein	ssl (1061)	76200000	90800000	88400000	8.51333e+07	62100000	59300000	50200000	57200000	0.671887
SAUSA300_2253	A0A0H2XFI7	secretory antigen precursor SsaA	SsaA (2253)	1260000000	1020000000	1270000000	1.18333e+09	967000000	1020000000	934000000	9.73667e+08	0.822817
SAUSA300_0548	Q2FJ77;Q2FJ79	sdrE protein	SdrE	1580000000	1640000000	1700000000	1640000000	1840000000	2020000000	2380000000	2080000000	1.26829
SAUSA300_2164	A0A0H2XIL0	MAP/EAP domain protein	MAP	1910000000	1330000000	1250000000	1.49667e+09	3010000000	2330000000	1920000000	2420000000	1.61693
SAUSA300_1055	A0A0H2XIH9	fibrinogen-binding protein	efb-c	162000000	192000000	120000000	158000000	298000000	323000000	293000000	3.04667e+08	1.92827
SAUSA300_1920	Q2FFF7	chemotaxis-inhibitin g protein CHIPS	CHIPs	5250000000	4900000000	4220000000	4790000000	11900000000	10800000000	11000000000	1.12333e+10	2.34516
SAUSA300_0815	A0A0H2XJB4	Ear protein	Ear	10000000000	9300000000	9580000000	9.62667e+09	32300000000	24200000000	23700000000	2.67333e+10	2.77701
SAUSA300_0883	A0A0H2XIW0	putative surface protein	883	5260000000	4570000000	3640000000	4490000000	27500000000	18000000000	18000000000	2.11667e+10	4.71418
SAUSA300_1919	Q2FFF8	Staphylococcal complement inhibitor"="SCIN"	scn	818000000	438000000	245000000	5.00333e+08	1500000000	1850000000	7730000000	3.69333e+09	7.38175

## Sheet: exo-enzymes
Gene IDs	Protein IDs	function	Gene	LFQ Intensity WT1	LFQ Intensity WT2	LFQ Intensity WT3	Average WT LFQ intensity	LFQ Intensity rpiR1	LFQ Intensity rpiR2	LFQ Intensity rpiR3	Average rpiRC LFQ intensity	Fold-change
SAUSA300_0224	A0A0H2XHP9	staphylocoagulase	Coa	1420000000	1450000000	1600000000	1490000000	32800000	0	31200000	2.13333e+07	0.0143177
SAUSA300_0270	A0A0H2XF37	peptidoglycan hydrolase	LytM	457000000	439000000	341000000	4.12333e+08	71100000	54300000	71800000	6.57333e+07	0.159418
SAUSA300_1697	Q2FFY7	dipeptidase PepV	1697	440000000	479000000	444000000	4.54333e+08	110000000	109000000	124000000	1.14333e+08	0.251651
SAUSA300_1232	Q2FH99	catalase	KatE	268000000	422000000	357000000	349000000	142000000	137000000	119000000	1.32667e+08	0.380134
SAUSA300_0955	A0A0H2XIJ3	autolysin	Atl	61700000000	68200000000	67300000000	6.57333e+10	33400000000	36600000000	43400000000	37800000000	0.575051
SAUSA300_0320	A0A0H2XI72	triacylglycerol lipase	EstA (0320)	132000000000	143000000000	156000000000	1.43667e+11	80200000000	95800000000	102000000000	9.26667e+10	0.645012
SAUSA300_1922	A0A0H2XFS8	staphylokinase	Sak	4210000000	3840000000	3710000000	3920000000	6260000000	6980000000	5960000000	6400000000	1.63265
SAUSA300_2603	A0A0H2XG41	triacylglycerol lipase	EstA (2603)	2920000000	3120000000	3410000000	3150000000	5230000000	4730000000	5490000000	5150000000	1.63492
SAUSA300_2161	A0A0H2XIY1	hyaluronate lyase	HysA	79600000	93500000	96700000	8.99333e+07	171000000	201000000	237000000	203000000	2.25723
SAUSA300_1756	Q2FFT1	serine protease SplC	SplC	1030000000	708000000	634000000	7.90667e+08	2590000000	2240000000	2920000000	2.58333e+09	3.26728
SAUSA300_1754	Q2FFT3	serine protease SplE	SplE	1610000000	1200000000	1380000000	1.39667e+09	6220000000	6980000000	5650000000	6.28333e+09	4.49881
SAUSA300_1757	Q2FFT0	serine protease SplB	SplB	8800000000	6330000000	6430000000	7.18667e+09	37700000000	32400000000	39800000000	3.66333e+10	5.0974
SAUSA300_1758	Q2FFS9	serine protease SplA	SplA	1520000000	1380000000	1220000000	1.37333e+09	9010000000	6710000000	7240000000	7.65333e+09	5.57282
SAUSA300_1755	Q2FFT2	serine protease SplD	SplD	1480000000	1260000000	1400000000	1380000000	8990000000	6640000000	8080000000	7.90333e+09	5.72705
SAUSA300_1753	Q2FFT4	serine protease SplF	SplF	1050000000	933000000	1020000000	1001000000	7120000000	5520000000	5170000000	5.93667e+09	5.93074
SAUSA300_2572	A0A0H2XDQ5	zinc metalloproteinase aureolysin	aur (2572)	1560000000	1440000000	1580000000	1.52667e+09	15000000000	14000000000	15100000000	14700000000	9.62882
SAUSA300_0950	A0A0H2XGH9	cysteine protease	SspB	9320000000	9870000000	9660000000	9.61667e+09	103000000000	118000000000	125000000000	1.15333e+11	11.9931

## Sheet: cytotoxins
Gene IDs	Protein IDs	function	Gene	LFQ Intensity WT1	LFQ Intensity WT2	LFQ Intensity WT3	Average WT LFQ intensity	LFQ Intensity rpiR1	LFQ Intensity rpiR2	LFQ Intensity rpiR3	Average rpiRC LFQ intensity	Fold-change
SAUSA300_1974	Q2FFA3	leukocidin/hemolysin toxin family protein	LukB	54200000000	60800000000	56200000000	5.70667e+10	22900000000	19800000000	23100000000	2.19333e+10	0.384346
SAUSA300_1975	Q2FFA2	Aerolysin/leukocidin family protein	LukA	52700000000	60600000000	55800000000	5.63667e+10	34300000000	33000000000	30500000000	32600000000	0.578356
SAUSA300_1058	A0A0H2XEW5	alpha-hemolysin	Alpha hemolysin	18800000000	20100000000	22500000000	2.04667e+10	24200000000	24100000000	22200000000	23500000000	1.14821
SAUSA300_2366	A0A0H2XFL0	gamma-hemolysin component C	Gamma hemolysinC	401000000	466000000	445000000	4.37333e+08	596000000	547000000	582000000	575000000	1.31479
SAUSA300_1988	A0A0H2XH16	delta-hemolysin	Delta hemolysin	192000000	284000000	323000000	2.66333e+08	323000000	1950000000	2080000000	1451000000	5.44806
SAUSA300_1768	A0A0H2XFN4	leukotoxin LukD	LukD	1140000000	1200000000	1050000000	1130000000	5620000000	7460000000	7930000000	7.00333e+09	6.19764
SAUSA300_1381	A0A0H2XFK0	Panton-Valentine leukocidin	F-PVL	95600000000	107000000000	120000000000	1.07533e+11	618000000000	891000000000	644000000000	7.17667e+11	6.6739
SAUSA300_1382	A0A0H2XI46	Panton-Valentine leukocidin	S-PVL	82300000000	88300000000	90100000000	86900000000	512000000000	801000000000	682000000000	665000000000	7.65247
SAUSA300_1769	A0A0H2XJW6	leukotoxin LukE	LukE	635000000	579000000	652000000	622000000	5310000000	6180000000	5230000000	5.57333e+09	8.96034

## Sheet: Combined
Gene ID	Protein ID	Function	Gene	Fold change (rpiRC::bursa/WT)	Graph
Surface and immune modulatory proteins
SAUSA300_2249	A0A0H2XEL7	secretory antigen precursor SsaA	SsaA (2249)	0.022809	-43.8424
SAUSA300_2440	A0A0H2XKG3	fibronectin binding protein B	fnbB	0.0248096	-40.307
SAUSA300_0547	Q2FJ78	sdrD protein	SdrD	0.0351476	-28.4514
SAUSA300_2441	Q2FE03	fibronectin binding protein A	fnbA	0.0540549	-18.4997
SAUSA300_2506	Q2FDT8	immunodominant antigen A	IsaA	0.0669005	-14.9476
SAUSA300_2436	A0A0H2XJV9	putative cell wall surface anchor familyprotein	2436	0.0991026	-10.0906
SAUSA300_0408	A0A0H2XJZ9	hypothetical protein (IsdH_HarA)	IsdH_HarA	0.125901	-7.94278
SAUSA300_0774	Q2FIK4	secretory extracellular matrix and plasmabinding protein	emp	0.282461	-3.54032
SAUSA300_1677	Q2FG07	cell wall surface anchor family protein	1677	0.318047	-3.14419
SAUSA300_2573	Q2FDM1	immunodominant antigen B	IsaB	0.341714	-2.92643
SAUSA300_2364	Q2FE79	IgG-binding protein SBI	Sbi	0.346287	-2.88778
SAUSA300_2565	A0A0H2XHK2	clumping factor B	ClfB	0.353861	-2.82597
SAUSA300_1060	A0A0H2XJP1	superantigen-like protein	ssl (1060)	0.563549	-1.77447
SAUSA300_1061	A0A0H2XFZ1	superantigen-like protein	ssl (1061)	0.671887	-1.48834
SAUSA300_2253	A0A0H2XFI7	secretory antigen precursor SsaA	SsaA (2253)	0.822817	-1.21534
SAUSA300_0548	Q2FJ77;Q2FJ79	sdrE protein	SdrE	1.26829	1.26829
SAUSA300_2164	A0A0H2XIL0	MAP/EAP domain protein	MAP	1.61693	1.61693
SAUSA300_1055	A0A0H2XIH9	fibrinogen-binding protein	efb-c	1.92827	1.92827
SAUSA300_1920	Q2FFF7	chemotaxis-inhibitin g protein CHIPS	CHIPs	2.34516	2.34516
SAUSA300_0815	A0A0H2XJB4	Ear protein	Ear	2.77701	2.77701
SAUSA300_0883	A0A0H2XIW0	putative surface protein	883	4.71418	4.71418
SAUSA300_1919	Q2FFF8	Staphylococcal complement inhibitor"="SCIN"	scn	7.38175	7.38175
Exo-enzymes
SAUSA300_0224	A0A0H2XHP9	staphylocoagulase	Coa	0.0143177	-69.8438
SAUSA300_0270	A0A0H2XF37	peptidoglycan hydrolase	LytM	0.159418	-6.27282
SAUSA300_1697	Q2FFY7	dipeptidase PepV	1697	0.251651	-3.97376
SAUSA300_1232	Q2FH99	catalase	KatE	0.380134	-2.63065
SAUSA300_0955	A0A0H2XIJ3	autolysin	Atl	0.575051	-1.73898
SAUSA300_0320	A0A0H2XI72	triacylglycerol lipase	EstA (0320)	0.645012	-1.55036
SAUSA300_1922	A0A0H2XFS8	staphylokinase	Sak	1.63265	1.63265
SAUSA300_2603	A0A0H2XG41	triacylglycerol lipase	EstA (2603)	1.63492	1.63492
SAUSA300_2161	A0A0H2XIY1	hyaluronate lyase	HysA	2.25723	2.25723
SAUSA300_1756	Q2FFT1	serine protease SplC	SplC	3.26728	3.26728
SAUSA300_1754	Q2FFT3	serine protease SplE	SplE	4.49881	4.49881
SAUSA300_1757	Q2FFT0	serine protease SplB	SplB	5.0974	5.0974
SAUSA300_1758	Q2FFS9	serine protease SplA	SplA	5.57282	5.57282
SAUSA300_1755	Q2FFT2	serine protease SplD	SplD	5.72705	5.72705
SAUSA300_1753	Q2FFT4	serine protease SplF	SplF	5.93074	5.93074
SAUSA300_2572	A0A0H2XDQ5	zinc metalloproteinase aureolysin	aur	9.62882	9.62882
SAUSA300_0950	A0A0H2XGH9	cysteine protease	SspB	11.9931	11.9931
Cytotoxins
SAUSA300_1974	Q2FFA3	leukocidin/hemolysin toxin family protein	LukB	0.384346	-2.60182
SAUSA300_1975	Q2FFA2	Aerolysin/leukocidin family protein	LukA	0.578356	-1.72904
SAUSA300_1058	A0A0H2XEW5	alpha-hemolysin	Alpha hemolysin	1.14821	1.14821
SAUSA300_2366	A0A0H2XFL0	gamma-hemolysin component C	Gamma hemolysin C	1.31479	1.31479
SAUSA300_1988	A0A0H2XH16	delta-hemolysin	Delta hemolysin	5.44806	5.44806
SAUSA300_1768	A0A0H2XFN4	leukotoxin LukD	LukD	6.19764	6.19764
SAUSA300_1381	A0A0H2XFK0	Panton-Valentine leukocidin	F-PVL	6.6739	6.6739
SAUSA300_1382	A0A0H2XI46	Panton-Valentine leukocidin	S-PVL	7.65247	7.65247
SAUSA300_1769	A0A0H2XJW6	leukotoxin LukE	LukE	8.96034	8.96034
