# Supplementary material for: Staphylococcus aureus Coordinates Leukocidin Expression and Pathogenesis by Sensing Metabolic Fluxes via RpiRc
Source: mBio. 2016 Jun 21;7(3):e00818-16. doi: 10.1128/mBio.00818-16 (PMC4916384; doi:10.1128/mBio.00818-16)
Supplement: Table S3 — RNA-Seq analyses. [file mbo003162859st3.xlsx]

## Sheet: Entire transcriptome
Gene ID	Gene	WT RPKM	rpiRC RPKM	Fold change (rpiRC/WT)
SAUSA300_1646	accA	48.3016	83.7573	1.73405
SAUSA300_1476	accB (USA300 FPR SAUSA300s 1630122..1630587)	55.2863	150.321	2.71896
SAUSA300_1564	accB (USA300 FPR SAUSA300s 1714210..1714660)	6.99541	8.37573	1.19732
SAUSA300_1475	accC (USA300 FPR SAUSA300s 1628767..1630123)	58.0371	140.494	2.42076
SAUSA300_1563	accC (USA300 FPR SAUSA300s 1712835..1714197)	9.05243	10.063	1.11163
SAUSA300_1647	accD	45.8615	83.4644	1.81992
SAUSA300_1657	ackA	320.986	383.658	1.19525
SAUSA300_1246	acnA	134.751	117.633	0.87297
SAUSA300_1125	acpP	1536.97	2183.25	1.42049
SAUSA300_2028	acpS	42.2639	92.3234	2.18445
SAUSA300_1679	acsA	51.1747	25.2918	0.494225
SAUSA300_1680	acuA	41.442	34.102	0.822884
SAUSA300_1681	acuC	57.174	36.9001	0.645399
SAUSA300_0594	adh	10548.4	8574.22	0.812847
SAUSA300_0151	adhE	528.576	724.54	1.37074
SAUSA300_2183	adk	653.795	1057.54	1.61754
SAUSA300_1992	agrA	5982.5	3861.43	0.645455
SAUSA300_1989	agrB	3215.59	2519.33	0.783475
SAUSA300_1991	agrC	5185.24	3750.64	0.72333
SAUSA300_1990	agrD	2027.92	1786.12	0.880763
SAUSA300_0380	ahpC	634.189	970.222	1.52986
SAUSA300_0379	ahpF	548.41	787.81	1.43654
SAUSA300_1575	alaS	77.2725	145.08	1.87751
SAUSA300_1331	ald (USA300 FPR SAUSA300s 1492509..1493628)	436.744	609.961	1.39661
SAUSA300_1655	ald (USA300 FPR SAUSA300s 1820329..1821448)	549.74	296.1	0.538619
SAUSA300_1901	aldA2	92.0048	150.713	1.6381
SAUSA300_2027	alr	63.6984	109.443	1.71815
SAUSA300_1292	alr2	16.1841	47.642	2.94375
SAUSA300_2166	alsS	172.207	453.565	2.63384
SAUSA300_0845	ampA	37.5008	70.1073	1.86949
SAUSA300_1996	amt	0.209695	0.821687	3.9185
SAUSA300_1368	ansA	4.87296	23.6916	4.86184
SAUSA300_1591	apt	27.7997	99.6901	3.58602
SAUSA300_2570	arcA (USA300 FPR SAUSA300s 2781713..2782949)	13.3711	11.0888	0.829311
SAUSA300_0065	arcA (USA300 FPR SAUSA300s 73112..74348)	40.3255	14.4154	0.357477
SAUSA300_2569	arcB (USA300 FPR SAUSA300s 2780670..2781681)	11.1574	7.45614	0.668271
SAUSA300_0062	arcB (USA300 FPR SAUSA300s 69838..70837)	42.5396	18.8643	0.443451
SAUSA300_1063	arcC (USA300 FPR SAUSA300s 1162601..1163534)	201.877	51.7821	0.256503
SAUSA300_2567	arcC (USA300 FPR SAUSA300s 2778191..2779133)	27.848	13.0947	0.47022
SAUSA300_0061	arcC (USA300 FPR SAUSA300s 68889..69819)	57.825	21.3692	0.369549
SAUSA300_2568	arcD (USA300 FPR SAUSA300s 2779149..2780580)	13.7488	10.0566	0.731453
SAUSA300_0064	arcD (USA300 FPR SAUSA300s 71605..73027)	30.4389	13.0118	0.427472
SAUSA300_2566	arcR	11.9071	6.31825	0.53063
SAUSA300_0184	argB	6.17242	3.5832	0.580518
SAUSA300_0186	argC	3.30452	7.96845	2.41138
SAUSA300_1062	argF	132.735	35.5638	0.267931
SAUSA300_0864	argG	2.61023	3.97762	1.52386
SAUSA300_0863	argH	2.4712	4.22097	1.70806
SAUSA300_0185	argJ	6.33642	7.72465	1.21909
SAUSA300_1469	argR (USA300 FPR SAUSA300s 1624621..1625074)	86.8635	65.0493	0.748868
SAUSA300_2571	argR (USA300 FPR SAUSA300s 2783295..2783745)	10.4931	17.5129	1.66899
SAUSA300_0066	argR (USA300 FPR SAUSA300s 74616..75063)	2.34745	2.29962	0.979624
SAUSA300_0596	argS	85.5485	140.603	1.64355
SAUSA300_1308	arlR	102.944	143.287	1.3919
SAUSA300_1307	arlS	98.4697	139.231	1.41394
SAUSA300_1355	aroA	34.5328	74.3845	2.15403
SAUSA300_1356	aroB	27.3412	54.6943	2.00043
SAUSA300_1357	aroC	22.0292	50.501	2.29245
SAUSA300_0787	aroD	2.92695	9.07981	3.10214
SAUSA300_1555	aroE	12.6776	21.6541	1.70806
SAUSA300_1499	aroK	25.9829	48.2964	1.85877
SAUSA300_1718	arsB	7.30379	15.3699	2.10438
SAUSA300_1719	arsC	13.2489	23.3621	1.76332
SAUSA300_1717	arsR (USA300 FPR SAUSA300s 1900743..1901091)	7.53816	11.8153	1.5674
SAUSA300_2098	arsR (USA300 FPR SAUSA300s 2262083..2262404)	30.2372	121.686	4.0244
SAUSA300_1287	asd	54.5854	99.332	1.81975
SAUSA300_1345	asnC	102.659	298.654	2.90919
SAUSA300_2142	asp23	16426.9	7086	0.431367
SAUSA300_1586	aspS	54.4846	88.2302	1.61936
SAUSA300_0955	atl	157.703	144.018	0.913221
SAUSA300_2060	atpA	753.432	1017.26	1.35017
SAUSA300_2064	atpB	712.495	1055.66	1.48164
SAUSA300_2057	atpC	1151.65	1348.58	1.17099
SAUSA300_2058	atpD	1179.64	1319.89	1.11889
SAUSA300_2063	atpE	968.027	1130.88	1.16824
SAUSA300_2062	atpF	642.251	889.429	1.38486
SAUSA300_2059	atpG	623.898	804.639	1.2897
SAUSA300_2061	atpH	280.788	425.766	1.51633
SAUSA300_2572	aur	21.7749	36.2799	1.66613
SAUSA300_2549	bccT	8.56647	11.6115	1.35545
SAUSA300_2545	betA	1.8409	3.80715	2.0681
SAUSA300_2546	betB	7.56546	9.88174	1.30617
SAUSA300_0260	bglA	134.906	10.0146	0.074234
SAUSA300_2372	bioA	0.77212	0.252129	0.326541
SAUSA300_2371	bioB	2.08197	4.07909	1.95925
SAUSA300_2373	bioD	0	0	#DIV/0!
SAUSA300_1347	birA	30.497	33.1363	1.08654
SAUSA300_1300	brnQ (USA300 FPR SAUSA300s 1429832..1431176)	10.9303	27.7888	2.54236
SAUSA300_0188	brnQ (USA300 FPR SAUSA300s 217163..218519)	20.313	43.7148	2.15206
SAUSA300_0306	brnQ (USA300 FPR SAUSA300s 355496..356774)	20.1159	87.4036	4.345
SAUSA300_2165	budA (USA300 FPR SAUSA300s 2343537..2344242)	227.723	557.464	2.44799
SAUSA300_2536	budA (USA300 FPR SAUSA300s 2736735..2737440)	81.117	99.6339	1.22827
SAUSA300_2598	cap1A	0.791336	2.58404	3.26541
SAUSA300_2597	cap1B	1.51416	6.42766	4.24504
SAUSA300_2596	cap1C	3.07415	5.35381	1.74155
SAUSA300_0152	cap5A	6.66603	35.3399	5.30149
SAUSA300_0153	cap5B	8.78245	71.8205	8.17773
SAUSA300_0154	cap5C	8.22989	62.706	7.6193
SAUSA300_0155	cap5D	8.04951	56.8882	7.06729
SAUSA300_0156	cap5E	7.64804	37.9605	4.96343
SAUSA300_0157	cap5F	8.2716	28.708	3.47067
SAUSA300_0158	cap5G	9.32721	24.9749	2.67764
SAUSA300_0159	cap5H	2.09193	14.2085	6.79206
SAUSA300_0160	cap5I	3.30864	13.2736	4.01179
SAUSA300_0161	cap5J	4.94534	8.80832	1.78113
SAUSA300_0162	cap5K	3.4803	9.94405	2.85724
SAUSA300_0163	cap5L	14.3562	15.6264	1.08847
SAUSA300_0164	cap5M	9.87255	15.3514	1.55496
SAUSA300_0165	cap5N	13.8845	13.891	1.00047
SAUSA300_0166	cap5O	18.4855	21.1609	1.14473
SAUSA300_0167	cap5P	30.5603	33.7982	1.10595
SAUSA300_1095	carA	5.00353	13.3821	2.67453
SAUSA300_1096	carB	7.27311	15.4373	2.12252
SAUSA300_1791	cbf1	90.7844	200.421	2.20766
SAUSA300_2175	cbiO (USA300 FPR SAUSA300s 2355233..2356094)	10.3591	46.9593	4.53316
SAUSA300_2176	cbiO (USA300 FPR SAUSA300s 2356090..2356900)	11.0113	28.7651	2.61233
SAUSA300_1682	ccpA	152.627	131.52	0.861706
SAUSA300_0038	ccrA	1.74885	3.80715	2.17694
SAUSA300_0037	ccrB	3.22072	7.99291	2.48171
SAUSA300_1528	cdd	354.305	261.424	0.737852
SAUSA300_0873	cdr	115.926	248.982	2.14777
SAUSA300_1154	cdsA	46.5691	84.4575	1.8136
SAUSA300_1920	chs	4.66361	10.66	2.28579
SAUSA300_2479	cidA	7.94933	65.7599	8.27238
SAUSA300_2478	cidB	183.629	183.24	0.997878
SAUSA300_2477	cidC	366.354	319.998	0.873464
SAUSA300_1177	cinA	11.158	13.6819	1.2262
SAUSA300_0772	clfA	2458.04	1199.37	0.48794
SAUSA300_2565	clfB	73.7433	165.103	2.23889
SAUSA300_0877	clpB	290.068	179.199	0.617781
SAUSA300_0510	clpC	466.467	317.541	0.680737
SAUSA300_0752	clpP	507.256	625.849	1.23379
SAUSA300_1621	clpX	91.5967	151.382	1.6527
SAUSA300_2044	cls	27.0736	94.8859	3.50474
SAUSA300_1367	cmk	53.658	104.351	1.94474
SAUSA300_0224	coa	4.01376	3.18303	0.793029
SAUSA300_2084	coaA	29.6913	44.322	1.49276
SAUSA300_1104	coaBC	32.5724	49.6833	1.52532
SAUSA300_1024	coaD	16.2937	26.2481	1.61094
SAUSA300_1634	coaE	177.408	177.362	0.999743
SAUSA300_2323	cobI	48.5792	69.979	1.44051
SAUSA300_1148	codY	274.529	336.446	1.22554
SAUSA300_0928	comK	61.2592	582.688	9.51183
SAUSA300_0078	copA	118.274	158.208	1.33764
SAUSA300_2293	corA	19.6469	40.8425	2.07883
SAUSA300_1315	crr	389.565	370	0.949779
SAUSA300_2499	crtM	84.71	59.4867	0.702239
SAUSA300_2498	crtN	110.042	52.6795	0.478721
SAUSA300_1015	ctaA	335.564	509.646	1.51877
SAUSA300_1313	ctpA	38.5311	74.6876	1.93837
SAUSA300_0507	ctsR	183.402	150.555	0.820903
SAUSA300_1016	cyoE	300.009	521.855	1.73947
SAUSA300_0514	cysE	99.9922	96.7651	0.967726
SAUSA300_0491	cysK	859.243	1242.04	1.4455
SAUSA300_0433	cysM	2.29358	10.1108	4.40831
SAUSA300_0515	cysS	134.253	123.508	0.919963
SAUSA300_1288	dapA	78.8756	131.192	1.66328
SAUSA300_1989	dapB	83.0886	160.185	1.92788
SAUSA300_1290	dapD	99.1016	177.984	1.79598
SAUSA300_1696	dat	266.036	501.656	1.88567
SAUSA300_2463	ddh	415.849	152.502	0.366725
SAUSA300_2039	ddl	41.8843	113.895	2.71927
SAUSA300_0991	def (USA300 FPR SAUSA300s 1086818..1087370)	16.1579	19.8634	1.22933
SAUSA300_1108	def (USA300 FPR SAUSA300s 1213584..1214073)	13.4114	18.919	1.41066
SAUSA300_0141	deoB	327.743	213.317	0.650866
SAUSA300_0140	deoC (USA300 FPR SAUSA300s 159223..159886)	206.934	157.626	0.761722
SAUSA300_2090	deoC (USA300 FPR SAUSA300s 2254265..2254928)	473.615	272.358	0.575062
SAUSA300_0138	deoD (USA300 FPR SAUSA300s 157076..157784)	20.0081	23.714	1.18522
SAUSA300_2091	deoD (USA300 FPR SAUSA300s 2255242..2255953)	346.45	389.871	1.12533
SAUSA300_1529	dgkA	117.097	135.071	1.1535
SAUSA300_1078	divIB	65.9794	100.976	1.53042
SAUSA300_0835	dltA	91.9407	215.974	2.34905
SAUSA300_0836	dltB	120.908	254.092	2.10153
SAUSA300_0837	dltC	99.6182	222.646	2.23499
SAUSA300_0838	dltD	168.193	331.28	1.96964
SAUSA300_0001	dnaA	64.7152	158.492	2.44906
SAUSA300_0016	dnaB	201.661	367.345	1.8216
SAUSA300_1649	dnaE	111.887	107.893	0.964302
SAUSA300_1522	dnaG	145.155	170.56	1.17502
SAUSA300_1630	dnaI	228.433	299.86	1.31268
SAUSA300_1539	dnaJ	69.4939	82.3547	1.18506
SAUSA300_1540	dnaK	620.542	428.818	0.691039
SAUSA300_0002	dnaN	107.568	212.415	1.9747
SAUSA300_0452	dnaX	84.9353	117.285	1.38087
SAUSA300_1142	dprA	4.20686	9.81224	2.33244
SAUSA300_2092	dps	958.324	497.759	0.519406
SAUSA#00_1589	dtd	121.609	265.492	2.18316
SAUSA300_1949	dut	12.7725	43.6325	3.41612
SAUSA300_0815	ear	108.24	779.128	7.19817
SAUSA300_1370	ebpS	692	669.339	0.967254
SAUSA300_1059	efb	15.2761	105.958	6.93619
SAUSA300_1490	efp	432.982	518.878	1.19838
SAUSA300_0774	empbp	4.10288	9.04338	2.20415
SAUSA300_1364	engA	88.4431	172.759	1.95334
SAUSA300_1620	engB	15.0916	19.1324	1.26775
SAUSA300_0760	eno	3724.25	6250.03	1.6782
SAUSA300_0189	entB	68.4792	52.291	0.763604
SAUSA300_1767	epiA	34.6127	42.8304	1.23742
SAUSA300_1766	epiB	2.01521	3.31886	1.6469
SAUSA300_1765	epiC	2.52846	6.60518	2.61233
SAUSA300_1764	epiD	1.0109	1.9806	1.95925
SAUSA300_1761	epiE	143.213	53.0603	0.370499
SAUSA300_1762	epiF	97.2846	44.9936	0.462494
SAUSA#00_1760	epiG	126.097	47.5485	0.377077
SAUSA300_1763	epiP	22.338	11.7207	0.524699
SAUSA300_1527	era	241.633	231.094	0.956384
SAUSA300_0763	est	104.081	143.346	1.37725
SAUSA300_2564	estA	15.4918	27.8791	1.79961
SAUSA300_0570	eutD	462.197	820.331	1.77485
SAUSA300_1664	ezrA	281.519	323.237	1.14819
SAUSA300_1123	fabD	140.078	152.286	1.08715
SAUSA300_0886	fabF	105.774	172.56	1.63141
SAUSA300_1124	fabG	267.681	262.46	0.980495
SAUSA300_0885	fabH	15.0379	42.1939	2.80584
SAUSA300_2054	fabZ	330.735	278.932	0.843369
SAUSA300_0227	fadD	4.1124	0.565418	0.137491
SAUSA300_0228	fadE	0.696754	1.59263	2.28579
SAUSA300_2079	fba	2058.1	2672.3	1.29843
SAUSA300_2231	fdhD	19.7239	36.0677	1.82863
SAUSA300_1269	femA	33.2443	64.7391	1.94737
SAUSA300_1270	femB	58.2951	109.048	1.87062
SAUSA300_2488	feoA	1.15056	4.50847	3.9185
SAUSA300_2487	feoB	1.57791	5.49604	3.48311
SAUSA300_1130	ffh	112.755	127.489	1.13068
SAUSA300_1678	fhs	370.373	498.353	1.34554
SAUSA300_0633	fhuA	47.3374	62.2598	1.31524
SAUSA300_0634	fhuB	16.4444	27.616	1.67936
SAUSA300_0635	fhuG	15.2186	26.9533	1.77107
SAUSA300_2356	fmhA	3.56481	5.20402	1.45983
SAUSA300_0959	fmt (USA300 FPR SAUSA300s 1050991..1052185)	4.83351	16.6443	3.44353
SAUSA300_1109	fmt (USA300 FPR SAUSA300s 1214065..1215001)	24.1028	48.6876	2.02
SAUSA300_2109	fmtB (USA300 FPR SAUSA300s 2278256..2282138)	13.7854	7.67903	0.557041
SAUSA300_2110	fmtB (USA300 FPR SAUSA300s 2282384..2285693)	4.36024	5.0739	1.16367
SAUSA300_1255	fmtC	67.1676	155.636	2.31713
SAUSA300_2441	fnbA	23.5983	17.3732	0.736202
SAUSA300_2440	fnbB	3.43823	3.88402	1.12966
SAUSA300_2292	fni	58.2118	93.9822	1.61449
SAUSA300_1319	folA	114.768	122.781	1.06981
SAUSA300_0493	folB	19.3521	39.3197	2.03181
SAUSA300_1610	folC	180.247	199.067	1.10441
SAUSA300_0965	folD	347.638	305.235	0.878027
SAUSA300_0713	folE	18.3263	44.4547	2.42574
SAUSA300_0494	folK	14.2988	33.7615	2.36115
SAUSA300_0492	folP	20.5555	31.5368	1.53423
SAUSA300_2280	fosB	6.2459	3.26327	0.522466
SAUSA300_2462	frp	33.5717	26.5141	0.789774
SAUSA300_1152	frr	169.686	273.497	1.61179
SAUSA300_0685	fruA	4397.17	291.745	0.0663484
SAUSA300_0684	fruB	2488.27	161.463	0.0648896
SAUSA300_1079	ftsA	226.682	391.627	1.72765
SAUSA300_1169	ftsK	125.085	203.998	1.63088
SAUSA300_1074	ftsL	255.802	379.294	1.48276
SAUSA300_1128	ftsY	56.4078	73.1302	1.29645
SAUSA300_1080	ftsZ	931.23	1610.4	1.72932
SAUSA300_1801	fumC	169.775	93.6955	0.55188
SAUSA300_1514	fur	19.148	28.3452	1.48032
SAUSA300_0532	fusA	1832.77	2421.05	1.32098
SAUSA300_2285	galM	47.8363	45.6858	0.955046
SAUSA300_2439	galU	64.9957	84.0199	1.2927
SAUSA300_1633	gap (USA300 FPR SAUSA300s 1787903..1788929)	344.913	182.342	0.528663
SAUSA300_0756	gap (USA300 FPR SAUSA300s 843346..844357)	982.367	10018.7	10.1985
SAUSA300_1881	gatA	61.1738	135.365	2.2128
SAUSA300_1880	gatB	110.589	199.635	1.8052
SAUSA300_1882	gatC	34.6307	72.3736	2.08986
SAUSA300_0791	gcvH	259.574	373.221	1.43782
SAUSA300_1498	gcvT	26.1847	44.2424	1.68963
SAUSA300_0204	ggt	7.58097	13.6579	1.80161
SAUSA300_1144	gid	39.1085	60.7747	1.554
SAUSA300_2645	gidA	20.813	31.3816	1.50779
SAUSA300_2644	gidB	14.5738	22.8429	1.5674
SAUSA300_1253	glcT	20.4134	21.0919	1.03324
SAUSA300_2210	glcU	23.3788	46.7962	2.00166
SAUSA300_1507	glk	221.663	184.687	0.833189
SAUSA300_2111	glmM	160.376	301.203	1.87811
SAUSA300_2104	glmS	99.7892	154.247	1.54572
SAUSA300_0477	glmU	240.031	218.806	0.911573
SAUSA300_1201	glnA	254.112	450.981	1.77474
SAUSA300_1200	glnR	93.1299	205.215	2.20353
SAUSA300_1193	glpD	43.2512	47.0777	1.08847
SAUSA300_1191	glpF	70.4666	91.2043	1.29429
SAUSA300_1192	glpK	14.0189	18.7687	1.33882
SAUSA300_1190	glpP	9.66217	22.7167	2.3511
SAUSA300_0862	glpQ	84.0577	61.5285	0.731979
SAUSA300_0337	glpT	12.547	25.2129	2.00949
SAUSA300_1641	gltA	105.212	87.3405	0.830141
SAUSA300_0445	gltB	22.6185	113.529	5.01931
SAUSA300_0444	gltC	3.55699	9.29203	2.61233
SAUSA300_0446	gltD	46.0507	127.087	2.75972
SAUSA300_2291	gltS	4.99052	4.25116	0.851847
SAUSA300_2329	gltT	83.1321	280.174	3.37023
SAUSA300_0513	gltX	54.9897	106.914	1.94426
SAUSA300_2270	glvC	247.454	38.0003	0.153565
SAUSA300_2067	glyA	650.632	879.148	1.35122
SAUSA300_1525	glyS	413.091	846.024	2.04803
SAUSA300_1102	gmk	205.154	282.791	1.37843
SAUSA300_1459	gnd	680.896	672.624	0.98785
SAUSA300_2443	gntK	76.6389	86.4326	1.12779
SAUSA300_2442	gntP	210.21	112.197	0.533741
SAUSA300_2444	gntR	53.9294	85.0319	1.57673
SAUSA300_2362	gpmA	983.252	1236.41	1.25747
SAUSA300_0759	gpmI	476.787	2924.66	6.1341
SAUSA300_1363	gpsA	85.3419	170.807	2.00145
SAUSA300_1567	greA	69.8441	126.426	1.81012
SAUSA300_1982	groEL	532.605	489.491	0.91905
SAUSA300_1983	groES	227.351	252.474	1.1105
SAUSA300_1541	grpE	277.808	212.035	0.763241
SAUSA300_0389	guaA	495.054	877.052	1.77163
SAUSA300_0388	guaB	248.022	430.698	1.73653
SAUSA300_1235	guaC	5.63281	16.1162	2.86112
SAUSA300_0861	gudB	580.914	484.104	0.83335
SAUSA300_0242	gutB	1.98733	1.29789	0.653083
SAUSA300_0006	gyrA	541.888	444.511	0.820299
SAUSA300_0005	gyrB	363.192	341.404	0.94001
SAUSA300_1619	hemA	799.058	1222.27	1.52964
SAUSA300_1615	hemB	173.54	160.955	0.927479
SAUSA300_1617	hemC	407.783	521.912	1.27988
SAUSA300_1616	hemD	81.5608	100.898	1.23709
SAUSA300_1783	hemE	26.5361	60.0782	2.26402
SAUSA300_1781	hemG	49.8067	86.8226	1.74319
SAUSA300_1782	hemH	29.81	62.6696	2.1023
SAUSA300_1614	hemL (USA300 FPR SAUSA300s 1767557..1768844)	212.186	204.468	0.963626
SAUSA300_1845	hemL (USA300 FPR SAUSA300s 2005498..2006788)	49.2119	73.841	1.50047
SAUSA300_1618	hemX	153.025	264.541	1.72875
SAUSA300_1196	hfq	80.7163	86.393	1.07033
SAUSA300_2607	hisA	0.744192	0.486019	0.653083
SAUSA300_2609	hisB	1.35921	0	0
SAUSA300_2610	hisC (USA300 FPR SAUSA300s 2836810..2837824)	0.258706	0	0
SAUSA300_0708	hisC (USA300 FPR SAUSA300s 785977..787036)	10.6516	22.0017	2.06556
SAUSA300_2611	hisD	0.629084	0.547791	0.870777
SAUSA300_2606	hisF	4.4931	5.41729	1.20569
SAUSA300_2612	hisG	0	0.557144	#DIV/0!
SAUSA300_2608	hisH	0	0.591785	#DIV/0!
SAUSA300_2605	hisIE	7.45956	2.7065	0.362824
SAUSA300_1587	hisS	21.3933	32.2839	1.50906
SAUSA300_2613	hisZ	0.320303	0.836736	2.61233
SAUSA300_2365	hlgA	101.546	54.5282	0.536979
SAUSA300_2367	hlgB	342.796	187.438	0.546791
SAUSA300_2366	hlgC	192.042	121.443	0.63238
SAUSA300_1546	holA	10.4931	16.8686	1.60759
SAUSA300_0461	holB	98.762	125.673	1.27248
SAUSA300_0743	hprK	80.4135	151.674	1.88618
SAUSA300_0488	hpt	10.4551	31.0366	2.96856
SAUSA300_1542	hrcA	132.237	148.549	1.12336
SAUSA300_1752	hsdM (USA300 FPR SAUSA300s 1936835..1938575)	26.2328	40.7628	1.55389
SAUSA300_0405	hsdM (USA300 FPR SAUSA300s 457495..459052)	45.9958	69.3209	1.50711
SAUSA300_0196	hsdR	59.7995	37.2118	0.622277
SAUSA300_1751	hsdS	19.8932	41.4028	2.08125
SAUSA300_0490	hslO	35.9883	49.3376	1.37093
SAUSA300_1147	hslU	301.565	358.019	1.1872
SAUSA300_1146	hslV	316.139	416.067	1.31609
SAUSA300_0923	htrA	4.31535	11.5698	2.68108
SAUSA300_1362	hup	18879	22684.8	1.20159
SAUSA300_2281	hutG	384.804	180.474	0.469002
SAUSA300_0008	hutH	42.769	25.5569	0.597557
SAUSA300_2277	hutI	190.129	34.8451	0.18327
SAUSA300_2278	hutU	146.79	27.0074	0.183987
SAUSA300_2161	hysA	2.0562	1.83761	0.893692
SAUSA300_2600	icaA	0.635176	0.553097	0.870777
SAUSA300_2601	icaB	0.60098	0.39249	0.653083
SAUSA300_2602	icaC	0.996497	3.25397	3.26541
SAUSA300_1640	icd	282.173	218.439	0.77413
SAUSA300_1087	ileS	108.303	164.603	1.51984
SAUSA300_1330	ilvA (USA300 FPR SAUSA300s 1491374..1492415)	737.844	893.967	1.21159
SAUSA300_2014	ilvA (USA300 FPR SAUSA300s 2174332..2175601)	7.44192	9.45037	1.26988
SAUSA300_2007	ilvB	4.44623	14.3252	3.22187
SAUSA300_2009	ilvC	9.1358	14.3194	1.5674
SAUSA300_2006	ilvD	4.65946	11.5635	2.48171
SAUSA300_0539	ilvE	356.834	493.127	1.38195
SAUSA300_2008	ilvN	7.20116	10.7496	1.49276
SAUSA300_2182	infA	390.497	652.431	1.67077
SAUSA300_1162	infB	571.226	542.6	0.949887
SAUSA300_1627	infC	565.396	869.588	1.53802
SAUSA300_1972	int (USA300 FPR SAUSA300s 2126611..2127649)	6.57083	5.6117	0.854031
SAUSA300_0799	int (USA300 FPR SAUSA300s 881995..883216)	5.58601	7.85751	1.40664
SAUSA300_0190	ipdC	68.7392	51.574	0.750286
SAUSA300_0472	ipk	241.935	477.037	1.97176
SAUSA300_2506	isaA	11.2106	27.8215	2.48171
SAUSA300_2573	isaB	302.571	175.215	0.579088
SAUSA300_0249	ispD	44.636	74.5501	1.67018
SAUSA300_2034	kdpA	15.4863	15.1196	0.976326
SAUSA300_2033	kdpB	22.7244	20.8294	0.916607
SAUSA300_2032	kdpC	40.6819	32.371	0.79571
SAUSA300_2035	kdpD	19.7387	52.9821	2.68417
SAUSA300_2036	kdpE	37.3139	72.861	1.95265
SAUSA300_0470	ksgA	30.2235	52.508	1.73733
SAUSA300_2155	lacA	8.56082	1.59741	0.186595
SAUSA300_2154	lacB	8.1342	2.65615	0.326541
SAUSA300_2153	lacC	3.93632	2.93799	0.74638
SAUSA300_2152	lacD	4.54595	0.69856	0.153667
SAUSA300_2150	lacE	3.67535	1.80023	0.489812
SAUSA300_2151	lacF	5.04477	1.09822	0.217694
SAUSA300_2149	lacG	5.56959	4.84987	0.870777
SAUSA300_0112	lctP	121.695	69.0449	0.56736
SAUSA300_1544	lepA	58.391	102.38	1.75335
SAUSA300_2010	leuA	10.8017	18.14	1.67936
SAUSA300_2011	leuB	7.76711	10.7997	1.39043
SAUSA300_2012	leuC	10.3324	12.996	1.25779
SAUSA300_2013	leuD	9.61411	12.5576	1.30617
SAUSA300_1704	leuS	37.2119	57.3907	1.54227
SAUSA300_1237	lexA	802.538	886.261	1.10432
SAUSA300_0744	lgt	61.8344	101.569	1.6426
SAUSA300_1885	ligA	30.762	69.4178	2.25661
SAUSA300_2603	lip	501.029	140.881	0.281184
SAUSA300_0829	lipA	159.454	190.731	1.19615
SAUSA300_0996	lpdA (USA300 FPR SAUSA300s 1092011..1093418)	1420.52	1288.51	0.907064
SAUSA300_1467	lpdA (USA300 FPR SAUSA300s 1621354..1622776)	306.603	172.286	0.561918
SAUSA300_0415	lpl3	1.32489	1.29789	0.979624
SAUSA300_1089	lspA	4.26549	13.2322	3.10214
SAUSA300_0354	ltrA	1.85064	9.06464	4.89812
SAUSA300_1768	lukD	2.93253	50.8394	17.3364
SAUSA300_1769	lukE	4.48424	45.3929	10.1228
SAUSA300_1381	lukF-PV	209.487	1380.38	6.58936
SAUSA300_1382	lukS-PV	152.536	1129.01	7.4016
SAUSA300_2088	luxS	88.5565	125.854	1.42117
SAUSA300_1293	lysA	39.5771	86.3375	2.1815
SAUSA300_1628	lysP	66.5477	64.905	0.975316
SAUSA300_0496	lysS	76.8649	171.782	2.23486
SAUSA300_1588	lytH	94.9291	249.16	2.62469
SAUSA300_0270	lytM	17.1023	17.6546	1.03229
SAUSA300_1140	lytN	12.2966	11.005	0.894965
SAUSA300_1457	malR	68.9254	28.8896	0.419143
SAUSA300_2096	manA (USA300 FPR SAUSA300s 2259893..2260832)	51.404	85.7521	1.6682
SAUSA300_2077	manA (USA300 FPR SAUSA300s 2791464..2792403)	3602.19	959.694	0.26642
SAUSA300_1869	map (USA300 FPR SAUSA300s 2028564..2029323)	116.475	175.159	1.50383
SAUSA300_1917	map (USA300 FPR SAUSA300s 2082044..2084100)	81.5309	312.479	3.83264
SAUSA300_0032	mecA	979.383	1858.5	1.89763
SAUSA300_0944	menA	29.8925	53.6407	1.79445
SAUSA300_0948	menB	391.896	318.467	0.812631
SAUSA300_1735	menC	41.1033	46.5065	1.13146
SAUSA300_0946	menD	65.5036	58.3354	0.890567
SAUSA300_1737	menE	19.1558	31.0441	1.62061
SAUSA300_0434	metB	0.688524	11.3915	16.5448
SAUSA300_0357	metE	15.6526	30.4367	1.94452
SAUSA300_1730	metK	30.3193	70.3079	2.31892
SAUSA300_0467	metS	55.2829	93.9059	1.69864
SAUSA300_0481	mfd	24.2356	59.2079	2.44301
SAUSA300_0910	mgtE	27.4441	28.9245	1.05394
SAUSA300_1195	miaA	43.7213	70.6519	1.61596
SAUSA300_1185	miaB	41.7687	109.335	2.61764
SAUSA300_0855	mnhA	122.769	164.201	1.33749
SAUSA300_0854	mnhB	110.068	119.805	1.08847
SAUSA300_0853	mnhC	93.8021	106.946	1.14013
SAUSA300_0852	mnhD	101.111	138.705	1.37181
SAUSA300_0851	mnhE	66.675	99.2239	1.48817
SAUSA300_0850	mnhF	121.349	121.207	0.998832
SAUSA300_0849	mnhG	53.6413	102.697	1.91452
SAUSA300_1578	mnmA	225.853	203.188	0.899648
SAUSA300_2219	moaA	101.29	112.54	1.11107
SAUSA300_2226	moaB	102.965	113.539	1.10269
SAUSA300_2225	moaC	105.991	155.055	1.46291
SAUSA300_2221	moaD	89.6847	67.3573	0.751045
SAUSA300_2222	moaE	105.635	108.849	1.03042
SAUSA300_2220	mobA	111.489	112.501	1.00908
SAUSA300_2223	mobB	72.8688	69.0927	0.948179
SAUSA300_2230	modA	107.879	134.782	1.24938
SAUSA300_2229	modB	172.933	238.117	1.37693
SAUSA300_2228	modC	183.11	224.471	1.22588
SAUSA300_2224	moeA	118.256	124.82	1.05551
SAUSA300_2227	moeB	86.3985	103.986	1.20357
SAUSA300_2312	mqo (USA300 FPR SAUSA300s 2484053..2485589)	214.337	192.514	0.898184
SAUSA300_2541	mqo (USA300 FPR SAUSA300s 2744109..2745606)	1325.48	1935.92	1.46054
SAUSA300_1073	mraW	691.8	1102.83	1.59414
SAUSA300_1076	mraY	35.5745	62.0731	1.74488
SAUSA300_1072	mraZ	788.805	1221.46	1.54849
SAUSA300_1605	mreC	19.6046	42.2716	2.15621
SAUSA300_1604	mreD	19.267	47.7507	2.47837
SAUSA300_1244	mscL	177.88	825.317	4.63975
SAUSA300_1256	msrA (USA300 FPR SAUSA300s 1384178..1384688)	93.615	98.0901	1.0478
SAUSA300_1317	msrA (USA300 FPR SAUSA300s 1449256..1449790)	332.085	356.76	1.0743
SAUSA300_2594	msrA (USA300 FPR SAUSA300s 2821689..2822166)	2.19981	2.87332	1.30617
SAUSA300_1316	msrB	254.99	228.429	0.895835
SAUSA300_1257	msrR	23.7268	94.3663	3.9772
SAUSA300_2107	mtlA	234.587	101.612	0.43315
SAUSA300_2108	mtlD	190.762	83.8811	0.439715
SAUSA300_2105	mtlF	122.215	35.8451	0.293295
SAUSA300_1558	mtnN	9.92798	20.9476	2.10996
SAUSA300_2055	murA (USA300 FPR SAUSA300s 2218345..2219611)	372.564	349.139	0.937126
SAUSA300_2078	murA (USA300 FPR SAUSA300s 2239703..2240963)	94.7295	100.074	1.05642
SAUSA300_0722	murB	43.7213	72.682	1.66239
SAUSA300_1686	murC	116.59	103.002	0.883451
SAUSA300_1077	murD	63.7359	95.4326	1.49731
SAUSA300_0919	murE	20.8871	54.7952	2.6234
SAUSA300_2038	murF	55.9787	144.218	2.5763
SAUSA300_1311	murG	15.676	26.874	1.71434
SAUSA300_1049	murI	168.335	205.329	1.21977
SAUSA300_0193	murQ	427.562	143.628	0.335922
SAUSA300_1189	mutL	12.007	33.9234	2.82529
SAUSA300_1635	mutM	138.526	131.877	0.951999
SAUSA300_1188	mutS	5.40668	26.3467	4.873
SAUSA300_1043	mutS2	22.6703	31.3616	1.38338
SAUSA300_1849	mutY	8.84535	17.8254	2.01523
SAUSA300_0573	mvaD	161.556	138.59	0.857845
SAUSA300_0572	mvk	99.6903	100.821	1.01135
SAUSA300_1553	nadD	25.3123	48.6914	1.92363
SAUSA300_1893	nadE	49.4657	72.1135	1.45785
SAUSA300_0686	nagA	45.4968	55.9477	1.22971
SAUSA300_1672	nagE	55.7916	87.5878	1.56991
SAUSA300_0315	nanA	12.7892	13.9855	1.09353
SAUSA300_2342	narH	17.2345	18.2459	1.05868
SAUSA300_2340	narI	136.968	113.204	0.8265
SAUSA300_2341	narJ	7.98968	11.0156	1.37873
SAUSA300_2333	narK	28.0265	36.6072	1.30617
SAUSA300_1358	ndk	125.092	181.633	1.452
SAUSA300_2250	nhaC	15.7284	22.7451	1.44611
SAUSA300_2346	nirB	32.9273	31.0458	0.942861
SAUSA300_2345	nirD	55.7967	31.545	0.565355
SAUSA300_2347	nirR	14.6932	12.6385	0.860158
SAUSA300_2630	nixA	28.8896	24.5949	0.85134
SAUSA300_0680	norA	25.4011	21.14	0.832247
SAUSA300_2551	nrdD	892	682.14	0.764731
SAUSA300_0717	nrdF	259.359	816.422	3.14784
SAUSA300_2550	nrdG	1230.55	971.78	0.789714
SAUSA300_0715	nrdI	227.482	505.807	2.2235
SAUSA300_1632	nrdR	153.164	189.145	1.23492
SAUSA300_2558	nsaS	47.5617	72.5416	1.52521
SAUSA300_1343	nth	35.772	44.1283	1.2336
SAUSA300_1222	nuc (USA300 FPR SAUSA300s 1339326..1339860)	0.982501	3.20827	3.26541
SAUSA300_0776	nuc (USA300 FPR SAUSA300s 866214..866901)	231.398	418.953	1.81053
SAUSA300_0506	nupC	54.1928	97.2938	1.79533
SAUSA300_1159	nusA	424.052	455.401	1.07393
SAUSA300_1473	nusB	166.141	243.365	1.46481
SAUSA300_0521	nusG	374.618	482.447	1.28784
SAUSA300_1600	obgE	35.7074	78.7047	2.20415
SAUSA300_2411	opp-1A	43.4752	54.643	1.25688
SAUSA300_1276	opp-2B	5.84723	15.622	2.6717
SAUSA300_1273	opp-2F	23.1686	40.0239	1.72751
SAUSA300_0074	opp-3B	9.86813	17.902	1.81412
SAUSA300_0075	opp-3C	7.85617	14.2768	1.81727
SAUSA300_0891	oppA (USA300 FPR SAUSA300s 978193..979849)	17.4252	32.8987	1.888
SAUSA300_0892	oppA (USA300 FPR SAUSA300s 980060..981776)	0.764358	0.199676	0.261233
SAUSA300_0887	oppB (USA300 FPR SAUSA300s 974148..975075)	6.79166	25.8738	3.80965
SAUSA300_0895	oppB (USA300 FPR SAUSA300s 983788..984751)	0.544814	1.42323	2.61233
SAUSA300_0888	oppC (USA300 FPR SAUSA300s 975074..976145)	7.34812	24.9544	3.39603
SAUSA300_0896	oppC (USA300 FPR SAUSA300s 984762..985644)	2.37939	3.49636	1.46944
SAUSA300_0889	oppD (USA300 FPR SAUSA300s 976161..977244)	10.4156	40.1807	3.85774
SAUSA300_0894	oppD (USA300 FPR SAUSA300s 982815..983796)	1.06963	1.04784	0.979624
SAUSA300_0890	oppF (USA300 FPR SAUSA300s 977233..978175)	7.51895	21.0969	2.80584
SAUSA300_0893	oppF (USA300 FPR SAUSA300s 981826..982813)	0.265783	0.694313	2.61233
SAUSA300_2393	opuCa	18.8141	66.4622	3.53258
SAUSA300_2392	opuCb	34.6471	75.9634	2.19249
SAUSA300_2391	opuCc	55.9744	92.0263	1.64408
SAUSA300_2390	opuCd	55.7824	95.0147	1.70331
SAUSA300_1245	opuD	18.9539	80.3038	4.23681
SAUSA300_2046	oxaA	42.9701	146.399	3.40699
SAUSA300_0698	pabA	5.29955	5.76841	1.08847
SAUSA300_2534	panB	17.886	23.3621	1.30617
SAUSA300_2533	panC	29.2502	51.8791	1.77364
SAUSA300_2532	panD	38.785	57.1073	1.4724
SAUSA300_2388	panE (USA300 FPR SAUSA300s 2570762..2571698)	17.0962	24.5268	1.43464
SAUSA300_2535	panE (USA300 FPR SAUSA300s 2735789..2736650)	26.2023	66.4593	2.53639
SAUSA300_1251	parC	22.7067	60.7433	2.67513
SAUSA300_1250	parE	20.7446	51.791	2.49659
SAUS300_2341	pbp2	384.243	655.321	1.70549
SAUSA300_1512	pbp3	79.1027	131.215	1.65879
SAUSA300_0629	pbp4	6.88206	28.0249	4.07216
SAUSA300_1075	pbpA	226.294	361.5	1.59748
SAUSA300_0387	pbuX	53.7472	177.127	3.29556
SAUSA300_1731	pckA	675.828	418.141	0.61871
SAUSA300_2623	pcp	2.8737	2.14487	0.74638
SAUSA300_1886	pcrA	17.7038	43.4359	2.45347
SAUSA300_1887	pcrB	8.70641	25.2162	2.89628
SAUSA300_0993	pdhA	1011.6	878.005	0.867937
SAUSA300_0994	pdhB	980.108	979.582	0.999463
SAUSA300_2089	pdp	416.864	238.693	0.572592
SAUSA300_1278	pepF (USA300 FPR SAUSA300s 1405802..1407617)	55.5008	102.132	1.8402
SAUSA300_0902	pepF (USA300 FPR SAUSA300s 989608..991417)	18.4166	84.2877	4.57672
SAUSA300_1860	pepS	54.8618	84.0136	1.53137
SAUSA300_0727	pepT	178.947	208.602	1.16572
SAUSA300_1645	pfkA	336.143	469.095	1.39552
SAUSA300_0221	pflA	43701.5	11149.5	0.255129
SAUSA300_0220	pflB	40679.4	10394.6	0.255525
SAUSA300_0310	pfoR	14.489	41.8344	2.88731
SAUSA300_0865	pgi	569.953	889.278	1.56027
SAUSA300_0757	pgk	282.592	2522.21	8.92529
SAUSA300_1176	pgsA	74.7566	90.5431	1.21117
SAUSA300_1896	pheA	294.665	419.361	1.42318
SAUSA300_1037	pheS	25.7621	49.8273	1.93413
SAUSA300_1038	pheT	69.5393	103.378	1.48661
SAUSA300_0144	phnC	12.5402	8.85384	0.706035
SAUSA300_0143	phnE (USA300 FPR SAUSA300s 161222..162038)	8.67997	5.45878	0.628894
SAUSA300_142	phnE (USA300 FPR SAUSA300s 162034..162835)	9.49751	8.12762	0.855764
SAUSA300_2561	phoB	1.28863	2.40452	1.86595
SAUSA300_1531	phoH	182.633	193.37	1.05879
SAUSA300_1639	phoP	89.6752	51.518	0.574496
SAUSA300_1638	phoR	202.823	92.155	0.454363
SAUSA300_1279	phoU	7.35499	4.2697	0.580518
SAUSA300_1113	pknB	46.0224	69.731	1.51515
SAUSA300_0099	plc	818.612	1167.83	1.4266
SAUSA300_1122	plsX	100.732	122.893	1.22001
SAUSA300_2396	pnbA	922.704	530.3	0.574724
SAUSA300_1167	pnpA	204.533	488.067	2.38625
SAUSA300_1423	polA (USA300 FPR SAUSA300s 1581397..1583350)	0	0.526334	#DIV/0!
SAUSA300_1636	polA (USA300 FPR SAUSA300s 1790625..1793256)	78.8679	81.6562	1.03535
SAUSA300_1157	polC	69.6133	147.438	2.11795
SAUSA300_0999	potA	4.31224	7.82291	1.81412
SAUSA300_1000	potB	5.25971	3.43502	0.653083
SAUSA300_1001	potC	4.2102	6.34525	1.50711
SAUSA300_1002	potD	68.6351	33.8177	0.492717
SAUSA300_1900	ppaC	636.074	586.915	0.922715
SAUSA300_0908	ppnK	78.3745	91.7946	1.17123
SAUSA300_2072	prfA	31.908	61.4022	1.92435
SAUSA300_0738	prfB	58.7935	104.243	1.77303
SAUSA300_0921	prfC	31.5532	93.3884	2.95972
SAUSA300_1105	priA	80.2555	102.978	1.28313
SAUSA300_1538	prmA	87.722	107.281	1.22297
SAUSA300_1452	proC	30.705	64.0822	2.08703
SAUSA300_1156	proS	54.8056	121.856	2.22342
SAUSA300_0478	prs	294.644	352.221	1.19541
SAUSA300_1790	prsA	357.125	599.537	1.67879
	PSMa	37453.9	79056.1	2.11076
SAUSA300_1281	pstA	2.28608	2.61275	1.14289
SAUSA300_1280	pstB	6.46583	3.21731	0.497587
SAUSA300_1282	pstC	1.13194	0.369626	0.326541
SAUSA300_1282	pstS	0.266593	1.39286	5.22466
SAUSA300_0480	pth	14.6501	35.2809	2.40824
SAUSA300_0191	ptsG (USA300 FPR SAUSA300s 221332..223378)	151.037	336.447	2.22758
SAUSA300_2476	ptsG (USA300 FPR SAUSA300s 2672275..2674342)	138.461	243.514	1.75871
SAUSA300_0983	ptsH	2370.78	1922.4	0.810873
SAUSA300_0984	ptsI	3151.29	2446.74	0.776425
SAUSA300_0017	purA	61.0872	151.308	2.47691
SAUSA300_1889	purB	91.2885	241.648	2.64708
SAUSA300_0968	purC	17.8606	113.242	6.34034
SAUSA300_0976	purD	574.893	964.234	1.67724
SAUSA300_0966	purE	19.3623	124.004	6.40442
SAUSA300_0972	purF	263.564	845.187	3.20676
SAUSA300_0975	purH	407.593	866.918	2.12692
SAUSA300_0967	purK	30.3134	148.022	4.88305
SAUSA300_0971	purL	152.845	586.249	3.83558
SAUSA300_0973	purM	281.193	747.223	2.65733
SAUSA300_0974	purN	257.239	650.237	2.52776
SAUSA300_0970	purQ	61.2879	341.114	5.56576
SAUSA300_0473	purR	231.166	373.793	1.61699
SAUSA300_0969	purS	56.639	315.388	5.56839
SAUSA300_1711	putA	449.256	113.189	0.251947
SAUSA300_1883	putP	48.4088	41.4111	0.855446
SAUSA300_1014	pyc	269.393	486.925	1.80749
SAUSA300_1644	pyk	916.208	1369.21	1.49443
SAUSA300_1093	pyrB	2.97424	6.60424	2.22048
SAUSA300_1094	pyrC	5.55518	12.362	2.22532
SAUSA300_2526	pyrD	18.4738	63.0593	3.41345
SAUSA300_1098	pyrE	6.00096	16.2364	2.70563
SAUSA300_1097	pyrF	8.32787	22.2496	2.6717
SAUSA300_2081	pyrG	35.9866	48.4933	1.34754
SAUSA300_1151	pyrH	83.0886	170.611	2.05336
SAUSA300_1092	pyrP	3.00835	4.45332	1.48032
SAUSA300_1091	pyrR	20.867	35.692	1.71045
SAUSA300_0963	qoxA	10132.4	8366.6	0.825729
SAUSA300_0962	qoxB	12965.2	9522.18	0.734439
SAUSA300_0961	qoxC	11471.9	8516.9	0.742416
SAUSA300_0960	qoxD	16485.3	15729.7	0.954164
SAUSA300_1596	queA	30.6816	53.7676	1.75244
SAUSA300_0511	radA	56.6936	97.1451	1.71351
SAUSA300_1608	radC	72.2699	107.956	1.49379
SAUSA300_2628	rarD	11.5436	16.5856	1.43678
SAUSA300_1163	rbfA	47.0845	62.4763	1.3269
SAUSA300_1136	rbgA	9.78172	28.2633	2.8894
SAUSA300_0263	rbsD	75.1359	90.5256	1.20482
SAUSA300_0262	rbsK	192.66	234.046	1.21481
SAUSA300_1178	recA	524.404	752.897	1.43572
SAUSA300_0004	recF	247.479	294.618	1.19048
SAUSA300_1120	recG	58.6769	72.153	1.22967
SAUSA300_1592	recJ	21.3415	80.7638	3.78435
SAUSA300_1468	recN	156.304	104.629	0.669393
SAUSA300_1526	recO	240.728	217.053	0.901651
SAUSA300_1371	recQ (USA300 FPR SAUSA300s 1538678..1540058)	59.6891	101.303	1.69718
SAUSA300_0705	recQ (USA300 FPR SAUSA300s 781250..783032)	22.3759	70.5669	3.1537
SAUSA300_0454	recR	196.416	307.633	1.56623
SAUSA300_1340	recU	113.383	184.711	1.62909
SAUSA300_1854	recX	7.36696	20.5	2.7827
SAUSA300_1999	rex	112.191	179.403	1.59909
SAUSA300_0870	rexA	73.9457	79.2375	1.07156
SAUSA300_0869	rexB	26.7081	41.1921	1.54231
SAUSA300_2075	rho	101.386	195.387	1.92717
SAUSA300_1713	ribBA	8.65549	18.8425	2.17694
SAUSA300_1715	ribD	5.48148	13.2966	2.42574
SAUSA300_1714	ribE	8.2884	14.6151	1.76332
SAUSA300_1165	ribF	89.3318	81.7832	0.9155
SAUSA300_1712	ribH	8.46219	19.8954	2.3511
SAUSA300_2003	rimI	23.6941	26.5272	1.11957
SAUSA300_1132	rimM	10.4098	15.6365	1.50209
SAUSA300_1443	rluB	82.4662	86.3573	1.04718
SAUSA300_1126	rnc	22.9358	29.4898	1.28576
SAUSA300_1137	rnhB	21.5191	34.3536	1.59642
SAUSA300_1039	rnhC	5.30802	16.7855	3.1623
SAUSA300_2647	rnpA	0	5.80752	#DIV/0!
SAUSA300_0764	rnr	185.166	224.675	1.21337
SAUSA300_0187	rocD (USA300 FPR SAUSA300s 215726..216911)	0.885495	6.07216	6.85737
SAUSA300_0860	rocD (USA300 FPR SAUSA300s 937854..939045)	144.049	92.6375	0.643097
SAUSA300_2114	rocF	55.6978	35.8098	0.642931
SAUSA300_1708	rot	210.491	183.974	0.874026
SAUSA300_1115	rpe	50.8387	76.4972	1.5047
SAUSA300_2283	rpiA	56.1313	56.3591	1.00406
SAUSA300_0523	rplA	468.632	710.503	1.51612
SAUSA300_2201	rplB	486.282	1388.65	2.85565
SAUSA300_2204	rplC	284.881	901.829	3.16564
SAUSA300_2203	rplD	233.741	791.265	3.38522
SAUSA300_2192	rplE	177.8	465.107	2.6159
SAUSA300_2189	rplF	200.776	470.896	2.34538
SAUSA300_0015	rplI	162.561	259.857	1.59852
SAUSA300_0524	rplJ	194.259	573.124	2.95031
SAUSA300_0522	rplK	809.309	1035.22	1.27914
SAUSA300_0525	rplL	175.596	456.858	2.60175
SAUSA300_2172	rplM	222.799	545.257	2.4473
SAUSA300_2194	rplN	394.558	921.145	2.33462
SAUSA300_2185	rplO	518.707	1040.36	2.00568
SAUSA300_2197	rplP	416.709	1130.33	2.71251
SAUSA300_2177	rplQ	686.033	905.359	1.3197
SAUSA300_2188	rplR	314.065	623.421	1.98501
SAUSA300_1134	rplS	369.95	825.859	2.23236
SAUSA300_1625	rplT	591.524	1025.05	1.7329
SAUSA300_1603	rplU	258.932	675.307	2.60805
SAUSA300_2199	rplV	268.997	746.266	2.77425
SAUSA300_2202	rplW	199.597	546.243	2.73673
SAUSA300_2193	rplX	231.805	497.803	2.1475
SAUSA300_1601	rpmA	641.553	1181.82	1.84212
SAUSA300_1117	rpmB	59617.8	54739.6	0.918175
SAUSA300_2196	rpmC	258.783	754.742	2.91651
SAUSA300_2186	rpmD	311.879	620.566	1.98977
SAUSA300_2074	rpmE2	562.719	1494.19	2.65531
SAUSA300_1027	rpmF	606.068	726.641	1.19894
SAUSA300_1233	rpmG (USA300 FPR SAUSA300s 1351604..1351754)	556.135	817.776	1.47046
SAUSA300_1511	rpmG (USA300 FPR SAUSA300s 1661477..1661627)	237.844	452.289	1.90162
SAUSA300_2648	rpmH	532.259	1179.39	2.21582
SAUSA300_1626	rpmI	494.638	773.931	1.56464
SAUSA300_2181	rpmJ	398.094	556.044	1.39677
SAUSA300_2178	rpoA	590.723	924.956	1.5658
SAUSA300_0527	rpoB	918.664	1432.41	1.55923
SAUSA300_0528	rpoC	1050.33	1585.67	1.50968
SAUSA300_1521	rpoD	212.327	319.12	1.50296
SAUSA300_2187	rpoE	50.3907	152.931	3.03491
SAUSA300_2022	rpoF	318.128	348.421	1.09522
SAUSA#00_1103	rpoZ	221.601	369.241	1.66624
SAUSA300_1365	rpsA	1923.96	2167.16	1.12641
SAUSA300_1149	rpsB	266.085	563.042	2.11602
SAUSA300_2198	rpsC	306.049	818.363	2.67396
SAUSA300_1666	rpsD	268.418	607.439	2.26303
SAUSA300_2187	rpsE	523.085	1041.61	1.99128
SAUSA300_0366	rpsF	658.028	1153.68	1.75324
SAUSA300_2190	rpsH	159.106	354.666	2.22912
SAUSA300_2171	rpsI	349.113	720.496	2.06379
SAUSA300_2205	rpsJ	275.062	1016.84	3.69677
SAUSA300_2179	rpsK	816.579	1143.9	1.40085
SAUSA300_0530	rpsL	934.622	1973.1	2.11112
SAUSA300_2180	rpsM	786.984	1109.38	1.40966
SAUSA#00_1234	rpsN (USA300 FPR SAUSA300s 1352207..1352477)	64.1246	121.829	1.89988
SAUSA300_2191	rpsN (USA300 FPR SAUSA300s 2364709..2364895)	234.121	587.652	2.51004
SAUSA300_1166	rpsO	891.915	1241.13	1.39154
SAUSA300_1131	rpsP	126.412	338.919	2.68108
SAUSA300_2195	rpsQ	170.911	408.836	2.39211
SAUSA300_0368	rpsR	840.96	1473.51	1.75217
SAUSA300_2200	rpsS	271.73	680.375	2.50386
SAUSA300_1545	rpsT	118.672	424.225	3.57477
SAUSA300_1535	rpsU	666.935	925.331	1.38744
SAUSA300_0457	rrfA	0	0	#DIV/0!
SAUSA300_0502	rrfB	0	0	#DIV/0!
SAUSA300_1837	rrfC	0	0	#DIV/0!
SAUSA300_2015	rrfD	0	0	#DIV/0!
SAUSA300_2122	rrfE	0	0	#DIV/0!
SAUSA300_0497	rrfG	0	0	#DIV/0!
SAUSA300_0456	rrlA	0.0897461	0	0
SAUSA300_0501	rrlB	0.179492	0.234446	1.30617
SAUSA300_1838	rrlC	0.538477	0.234446	0.435388
SAUSA300_2016	rrlD	0.179492	0.234446	1.30617
SAUSA300_2123	rrlE	0.44873	0	0
SAUSA300_0455	rrsA	0.674798	0.881398	1.30617
SAUSA300_0499	rrsB	0	0.661049	#DIV/0!
SAUSA300_1841	rrsC	0.506099	0.661049	1.30617
SAUSA300_2017	rrsD	0.506099	0.22035	0.435388
SAUSA300_2124	rrsE	0	0.661049	#DIV/0!
SAUSA300_2025	rsbU	88.228	107.375	1.21702
SAUSA300_2024	rsbV	106.696	106.88	1.00172
SAUSA300_2023	rsbW	198.932	211.297	1.06216
SAUSA300_1114	rsgA	18.2671	29.7271	1.62735
SAUSA300_1878	rumA	20.9939	50.5663	2.40862
SAUSA300_1598	ruvA	24.7972	62.5055	2.52067
SAUSA300_1597	ruvB	37.8483	66.824	1.76558
SAUSA300_0691	saeR	1182.19	2050.87	1.7348
SAUSA300_0690	saeS	1092.54	1896.87	1.73621
SAUSA300_1922	sak	37.8563	67.5537	1.78448
SAUSA300_0605	sarA	1396.28	1329.46	0.95214
SAUSA300_2437	sarT	0.734812	1.91957	2.61233
SAUSA300_2438	sarU	0.352591	2.30271	6.53083
SAUSA300_0654	sarX	1.84738	3.21731	1.74155
SAUSA300_0003		225.005	257.679	1.14522
SAUSA300_0007		138.267	262.652	1.89961
SAUSA300_0010		2.63835	8.36917	3.17212
SAUSA300_0011		3.17973	18.6896	5.87774
SAUSA300_0012		22.1991	44.2007	1.99111
SAUSA300_0013		69.2836	126.621	1.82758
SAUSA300_0014		220.606	373.461	1.69289
SAUSA300_0018		3399.77	5669.61	1.66765
SAUSA300_0019		49813.5	54508.5	1.09425
SAUSA300_0020		346.407	337.763	0.975045
SAUSA300_0021		256.441	284.505	1.10944
SAUSA300_0022		227.596	260.185	1.14319
SAUSA300_0023		141.637	181.093	1.27857
SAUSA300_0024		14.41	28.2328	1.95925
SAUSA300_0025		14.4795	35.9044	2.47967
SAUSA300_0026		11.4768	24.2706	2.11474
SAUSA300_0027		21.0781	21.5345	1.02165
SAUSA300_0028		5.82951	10.1524	1.74155
SAUSA300_0029		7.80738	16.3164	2.08986
SAUSA300_0030		14.1036	36.3828	2.57968
SAUSA300_0031		3.66892	12.7792	3.48311
SAUSA300_0033		413.027	627.659	1.51966
SAUSA300_0034		0.520492	0.453232	0.870777
SAUSA300_0035		704.399	1092.97	1.55163
SAUSA300_0036		0	1.35165	#DIV/0!
SAUSA300_0039		3.96133	6.70723	1.69318
SAUSA300_0040		1.80294	1.17747	0.653083
SAUSA300_0041		5.28499	5.64797	1.06868
SAUSA300_0042		36.5957	34.9308	0.954505
SAUSA300_0043		1.50763	0	0
SAUSA300_0044		0.261023	0.681878	2.61233
SAUSA300_0045		2.11555	0.921085	0.435388
SAUSA300_0046		57.8726	109.8	1.89728
SAUSA300_0047		2.71561	8.51288	3.1348
SAUSA300_0048		2.73258	1.7846	0.653083
SAUSA300_0049		2.3848	5.19157	2.17694
SAUSA300_0050		2.32149	3.03224	1.30617
SAUSA300_0051		0.308258	1.20791	3.9185
SAUSA300_0052		0	1.87237	#DIV/0!
SAUSA300_0054		2.03355	0	0
SAUSA300_0055		17.6797	17.1634	0.970799
SAUSA300_0056		0	0	#DIV/0!
SAUSA300_0057		0	0	#DIV/0!
SAUSA300_0058		2.82073	0	0
SAUSA300_0059		0	0	#DIV/0!
SAUSA300_0060		0	2.49195	#DIV/0!
SAUSA300_0063		13.3065	5.46243	0.410509
SAUSA300_0067		477.898	299.02	0.625698
SAUSA300_0068		46.2931	114.215	2.4672
SAUSA300_0069		42.0347	29.4856	0.701459
SAUSA300_0070		107.696	54.1679	0.502971
SAUSA300_0071		5.95024	12.5028	2.10122
SAUSA300_0072		8.21057	9.11571	1.11024
SAUSA300_0073		11.1413	14.9934	1.34575
SAUSA300_0076		6.48988	9.81531	1.5124
SAUSA300_0077		3.71219	6.46497	1.74155
SAUSA300_0079		117.711	168.184	1.42878
SAUSA300_0080		2.82073	11.053	3.9185
SAUSA300_0081		7.63626	16.8193	2.20255
SAUSA300_0082		17.3727	31.0119	1.78509
SAUSA300_0083		2.77596	9.97111	3.59195
SAUSA300_0084		1.00509	5.25124	5.22466
SAUSA300_0085		2.70188	11.5498	4.27472
SAUSA300_0086		4.71601	5.3899	1.14289
SAUSA300_0087		64.9823	34.7486	0.534739
SAUSA300_0088		0	0	#DIV/0!
SAUSA300_0089		75.0713	70.8791	0.944157
SAUSA300_0090		3.53303	20.7663	5.87774
SAUSA300_0091		0.64454	3.3675	5.22466
SAUSA300_0092		2.27124	7.41653	3.26541
SAUSA300_0093		5.17953	6.76532	1.30617
SAUSA300_0094		0.982501	7.0582	7.18391
SAUSA300_0095		1.76296	1.38163	0.783699
SAUSA300_0096		4.35038	6.25055	1.43678
SAUSA300_0097		14.0607	12.0626	0.857896
SAUSA300_0098		35.846	26.2481	0.732244
SAUSA300_0100		5.78414	3.99973	0.691499
SAUSA300_0101		5.10365	11.9992	2.3511
SAUSA300_0102		3.06219	5.77739	1.88668
SAUSA300_0103		2.73258	7.58456	2.7756
SAUSA300_0104		26.1254	38.487	1.47316
SAUSA300_0105		69.8651	42.4308	0.607325
SAUSA300_0106		66.6679	36.7559	0.551328
SAUSA300_0107		12.4693	17.5239	1.40537
SAUSA300_0108		20.679	18.3283	0.886326
SAUSA300_0109		1.20196	1.17747	0.979624
SAUSA300_0110		1.12587	1.22548	1.08847
SAUSA300_0111		47.5953	23.1321	0.486015
SAUSA300_0113		216.459	31.1902	0.144093
SAUSA300_0114		59.5725	6.82557	0.114576
SAUSA300_0118		0.284829	1.48814	5.22466
SAUSA300_0119		0.259474	1.01675	3.9185
SAUSA300_0121		1.66955	1.09035	0.653083
SAUSA300_0122		1.81228	1.57809	0.870777
SAUSA300_0123		2.69272	2.22135	0.824947
SAUSA300_0124		3.03855	3.96884	1.30617
SAUSA300_0125		4.57929	4.27236	0.932975
SAUSA300_0126		2.7433	4.479	1.63271
SAUSA300_0127		1.92888	4.19906	2.17694
SAUSA300_0128		2.09193	5.46481	2.61233
SAUSA300_0129		3897.1	1679.26	0.4309
SAUSA300_0130		3.2089	2.79424	0.870777
SAUSA300_0131		0.757079	0.98887	1.30617
SAUSA300_0132		2.92225	1.76166	0.602846
SAUSA300_0133		1.48208	1.10619	0.74638
SAUSA300_0134		4.39963	4.07054	0.9252
SAUSA300_0135		109.303	110.217	1.00836
SAUSA300_0136		2187.51	2503.75	1.14457
SAUSA300_0137		42.6803	55.2943	1.29555
SAUSA300_0139		17.8375	18.487	1.03641
SAUSA300_0145		9.59402	12.1733	1.26885
SAUSA300_0146		4.24479	5.32262	1.25392
SAUSA300_0147		28.1797	18.9614	0.672873
SAUSA300_0148		0	0	#DIV/0!
SAUSA300_0149		0.586863	1.91635	3.26541
SAUSA300_0150		26.5032	36.737	1.38613
SAUSA300_0168		12.8356	16.7654	1.30617
SAUSA300_0169		9.56404	21.4152	2.23914
SAUSA300_0170		41.4295	67.6997	1.6341
SAUSA300_0171		35.5236	21.4152	0.602846
SAUSA300_0172		75.8693	50.3888	0.664152
SAUSA300_0173		12.2726	45.4186	3.7008
SAUSA300_0174		11.3286	35.1429	3.10214
SAUSA300_0175		6.4573	27.0601	4.19061
SAUSA300_0176		6.19672	21.5838	3.48311
SAUSA300_0177		5.08387	32.8699	6.46552
SAUSA300_0178		427.74	642.457	1.50198
SAUSA300_0179		67.2439	83.4901	1.2416
SAUSA300_0180		97.9273	1437.68	14.6811
SAUSA300_0181		413.269	2197.58	5.31755
SAUSA300_0182		499.846	2110.05	4.22139
SAUSA300_0183		503.987	1153.91	2.28957
SAUSA300_0192		559.931	187.87	0.335523
SAUSA300_0194		503.742	156.368	0.310413
SAUSA300_0195		525.554	156.067	0.296957
SAUSA300_0197		86.8202	63.8138	0.735011
SAUSA300_0198		70.9761	59.3322	0.835946
SAUSA300_0199		59.8664	63.7262	1.06447
SAUSA300_0200		11.1979	13.3358	1.19092
SAUSA300_0201		1.41895	3.93843	2.7756
SAUSA300_0202		0.90147	10.0085	11.1024
SAUSA300_0203		3.10185	8.68185	2.79893
SAUSA300_0205		18.6409	20.8065	1.11618
SAUSA300_0206		453.112	173.234	0.382322
SAUSA300_0207		9.06141	8.28499	0.914316
SAUSA300_0208		9.79548	17.7875	1.81589
SAUSA300_0209		29.6975	38.7898	1.30617
SAUSA300_0210		72.352	54.2721	0.750112
SAUSA300_0211		55.9008	53.844	0.963206
SAUSA300_0212		128.606	84.9451	0.660504
SAUSA300_0213		126.25	66.1588	0.52403
SAUSA300_0214		120.2	76.0251	0.63249
SAUSA300_0215		1.83126	3.58789	1.95925
SAUSA300_0217		73.6177	60.9445	0.827851
SAUSA300_0218		35.7184	41.1524	1.15214
SAUSA300_0219		27.072	30.7637	1.13636
SAUSA300_0222		318.838	167.631	0.525756
SAUSA300_0223		2.28111	4.96585	2.17694
SAUSA300_0225		5.53434	3.18066	0.574713
SAUSA300_0226		1.50763	1.06035	0.70332
SAUSA300_0229		4.32226	6.297	1.45688
SAUSA300_0230		3.90164	16.7874	4.30266
SAUSA300_0231		41.5886	89.6073	2.15461
SAUSA300_0232		35.271	64.3056	1.82319
SAUSA300_0233		54.2747	120.122	2.21322
SAUSA300_0234		161.609	366.264	2.26636
SAUSA300_0235		21623.9	38090.1	1.76148
SAUSA300_0236		8.74426	7.39035	0.845166
SAUSA300_0237		77.6333	153.75	1.98047
SAUSA300_0238		0.625484	1.63397	2.61233
SAUSA300_0239		1.12106	0.732144	0.653083
SAUSA300_0240		0	1.22811	#DIV/0!
SAUSA300_0241		1.04098	2.17551	2.08986
SAUSA300_0243		3.56909	6.99273	1.95925
SAUSA300_0244		6.2818	4.26663	0.679206
SAUSA300_0245		30.7021	51.2696	1.66991
SAUSA300_0246		34.7725	58.1091	1.67112
SAUSA300_0247		44.263	69.3373	1.56649
SAUSA300_0248		9.64111	13.1786	1.36692
SAUSA300_0250		86.9313	133.918	1.54051
SAUSA300_0251		103.285	149.311	1.44562
SAUSA300_0252		239.06	340.26	1.42332
SAUSA300_0254		78.2461	138.436	1.76924
SAUSA300_0255		40.7121	71.6731	1.76048
SAUSA300_0256		18.3157	26.2385	1.43257
SAUSA300_0257		73.9899	98.5954	1.33255
SAUSA300_0258		401.864	129.767	0.322913
SAUSA300_0259		70.5503	7.78735	0.11038
SAUSA300_0261		9.63934	11.6912	1.21287
SAUSA300_0264		116.59	161.998	1.38947
SAUSA300_0265		67.4857	41.8444	0.620047
SAUSA300_0266		2.0025	2.6156	1.30617
SAUSA300_0267		0.647723	1.69207	2.61233
SAUSA300_0268		3.23862	3.98133	1.22933
SAUSA300_0269		2.64177	6.21106	2.3511
SAUSA300_0271		2.3848	4.67241	1.95925
SAUSA300_0272		1.42415	4.46441	3.1348
SAUSA300_0273		0.224788	1.17444	5.22466
SAUSA300_0274		0.516393	1.12416	2.17694
SAUSA300_0275		0.401113	1.04784	2.61233
SAUSA300_0276		0.446136	1.16545	2.61233
SAUSA300_0277		31.1037	62.0898	1.99621
SAUSA300_0278		275.712	998.794	3.6226
SAUSA300_0279		5.45434	30.0803	5.51492
SAUSA300_0280		5.14368	27.6205	5.36979
SAUSA300_0281		2.15908	5.64022	2.61233
SAUSA300_0282		1.3755	5.90322	4.29169
SAUSA300_0283		5.08112	20.1419	3.96406
SAUSA300_0284		3.3375	11.3343	3.39603
SAUSA300_0285		7.49508	26.1062	3.48311
SAUSA300_0286		6.21814	15.2286	2.44906
SAUSA300_0287		4.12465	22.6274	5.48589
SAUSA300_0288		25.0242	41.2287	1.64755
SAUSA300_0289		55.9846	89.143	1.59228
SAUSA300_0290		0.76704	2.00376	2.61233
SAUSA300_0291		2.57184	9.51788	3.7008
SAUSA300_0292		25.1547	150.2	5.97104
SAUSA300_0293		1.57083	8.20703	5.22466
SAUSA300_0294		2.61804	3.4196	1.30617
SAUSA300_0295		2.03355	6.19769	3.04772
SAUSA300_0296		2.13275	6.26787	2.93887
SAUSA300_0297		6.90336	16.531	2.39464
SAUSA300_0298		17.8027	32.8281	1.844
SAUSA300_0299		22.5152	21.2015	0.941654
SAUSA300_0300		13.0902	19.1497	1.46291
SAUSA300_0301		12.5666	19.8337	1.57828
SAUSA300_0302		6.97395	16.1162	2.31091
SAUSA300_0303		15.3899	23.7566	1.54365
SAUSA300_0304		51.2821	75.5705	1.47362
SAUSA300_0305		263.459	277.167	1.05203
SAUSA300_0307		23.5536	93.8328	3.9838
SAUSA300_0308		60.7102	66.8971	1.10191
SAUSA300_0309		107.562	96.5264	0.897401
SAUSA300_0311		4.45418	3.67446	0.824947
SAUSA300_0312		5.962	2.96661	0.497587
SAUSA300_0313		5.15632	2.245	0.435388
SAUSA300_0314		22.2457	12.0696	0.542561
SAUSA300_0316		6.09356	8.35716	1.37147
SAUSA300_0317		1.31	12.4053	9.4697
SAUSA300_0318		8.62663	17.926	2.07799
SAUSA300_0319		1.59713	2.08611	1.30617
SAUSA300_0320		6670.69	6358.33	0.953173
SAUSA300_0321		16.7915	31.0366	1.84835
SAUSA300_0322		5.02795	9.99377	1.98764
SAUSA300_0323		0	7.36868	#DIV/0!
SAUSA300_0324		23.0388	35.9058	1.55849
SAUSA300_0325		18.9065	31.8977	1.68713
SAUSA300_0326		14.7375	38.0715	2.5833
SAUSA300_0327		21.6525	24.6558	1.13871
SAUSA300_0328		21.0273	24.1157	1.14688
SAUSA300_0329		215.027	156.961	0.729962
SAUSA300_0331		565.155	68.5287	0.121256
SAUSA300_0332		563.65	64.8245	0.115008
SAUSA300_0333		305.513	55.1803	0.180615
SAUSA300_0334		7.49508	17.948	2.39464
SAUSA300_0335		3.28877	6.31717	1.92083
SAUSA300_0336		4.75878	10.8776	2.28579
SAUSA300_0338		57.4461	40.2893	0.70134
SAUSA300_0339		75.092	51.2997	0.683159
SAUSA300_0340		63.3843	33.8413	0.533907
SAUSA300_0341		32.6593	57.1073	1.74858
SAUSA300_0342		67.5693	53.6462	0.793944
SAUSA300_0343		18.2572	18.199	0.99681
SAUSA300_0344		2.14771	4.00753	1.86595
SAUSA300_0345		4.26549	7.24287	1.69801
SAUSA300_0346		6.54651	7.53286	1.15067
SAUSA300_0348		26.8157	25.8886	0.965427
SAUSA300_0349		3.36318	14.9357	4.44096
SAUSA300_0350		7.71552	8.39813	1.08847
SAUSA300_0351		9.55255	11.0375	1.15545
SAUSA300_0352		16.4927	15.8518	0.961141
SAUSA300_0353		25.8164	27.7378	1.07443
SAUSA300_0355		102.09	123.491	1.20962
SAUSA300_0356		26.4766	65.5255	2.47484
SAUSA300_0358		13.1022	23.2521	1.77468
SAUSA300_0359		11.0715	14.7564	1.33282
SAUSA300_0360		8.31655	9.62133	1.15689
SAUSA300_0361		3.41088	11.7455	3.44353
SAUSA300_0362		5.05621	19.0358	3.76483
SAUSA300_0363		21.8607	38.6314	1.76716
SAUSA300_0365		17.7618	16.0614	0.904268
SAUSA300_0369		1.95559	4.37883	2.23914
SAUSA300_0370		17.1456	20.1555	1.17555
SAUSA300_0371		0.710916	1.85715	2.61233
SAUSA300_0372		480.705	425.763	0.885705
SAUSA300_0373		168.923	241.408	1.4291
SAUSA300_0374		3094.84	3038.92	0.981931
SAUSA300_0375		15.7757	31.2029	1.97791
SAUSA300_0376		47.8202	66.0303	1.3808
SAUSA300_0377		131.373	109.296	0.831952
SAUSA300_0378		30.3372	30.3018	0.998832
SAUSA300_0381		28.8005	57.1073	1.98285
SAUSA300_0382		385.087	605.855	1.57329
SAUSA300_0383		208.875	288.58	1.38159
SAUSA300_0384		103.665	107.496	1.03696
SAUSA300_0385		885.356	618.102	0.698139
SAUSA300_0390		4.88506	5.10456	1.04493
SAUSA300_0391		3.34887	1.45806	0.435388
SAUSA300_0392		12.0019	8.958	0.74638
SAUSA300_0393		10.2016	13.325	1.30617
SAUSA300_0394		15.8141	14.5806	0.921999
SAUSA300_0395		15.0232	12.5787	0.837285
SAUSA300_0397		1.73399	1.61777	0.932975
SAUSA300_0398		2.54687	0.739252	0.290259
SAUSA300_0399		0.372096	1.45806	3.9185
SAUSA300_0400		0	0.984608	#DIV/0!
SAUSA300_0401		4.8998	5.41534	1.10522
SAUSA300_0402		1.12587	1.96076	1.74155
SAUSA300_0403		1.12587	2.94115	2.61233
SAUSA300_0404		2.30112	3.00564	1.30617
SAUSA300_0406		15.8003	35.3386	2.23658
SAUSA300_0407		0.386914	0	0
SAUSA300_0408		3.82453	2.95187	0.771825
SAUSA300_0409		720.765	3137.02	4.35235
SAUSA300_0410		0	0	#DIV/0!
SAUSA300_0411		0	0	#DIV/0!
SAUSA300_0412		1.94798	0	0
SAUSA300_0413		1.30511	2.13087	1.63271
SAUSA300_0414		0.680487	2.22207	3.26541
SAUSA300_0416		0.337616	0.881965	2.61233
SAUSA300_0417		1.6074	1.67963	1.04493
SAUSA300_0418		1.66875	1.74373	1.04493
SAUSA300_0419		9.35733	8.85057	0.945844
SAUSA300_0420		33.9506	28.3603	0.835338
SAUSA300_0421		35.6248	49.7045	1.39522
SAUSA300_0422		62.459	59.8266	0.957855
SAUSA300_0423		24.1221	198.234	8.21796
SAUSA300_0424		8.06827	5.69648	0.706035
SAUSA300_0425		4.94625	18.4589	3.7319
SAUSA300_0426		13.1843	19.1202	1.45023
SAUSA300_0427		62.1493	74.5698	1.19985
SAUSA300_0428		0	0	#DIV/0!
SAUSA300_0429		68.0109	80.204	1.17928
SAUSA300_0430		72.4524	81.1156	1.11957
SAUSA300_0431		2.30112	6.01129	2.61233
SAUSA300_0432		3.72513	12.0361	3.23104
SAUSA300_0435		4.34656	24.3791	5.60883
SAUSA300_0436		5.962	37.3793	6.26959
SAUSA300_0437		15.8704	49.9943	3.15016
SAUSA300_0438		24.5361	125.125	5.0996
SAUSA300_0439		25.2612	45.6858	1.80854
SAUSA300_0440		45.0462	45.8589	1.01804
SAUSA300_0441		43.1815	62.7475	1.45311
SAUSA300_0442		57.96	151.411	2.61233
SAUSA300_0443		15.3201	59.4162	3.87831
SAUSA300_0447		4834.73	16531.6	3.41935
SAUSA300_0451		38.4747	31.3274	0.814233
SAUSA300_0453		414.94	513.965	1.23865
SAUSA300_0458		16.8611	23.3039	1.38211
SAUSA300_0460		728.158	831.689	1.14218
SAUSA300_0462		92.9893	127.426	1.37033
SAUSA300_0463		90.4579	157.537	1.74155
SAUSA300_0464		54.5613	60.8829	1.11586
SAUSA300_0465		44.2481	45.4106	1.02627
SAUSA300_0466		41.2229	45.6858	1.10826
SAUSA300_0468		91.8486	161.583	1.75923
SAUSA300_0469		19.5402	49.1314	2.51437
SAUSA300_0471		2032.05	3419.95	1.68301
SAUSA300_0474		3089.41	2683.59	0.868642
SAUSA300_0475		3738.39	2813.52	0.752603
SAUSA300_0476		9.93666	7.78735	0.783699
SAUSA300_0479		634.962	1010.64	1.59166
SAUSA300_0482		34.3586	62.3804	1.81557
SAUSA300_0483		70.5253	110.771	1.57065
SAUSA300_0484		105.329	107.725	1.02275
SAUSA300_0485		114.143	159.552	1.39783
SAUSA300_0486		351.076	392.932	1.11922
SAUSA300_0487		10.3231	17.9782	1.74155
SAUSA300_0489		168.496	290.772	1.72569
SAUSA300_0495		11.2829	47.8964	4.24504
SAUSA300_0498		1180.48	2348.91	1.9898
SAUSA300_0500		831.273	818.785	0.984977
SAUSA300_0503		0.379361	1.73428	4.57158
SAUSA300_0504		36.0405	27.7819	0.770852
SAUSA300_0505		37.8762	36.6464	0.96753
SAUSA300_0508		197.416	153.454	0.77731
SAUSA300_0509		202.992	149.227	0.735137
SAUSA300_0512		45.4602	72.682	1.5988
SAUSA300_0516		160.635	151.44	0.942756
SAUSA300_0517		219.133	180.266	0.822633
SAUSA300_0518		153.899	139.668	0.90753
SAUSA300_0519		64.8916	63.1185	0.972676
SAUSA300_0526		63.3205	84.9576	1.34171
SAUSA300_0529		317.88	819.657	2.57851
SAUSA300_0531		1457.61	2251.02	1.54432
SAUSA300_0534		10.2611	43.1218	4.20245
SAUSA300_0535		189.017	203.048	1.07423
SAUSA300_0536		1565.61	1340.95	0.856502
SAUSA300_0537		15.6948	9.41328	0.59977
SAUSA300_0538		307.135	112.441	0.366096
SAUSA300_0540		161.078	269.506	1.67314
SAUSA300_0541		13.8484	45.4791	3.28407
SAUSA300_0542		4.24479	9.97991	2.3511
SAUSA300_0543		27.291	61.8359	2.2658
SAUSA300_0544		18.3931	46.8673	2.54809
SAUSA300_0545		27.7596	63.4525	2.28579
SAUSA300_0549		18.6995	27.2161	1.45544
SAUSA300_0550		59.2921	56.9924	0.961214
SAUSA300_0551		94.9036	240.123	2.53018
SAUSA300_0552		99.2592	222.255	2.23914
SAUSA300_0553		68.6533	221.822	3.23104
SAUSA300_0554		82.2583	71.3276	0.867118
SAUSA300_0555		345.626	251.705	0.728258
SAUSA300_0556		521.311	403.808	0.7746
SAUSA300_0557		10.1207	7.93156	0.783699
SAUSA300_0558		51.6791	40.3542	0.78086
SAUSA300_0559		1.14304	3.48367	3.04772
SAUSA300_0561		0.716743	5.61711	7.83699
SAUSA300_0564		20.6557	46.765	2.26402
SAUSA300_0565		15.6401	26.9286	1.72176
SAUSA300_0566		67.3043	185.051	2.74946
SAUSA300_0567		50.9599	55.2163	1.08352
SAUSA300_0568		33.0428	31.0537	0.939802
SAUSA300_0569		77.3397	158.808	2.05339
SAUSA300_0571		401.893	685.287	1.70515
SAUSA300_0574		161.732	133.621	0.826189
SAUSA300_0575		134.999	123.231	0.912831
SAUSA300_0576		2.77596	6.73374	2.42574
SAUSA300_0577		0	0.821687	#DIV/0!
SAUSA300_0578		0	6.7185	#DIV/0!
SAUSA300_0579		10.6047	13.6085	1.28325
SAUSA300_0580		3.76547	9.29018	2.4672
SAUSA300_0581		5.31193	11.7417	2.21043
SAUSA300_0582		9.60908	15.6888	1.63271
SAUSA300_0583		6.75885	11.587	1.71434
SAUSA300_0584		9.39804	6.93826	0.738267
SAUSA300_0585		2.08197	4.35103	2.08986
SAUSA300_0586		1.38067	6.01129	4.35388
SAUSA300_0587		2.88726	3.77123	1.30617
SAUSA300_0588		0	4.37185	#DIV/0!
SAUSA300_0589		30.1719	29.1922	0.96753
SAUSA300_0590		85.4886	142.928	1.67189
SAUSA300_0591		16.4986	70.3964	4.26681
SAUSA300_0592		77.1195	154.137	1.99867
SAUSA300_0593		133.677	248.778	1.86104
SAUSA300_0595		67.6314	137.414	2.03181
SAUSA300_0597		4.12465	10.775	2.61233
SAUSA300_0598		7.28688	18.2081	2.49875
SAUSA300_0599		9.10286	12.2501	1.34575
SAUSA300_0600		38.6205	31.409	0.813273
SAUSA300_0601		86.4601	67.5876	0.78172
SAUSA300_0602		3606.88	2670.86	0.740491
SAUSA300_0603		72.8079	102.267	1.40462
SAUSA300_0604		87.4426	58.1929	0.665499
SAUSA300_0606		17.6059	17.2472	0.979624
SAUSA300_0607		0	0	#DIV/0!
SAUSA300_0608		0	0	#DIV/0!
SAUSA300_0609		0	0.610773	#DIV/0!
SAUSA300_0610		0	0.28518	#DIV/0!
SAUSA300_0611		0	0.804328	#DIV/0!
SAUSA300_0612		0.760371	0.99317	1.30617
SAUSA300_0613		0.876178	2.28887	2.61233
SAUSA300_0614		1.62937	3.54703	2.17694
SAUSA300_0615		2.59731	4.52335	1.74155
SAUSA300_0616		5.3903	3.12916	0.580518
SAUSA300_0617		248.976	215.777	0.866657
SAUSA300_0618		1415.16	3375.59	2.38531
SAUSA300_0619		1388.43	3949.2	2.84437
SAUSA300_0620		1149.45	3841.38	3.34194
SAUSA300_0621		377.833	454.202	1.20212
SAUSA300_0622		9.40618	33.2178	3.53148
SAUSA300_0628		153.846	156.294	1.01591
SAUSA300_0630		589.479	662.087	1.12317
SAUSA300_0631		383.041	380.808	0.994169
SAUSA300_0632		33.656	48.4795	1.44044
SAUSA300_0636		51.4368	36.0677	0.701205
SAUSA300_0637		71.2994	43.9287	0.616116
SAUSA300_0638		76.6026	53.8035	0.702372
SAUSA300_0639		144.333	379.798	2.6314
SAUSA300_0640		49.6163	137.635	2.77398
SAUSA300_0641		5.77925	26.2562	4.54318
SAUSA300_0642		22.625	36.7403	1.62388
SAUSA300_0643		45.5322	83.1265	1.82566
SAUSA300_0644		19.5894	28.1828	1.43867
SAUSA300_0645		41.1952	57.3611	1.39242
SAUSA300_0646		39.3114	48.3848	1.23081
SAUSA300_0647		23.4098	46.3153	1.97846
SAUSA300_0648		20.2645	31.9075	1.57456
SAUSA300_0649		103.573	95.3636	0.92074
SAUSA300_0650		172.803	143.788	0.83209
SAUSA300_0651		28.5997	72.5649	2.53726
SAUSA300_0652		70.3608	131.214	1.86487
SAUSA300_0653		12.189	22.8429	1.87406
SAUSA300_0655		236.351	275.262	1.16463
SAUSA300_0656		204.217	303.608	1.48669
SAUSA300_0657		27.2496	18.0618	0.66283
SAUSA300_0658		69.591	60.8617	0.874563
SAUSA300_0659		37.5982	33.1138	0.880729
SAUSA300_0660		27.8958	19.6197	0.70332
SAUSA300_0661		14.447	17.8771	1.23742
SAUSA300_0662		2.95414	1.54344	0.522466
SAUSA300_0663		27.8226	29.4189	1.05737
SAUSA300_0664		142.531	142.768	1.00166
SAUSA300_0665		21.7399	29.6579	1.36422
SAUSA300_0666		297.953	196.401	0.659167
SAUSA300_0667		276.616	156.765	0.566725
SAUSA300_0668		498.96	319.099	0.639529
SAUSA300_0669		15.8714	48.8932	3.08058
SAUSA300_0670		75.7086	83.1414	1.09818
SAUSA300_0671		79.2938	70.0024	0.882823
SAUSA300_0672		1804.98	2988.87	1.6559
SAUSA300_0673		118.854	120.129	1.01072
SAUSA300_0674		152.952	154.925	1.01289
SAUSA300_0675		77.4231	79.7122	1.02957
SAUSA300_0676		116.815	54.6819	0.468106
SAUSA300_0677		210.397	102.743	0.48833
SAUSA300_0678		2.97135	4.98995	1.67936
SAUSA300_0679		14.8838	11.3404	0.76193
SAUSA300_0681		10.4236	6.80749	0.653083
SAUSA300_0683		1120.57	115.563	0.103129
SAUSA300_0687		236.289	337.821	1.42969
SAUSA300_0688		107.117	68.9366	0.643563
SAUSA300_0689		181.283	119.09	0.656924
SAUSA300_0692		681.278	1324.31	1.94386
SAUSA300_0693		720.361	1295.99	1.79908
SAUSA300_0694		39.4613	65.6001	1.66239
SAUSA300_0695		44.8235	54.2279	1.20981
SAUSA300_0696		20.6115	24.4745	1.18742
SAUSA300_0697		5.48967	11.2678	2.05255
SAUSA300_0699		4.32659	13.0871	3.0248
SAUSA300_0700		5.16902	19.1295	3.7008
SAUSA300_0701		18.8168	28.9151	1.53667
SAUSA300_0702		28.1905	52.5046	1.8625
SAUSA300_0703		231.243	597.728	2.58485
SAUSA300_0704		24.2277	52.7424	2.17694
SAUSA300_0706		54.7187	110.361	2.01687
SAUSA300_0707		54.8897	122.357	2.22913
SAUSA300_0709		35.75	90.2358	2.52408
SAUSA300_0710		13.2489	20.7663	1.5674
SAUSA300_0711		106.017	160.124	1.51036
SAUSA300_0712		114.093	255.276	2.23743
SAUSA300_0714		9.68223	20.9459	2.16334
SAUSA300_0716		393.367	999.458	2.54078
SAUSA300_0718		2.69885	6.34525	2.3511
SAUSA300_0719		3.56349	3.22235	0.904268
SAUSA300_0720		2.40984	1.79865	0.74638
SAUSA300_0721		3.05922	2.99688	0.979624
SAUSA300_0723		0	0	#DIV/0!
SAUSA300_0724		27.7548	40.9301	1.4747
SAUSA300_0725		97.2493	131.293	1.35007
SAUSA300_0726		35.4434	59.6961	1.68427
SAUSA300_0728		20.6683	40.8403	1.97599
SAUSA300_0729		14.459	25.1812	1.74155
SAUSA300_0730		33.5564	61.4263	1.83054
SAUSA300_0731		19.8733	32.4473	1.63271
SAUSA300_0732		61.2916	70.4501	1.14943
SAUSA300_0733		460.813	329.602	0.715261
SAUSA300_0734		29.309	29.4237	1.00391
SAUSA300_0735		23.318	19.2896	0.827238
SAUSA300_0739		6.2459	15.0926	2.41641
SAUSA300_0740		10.477	21.5797	2.05972
SAUSA300_0745		90.6812	150.171	1.65603
SAUSA300_0746		45.1787	77.5707	1.71698
SAUSA300_0748		82.8404	121.353	1.4649
SAUSA300_0749		397.179	367.413	0.925056
SAUSA300_0750		379.196	331.403	0.873964
SAUSA300_0751		400.779	361.679	0.902442
SAUSA300_0753		137.991	164.302	1.19067
SAUSA300_0754		123.669	250.184	2.02302
SAUSA300_0755		68.5571	2213.33	32.2845
SAUSA300_0761		89.7287	182.893	2.03828
SAUSA300_0767		22.6703	65.5676	2.89222
SAUSA300_0768		49.9672	142.185	2.84557
SAUSA300_0769		29.1475	73.3229	2.51558
SAUSA300_0770		5.90828	6.94548	1.17555
SAUSA300_0771		13.3387	11.615	0.870777
SAUSA300_0773		2.4051	2.2439	0.932975
SAUSA300_0775		3.34176	4.36489	1.30617
SAUSA300_0777		14664.3	22430.4	1.52959
SAUSA300_0778		15.572	21.9042	1.40664
SAUSA300_0779		34.0566	43.2813	1.27086
SAUSA300_0780		17.0283	33.0621	1.9416
SAUSA300_0781		373.015	189.394	0.507738
SAUSA300_0782		1.28592	0	0
SAUSA300_0783		33.2001	67.185	2.02364
SAUSA300_0784		46.6927	92.5914	1.983
SAUSA300_0785		162.696	312.879	1.92308
SAUSA300_0786		276.592	305.382	1.10409
SAUSA300_0788		67.5251	102.793	1.52229
SAUSA300_0789		73.5499	147.305	2.00279
SAUSA300_0790		60.9894	93.0992	1.52648
SAUSA300_0792		6.90336	9.01693	1.30617
SAUSA300_0793		19.3985	42.0995	2.17024
SAUSA300_0794		64.3957	53.123	0.824947
SAUSA300_0795		44.1629	63.4525	1.43678
SAUSA300_0796		47.8122	82.1543	1.71827
SAUSA300_0797		49.3749	60.5534	1.2264
SAUSA300_0798		48.8274	94.2061	1.92937
SAUSA300_0802		30.2906	102.271	3.37631
SAUSA300_0803		35.4497	101.867	2.87356
SAUSA300_0804		17.2726	21.1508	1.22453
SAUSA300_0805		7.68726	27.6123	3.59195
SAUSA300_0806		6.4296	10.0778	1.5674
SAUSA300_0807		13.6629	24.9844	1.82863
SAUSA300_0808		11.5888	13.7608	1.18742
SAUSA300_0809		7.84883	9.96309	1.26937
SAUSA300_0810		6.08296	12.9112	2.12252
SAUSA300_0811		8.87099	14.8975	1.67936
SAUSA300_0812		17.4274	26.7565	1.53532
SAUSA300_0813		8.32787	13.2085	1.58606
SAUSA300_0814		50.8954	80.9756	1.59102
SAUSA300_0816		13680.1	6441.7	0.470882
SAUSA300_0817		1.53948	6.03246	3.9185
SAUSA300_0821		810.678	516.544	0.637176
SAUSA300_0823		4.16393	3.26327	0.783699
SAUSA300_0824		48.3832	26.9902	0.557841
SAUSA300_0825		49.3707	45.2366	0.916265
SAUSA300_0826		39.859	47.623	1.19479
SAUSA300_0827		39.9195	43.865	1.09884
SAUSA300_0828		64.5883	62.818	0.972591
SAUSA300_0830		33.4741	72.2764	2.15917
SAUSA300_0831		4.91251	26.9495	5.48589
SAUSA300_0832		90.4579	107.913	1.19296
SAUSA300_0833		163.114	194.604	1.19305
SAUSA300_0834		267.246	277.684	1.03906
SAUSA300_0839		170.567	352.514	2.06672
SAUSA300_0840		29.9572	34.8989	1.16496
SAUSA300_0841		428.592	291.81	0.680857
SAUSA300_0842		60.8778	85.2994	1.40116
SAUSA300_0843		120.962	187.502	1.55009
SAUSA300_0844		659.4	480.098	0.728083
SAUSA300_0846		6.17476	13.789	2.23312
SAUSA300_0847		38.4747	53.9092	1.40116
SAUSA300_0848		4.08823	3.55993	0.870777
SAUSA300_0856		43.7213	54.4304	1.24494
SAUSA300_0857		313.998	378.985	1.20696
SAUSA300_0858		390.83	517.441	1.32395
SAUSA300_0859		26.977	68.3464	2.53351
SAUSA300_0866		12.2966	33.3126	2.70908
SAUSA300_0871		360.519	498.218	1.38195
SAUSA300_0872		17.4885	21.9643	1.25593
SAUSA300_0874		34.6591	60.2222	1.73756
SAUSA300_0875		125.76	410.659	3.26541
SAUSA300_0876		1.01173	3.96447	3.9185
SAUSA300_0878		1.2061	5.5138	4.57158
SAUSA300_0879		0.915629	1.19596	1.30617
SAUSA300_0880		0.40861	1.06743	2.61233
SAUSA300_0881		0.703292	0.918615	1.30617
SAUSA300_0882		8.1342	6.64038	0.816353
SAUSA300_0883		120.61	405.658	3.36338
SAUSA300_0884		269.38	256.062	0.95056
SAUSA300_0899		310.057	477.797	1.541
SAUSA300_0900		0	2.65615	#DIV/0!
SAUSA300_0901		0.747373	1.46429	1.95925
SAUSA300_0903		74.44	65.8113	0.884086
SAUSA300_0904		91.7431	82.3842	0.897989
SAUSA300_0905		15.0154	12.6905	0.845166
SAUSA300_0906		10.5534	17.7229	1.67936
SAUSA300_0907		31.3474	46.3323	1.47803
SAUSA300_0909		27.9203	38.4723	1.37793
SAUSA300_0911		33.5552	46.9858	1.40025
SAUSA300_0912		86.4219	106.215	1.22903
SAUSA300_0913		57.7314	149.867	2.59594
SAUSA300_0914		3.17669	7.20665	2.2686
SAUSA300_0915		15.553	26.635	1.71253
SAUSA300_0916		420.239	538.824	1.28218
SAUSA300_0917		51.858	81.3389	1.56849
SAUSA300_0918		35.9139	60.6036	1.68747
SAUSA300_0920		15.6148	46.2297	2.96064
SAUSA300_0922		87.1163	203.711	2.33838
SAUSA300_0924		27.2172	67.5706	2.48264
SAUSA300_0925		19.9522	26.2875	1.31752
SAUSA300_0926		415.598	1436.02	3.45532
SAUSA300_0927		2423.91	3979.23	1.64166
SAUSA300_0929		100.619	111.085	1.10402
SAUSA300_0930		6.37879	16.3164	2.55791
SAUSA300_0931		41.4982	123.894	2.98552
SAUSA300_0932		36.5432	103.986	2.84557
SAUSA300_0933		0	0	#DIV/0!
SAUSA300_0934		2.136	1.39499	0.653083
SAUSA300_0935		0	3.20228	#DIV/0!
SAUSA300_0936		4.0861	0.533713	0.130617
SAUSA300_0937		26.1426	78.8904	3.01769
SAUSA300_0938		26.415	46.3996	1.75657
SAUSA300_0939		32.5697	86.7013	2.66202
SAUSA300_0940		4.40887	5.75871	1.30617
SAUSA300_0941		8.50136	11.5008	1.35281
SAUSA300_0942		9.0147	31.7917	3.52665
SAUSA300_0943		3.68734	6.19235	1.67936
SAUSA300_0945		18.8305	19.5069	1.03592
SAUSA300_0947		76.3491	60.5166	0.79263
SAUSA300_0952		21.3496	78.9118	3.69617
SAUSA300_0953		0.778421	3.05024	3.9185
SAUSA300_0954		12.4918	5.71073	0.457158
SAUSA300_0956		9.04579	11.8153	1.30617
SAUSA300_0957		51.2403	125.127	2.44196
SAUSA300_0958		70.4279	211.55	3.00378
SAUSA300_0964		749.037	1208.95	1.61401
SAUSA300_0977		36.7324	26.7491	0.728216
SAUSA300_0978		38.3849	21.5222	0.560695
SAUSA300_0979		25.0487	18.4409	0.736202
SAUSA300_0980		91.2885	95.7075	1.04841
SAUSA300_0981		20.7984	25.1213	1.20785
SAUSA300_0982		282.135	225.274	0.798461
SAUSA300_0985		11.2106	8.78573	0.783699
SAUSA300_0986		8.85982	17.6102	1.98764
SAUSA300_0987		7.45834	12.7652	1.71153
SAUSA300_0989		179.211	426.387	2.37925
SAUSA300_0990		91.0361	175.233	1.92488
SAUSA300_0992		52.2982	50.2762	0.961338
SAUSA300_0995		1149.54	1147.98	0.998642
SAUSA300_0997		19.0093	32.278	1.69801
SAUSA300_0998		4.37213	5.0762	1.16104
SAUSA300_1003		484.278	640.273	1.32212
SAUSA300_1004		36.8508	48.1333	1.30617
SAUSA300_1005		37.8078	107.63	2.84677
SAUSA300_1006		42.2284	102.514	2.42762
SAUSA300_1007		516.418	452.306	0.875852
SAUSA300_1008		118.867	80.3071	0.675603
SAUSA300_1010		57.7746	77.5027	1.34147
SAUSA300_1011		61.3728	86.5476	1.4102
SAUSA300_1012		198.647	284.295	1.43116
SAUSA300_1013		51.7387	110.305	2.13196
SAUSA300_1017		349.203	524.348	1.50156
SAUSA300_1018		106.65	186.506	1.74878
SAUSA300_1019		200.816	233.155	1.16104
SAUSA300_1020		12.1684	28.0916	2.30857
SAUSA300_1021		7.20116	16.1244	2.23914
SAUSA300_1022		2.69054	5.27144	1.95925
SAUSA300_1023		14.0101	23.9787	1.71153
SAUSA300_1025		3.22157	5.41016	1.67936
SAUSA300_1026		116.59	332.205	2.84934
SAUSA300_1028		0.947521	1.59122	1.67936
SAUSA300_1029		4.73336	19.8492	4.19348
SAUSA300_1030		3.8352	4.50847	1.17555
SAUSA300_1031		1.46144	2.54517	1.74155
SAUSA300_1032		1.85391	4.84302	2.61233
SAUSA300_1033		1.90093	2.48292	1.30617
SAUSA300_1035		0.809654	1.05754	1.30617
SAUSA300_1036		38.234	62.4249	1.63271
SAUSA300_1040		6.87751	19.2496	2.79893
SAUSA300_1041		40.2035	43.3227	1.07759
SAUSA300_1042		19.6018	27.2035	1.3878
SAUSA300_1050		132.948	156.171	1.17467
SAUSA300_1051		152.504	247.465	1.62268
SAUSA300_1052		15.1037	29.0728	1.92488
SAUSA300_1053		78.3068	49.4361	0.631313
SAUSA300_1054		34.6666	45.9561	1.32566
SAUSA300_1056		20.9264	75.1668	3.59195
SAUSA300_1057		1.12106	2.92858	2.61233
SAUSA300_1058		5996.1	6810.04	1.13574
SAUSA300_1059		8.41498	9.5577	1.1358
SAUSA300_1060		3.252	5.66353	1.74155
SAUSA300_1061		6.504	9.43922	1.45129
SAUSA300_1064		142.031	36.7511	0.258754
SAUSA300_1065		22.6908	32.8909	1.44952
SAUSA300_1066		2141.16	2680.95	1.2521
SAUSA300_1067		1892.65	3637.1	1.9217
SAUSA300_1068		4716.07	10302.1	2.18448
SAUSA300_1069		21.4837	67.4456	3.13938
SAUSA300_1070		135.625	109.553	0.80776
SAUSA300_1071		47.9472	105.298	2.19613
SAUSA300_1081		81.5343	122.446	1.50177
SAUSA300_1082		217.626	397.958	1.82863
SAUSA300_1083		410.701	702.298	1.71
SAUSA300_1084		113.585	246.091	2.16658
SAUSA300_1085		25.3551	47.554	1.87552
SAUSA300_1086		204.599	331	1.6178
SAUSA300_1088		18.7377	24.4745	1.30617
SAUSA300_1090		23.7181	36.2053	1.52648
SAUSA300_1099		28.3265	30.5644	1.07901
SAUSA300_1100		203.598	221.61	1.08847
SAUSA300_1101		20.2385	35.9191	1.77479
SAUSA300_1106		6.59944	17.9583	2.72118
SAUSA300_1107		849.04	544.054	0.640788
SAUSA300_1111		36.8936	51.6312	1.39946
SAUSA300_1112		29.6177	49.7386	1.67936
SAUSA300_1116		54.3452	60.3095	1.10975
SAUSA300_1118		51.766	122.438	2.36522
SAUSA300_1119		95.4064	171.426	1.7968
SAUSA300_1121		75.0816	129.164	1.72032
SAUSA300_1129		33.0864	26.7529	0.808579
SAUSA300_1135		27.9736	34.4352	1.23099
SAUSA300_1141		10.3245	9.90776	0.959632
SAUSA300_1155		47.1526	95.1306	2.0175
SAUSA300_1158		281.946	296.518	1.05168
SAUSA300_1160		205.26	218.811	1.06602
SAUSA300_1161		325.023	335.101	1.03101
SAUSA300_1168		323.918	399.056	1.23197
SAUSA300_1170		69.4397	110.375	1.58951
SAUSA300_1171		24.8652	50.341	2.02456
SAUSA300_1172		23.848	46.591	1.95367
SAUSA300_1173		39.8143	74.3609	1.86769
SAUSA300_1174		66.8492	108.421	1.62187
SAUSA300_1175		58.0726	81.9554	1.41126
SAUSA300_1179		417.707	686.605	1.64375
SAUSA300_1180		92.3005	374.37	4.05599
SAUSA300_1181		36.4892	85.0168	2.32992
SAUSA300_1182		31.7296	41.4441	1.30617
SAUSA300_1183		37.2161	68.3706	1.83713
SAUSA300_1184		9.81499	10.4891	1.06868
SAUSA300_1186		46.5883	130.13	2.79318
SAUSA300_1187		76.7789	169.232	2.20415
SAUSA300_1194		10.0344	15.3534	1.53008
SAUSA300_1197		114.39	118.524	1.03614
SAUSA300_1198		23.0781	32.9093	1.426
SAUSA300_1199		16.938	22.677	1.33882
SAUSA300_1202		0	1.60866	#DIV/0!
SAUSA300_1203		2.53457	3.31057	1.30617
SAUSA300_1204		4.23109	11.053	2.61233
SAUSA300_1205		4.99672	0	0
SAUSA300_1206		1.04098	2.71939	2.61233
SAUSA300_1207		2.24212	8.78573	3.9185
SAUSA300_1208		0	4.12824	#DIV/0!
SAUSA300_1209		9.71585	30.4572	3.1348
SAUSA300_1210		20.7338	29.4367	1.41974
SAUSA300_1211		45.7392	68.5287	1.49825
SAUSA300_1212		21.4771	29.0546	1.35281
SAUSA300_1213		15.0292	14.2768	0.949938
SAUSA300_1214		26.3351	79.1487	3.00545
SAUSA300_1215		17.2235	22.4968	1.30617
SAUSA300_1216		21.9492	47.6279	2.16992
SAUSA300_1217		1.15436	1.13084	0.979624
SAUSA300_1218		0.358371	0.936185	2.61233
SAUSA300_1219		15.3745	26.9847	1.75516
SAUSA300_1220		27.8424	38.0715	1.36739
SAUSA300_1221		65.235	76.143	1.16721
SAUSA300_1223		285.953	279.325	0.976821
SAUSA300_1224		54.1962	85.6609	1.58057
SAUSA300_1225		10.0531	80.7677	8.03415
SAUSA300_1226		307.38	517.041	1.68209
SAUSA300_1229		368.042	704.039	1.91293
SAUSA300_1230		55.7967	42.4225	0.760305
SAUSA300_1231		41.8282	103.617	2.47721
SAUSA300_1232		387.098	393.882	1.01753
SAUSA300_1236		16.3955	32.5194	1.98344
SAUSA300_1238		6.5582	25.6983	3.9185
SAUSA300_1240		69.2254	187.978	2.71545
SAUSA300_1241		6.72635	58.3053	8.66819
SAUSA300_1247		109.864	142.768	1.2995
SAUSA300_1248		172.235	289.574	1.68127
SAUSA300_1249		122.764	172.166	1.40241
SAUSA300_1252		10.9528	33.7718	3.08341
SAUSA300_1254		109.358	166.929	1.52645
SAUSA300_1258		313.101	344.486	1.10024
SAUSA300_1259		8.72349	7.32492	0.839678
SAUSA300_1260		19.9388	34.5154	1.73106
SAUSA300_1261		66.8529	48.4748	0.725096
SAUSA300_1271		16.0539	44.615	2.77908
SAUSA300_1272		86.3357	88.191	1.02149
SAUSA300_1274		11.5234	21.2492	1.844
SAUSA300_1275		9.47032	22.678	2.39464
SAUSA300_1277		12.1659	31.7814	2.61233
SAUSA300_1284		335.536	372.241	1.10939
SAUSA300_1285		19.3225	54.5406	2.82265
SAUSA300_1286		40.0235	77.2795	1.93085
SAUSA300_1291		15.2569	74.3584	4.87375
SAUSA300_1294		15.0088	16.1946	1.07901
SAUSA300_1295		3073.54	7036.98	2.28953
SAUSA300_1296		23.7708	57.6617	2.42574
SAUSA300_1297		147.681	225.891	1.52959
SAUSA300_1298		146.987	174.041	1.18406
SAUSA300_1299		270.634	274.537	1.01442
SAUSA300_1301		32.3913	45.0321	1.39025
SAUSA300_1302		27.8226	45.8589	1.64826
SAUSA300_1303		704.685	566.034	0.803244
SAUSA300_1304		889.324	791.887	0.890438
SAUSA300_1309		3.77838	8.46033	2.23914
SAUSA300_1310		37.1098	52.3715	1.41126
SAUSA300_1312		9.773	25.5303	2.61233
SAUSA300_1314		553.015	456.858	0.826122
SAUSA300_1318		114.3	112.991	0.988546
SAUSA300_1321		72.4696	132.989	1.83511
SAUSA300_1322		59.9273	129.443	2.16
SAUSA300_1323		35.3934	80.2221	2.26658
SAUSA300_1324		5.95354	8.26233	1.3878
SAUSA300_1325		23.848	15.5747	0.653083
SAUSA300_1326		3.26278	5.11408	1.5674
SAUSA300_1327		13.0719	9.66582	0.739434
SAUSA300_1328		231.61	332.305	1.43476
SAUSA300_1329		581.761	766.351	1.31729
SAUSA300_1332		43.2736	46.3875	1.07196
SAUSA300_1333		22.1847	27.284	1.22986
SAUSA300_1334		13.4979	44.4593	3.29381
SAUSA300_1335		33.8742	40.1294	1.18466
SAUSA300_1336		43.0346	49.3335	1.14637
SAUSA300_1337		273.733	309.869	1.13201
SAUSA300_1338		253.025	323.81	1.27975
SAUSA300_1339		112.106	164	1.46291
SAUSA300_1342		16.1078	21.0395	1.30617
SAUSA300_1344		19.0923	32.419	1.69801
SAUSA300_1346		36.4182	31.0338	0.852151
SAUSA300_1348		26.6035	32.7548	1.23122
SAUSA300_1349		31.2131	27.2796	0.873978
SAUSA300_1350		19.7983	8.61996	0.435388
SAUSA300_1351		961.484	1114.47	1.15912
SAUSA300_1352		14.7225	20.9782	1.42491
SAUSA300_1353		12.752	32.7177	2.56568
SAUSA300_1354		38.7314	85.9712	2.21968
SAUSA300_1359		60.7934	165.339	2.71969
SAUSA300_1361		22.4329	57.4062	2.55902
SAUSA300_1366		11.2106	8.78573	0.783699
SAUSA300_1369		52.3593	63.1825	1.20671
SAUSA300_1372		32.9972	70.7555	2.14429
SAUSA300_1373		43.1384	77.6659	1.80039
SAUSA300_1374		105.219	142.454	1.35388
SAUSA300_1375		10.9303	14.2768	1.30617
SAUSA300_1376		4.87385	5.99158	1.22933
SAUSA300_1377		1.26728	0	0
SAUSA300_1378		2.38751	2.72867	1.14289
SAUSA300_1379		0.57152	2.2395	3.9185
SAUSA300_1380		4.23109	5.52651	1.30617
SAUSA300_1383		0.540882	0.470988	0.870777
SAUSA300_1384		0.865768	0	0
SAUSA300_1385		0.874426	0	0
SAUSA300_1386		0	0	#DIV/0!
SAUSA300_1387		0	1.75715	#DIV/0!
SAUSA300_1388		0.715277	0.467135	0.653083
SAUSA300_1389		1.51	1.0758	0.712454
SAUSA300_1390		4.50735	2.35494	0.522466
SAUSA300_1391		3.97466	2.37947	0.598659
SAUSA300_1392		6.04149	5.39923	0.893692
SAUSA300_1393		6.1341	3.26011	0.531474
SAUSA300_1394		0	4.30998	#DIV/0!
SAUSA300_1395		0	0	#DIV/0!
SAUSA300_1396		4.02696	6.01129	1.49276
SAUSA300_1397		0.40861	2.13485	5.22466
SAUSA300_1398		0.652557	0	0
SAUSA300_1399		0	0	#DIV/0!
SAUSA300_1400		0.940243	1.22811	1.30617
SAUSA300_1401		0.90147	0.883102	0.979624
SAUSA300_1402		0	1.77077	#DIV/0!
SAUSA300_1403		2.96416	1.93584	0.653083
SAUSA300_1404		0.62016	0.202508	0.326541
SAUSA300_1405		0	1.11975	#DIV/0!
SAUSA300_1406		0	0	#DIV/0!
SAUSA300_1407		11.3795	5.47604	0.481219
SAUSA300_1408		4.94958	1.61624	0.326541
SAUSA300_1409		4.50735	1.17747	0.261233
SAUSA300_1410		2.78616	2.2395	0.803794
SAUSA300_1411		0	0	#DIV/0!
SAUSA300_1412		0	2.2395	#DIV/0!
SAUSA300_1413		0	1.77077	#DIV/0!
SAUSA300_1414		1.10687	1.44575	1.30617
SAUSA300_1415		1.28592	0	0
SAUSA300_1416		0	0	#DIV/0!
SAUSA300_1417		0	0.63807	#DIV/0!
SAUSA300_1418		1.05353	0	0
SAUSA300_1419		2.15908	0	0
SAUSA300_1420		0	1.32808	#DIV/0!
SAUSA300_1421		0	2.55704	#DIV/0!
SAUSA300_1422		0	0	#DIV/0!
SAUSA300_1424		0.470122	1.22811	2.61233
SAUSA300_1425		0	0.587221	#DIV/0!
SAUSA300_1426		0.722666	1.88784	2.61233
SAUSA300_1427		1.00509	0	0
SAUSA300_1428		0	1.0775	#DIV/0!
SAUSA300_1429		38.2561	142.768	3.7319
SAUSA300_1430		0.993666	0	0
SAUSA300_1431		0	0	#DIV/0!
SAUSA300_1432		17.4885	32.8367	1.87761
SAUSA300_1433		1.30511	0	0
SAUSA300_1434		12.7189	32.1877	2.5307
SAUSA300_1435		13.0596	49.6907	3.80492
SAUSA300_1436		9.04579	18.1168	2.00279
SAUSA300_1437		81.4709	99.7288	1.2241
SAUSA300_1438		5.00294	5.11408	1.02222
SAUSA300_1439		5.30609	36.5126	6.88126
SAUSA300_1440		6.63358	26.3875	3.97787
SAUSA300_1446		1.55224	12.1649	7.83699
SAUSA300_1448		120.088	263.455	2.19385
SAUSA300_1449		12.5608	23.9787	1.90901
SAUSA300_1450		59.4494	132.308	2.22555
SAUSA300_1451		8.67486	34.4456	3.97074
SAUSA300_1453		17.0898	39.4356	2.30756
SAUSA300_1455		221.247	286.686	1.29577
SAUSA300_1456		232.915	84.9341	0.364656
SAUSA300_1458		81.8012	213.692	2.61233
SAUSA300_1460		165.401	86.1141	0.520639
SAUSA300_1461		5.82951	15.2286	2.61233
SAUSA300_1462		45.4595	50.2963	1.1064
SAUSA300_1463		88.0415	87.6166	0.995174
SAUSA300_1464		387.628	161.244	0.415976
SAUSA300_1465		521.99	239.92	0.459626
SAUSA300_1466		541.563	255.689	0.472131
SAUSA300_1470		107.965	187.638	1.73796
SAUSA300_1474		132.971	200.111	1.50493
SAUSA300_1477		152.875	119.472	0.781504
SAUSA300_1478		81.5641	81.5818	1.00022
SAUSA300_1479		12.8723	1.73931	0.135121
SAUSA300_1480		6.7649	2.6181	0.387012
SAUSA300_1481		4.40052	3.70826	0.842687
SAUSA300_1482		0.38606	0.252129	0.653083
SAUSA300_1483		1.99689	2.47099	1.23742
SAUSA300_1484		1.36629	2.6769	1.95925
SAUSA300_1485		1.00509	1.31281	1.30617
SAUSA300_1486		1.24208	1.94684	1.5674
SAUSA300_1487		1.44136	1.88266	1.30617
SAUSA300_1488		6.06038	4.52335	0.74638
SAUSA300_1489		7.35499	4.2697	0.580518
SAUSA300_1491		62.2473	125.83	2.02145
SAUSA300_1492		34.7066	52.9861	1.52669
SAUSA300_1493		57.4965	109.521	1.90482
SAUSA300_1494		178.673	181.836	1.0177
SAUSA300_1495		229.113	437.38	1.90901
SAUSA300_1496		78.5381	105.608	1.34467
SAUSA300_1497		48.6874	78.602	1.61442
SAUSA300_1500		4.74086	6.19235	1.30617
SAUSA300_1501		4.69491	12.2646	2.61233
SAUSA300_1502		3.36318	5.49108	1.63271
SAUSA300_1503		7.83799	14.7167	1.87761
SAUSA300_1504		32.2865	35.1429	1.08847
SAUSA300_1505		265.271	236.117	0.890097
SAUSA300_1506		201.118	155.747	0.774406
SAUSA300_1508		68.1538	55.4276	0.813273
SAUSA300_1509		89.772	71.15	0.792563
SAUSA300_1510		51.9798	71.7013	1.37941
SAUSA300_1513		933.887	955.404	1.02304
SAUSA300_1515		27.0222	36.0886	1.33552
SAUSA300_1516		17.0213	35.3106	2.0745
SAUSA300_1517		33.8583	49.9929	1.47653
SAUSA300_1518		17.917	36.63	2.04443
SAUSA300_1519		28.8299	53.2171	1.8459
SAUSA300_1520		18.5719	34.3654	1.8504
SAUSA300_1523		106.661	87.8573	0.823708
SAUSA300_1524		32.0623	36.8025	1.14784
SAUSA300_1530		169.84	147.893	0.870777
SAUSA300_1532		797.116	745.09	0.934732
SAUSA300_1533		1252.02	1213.44	0.969189
SAUSA300_1534		502.028	560.553	1.11658
SAUSA300_1536		36.6129	81.4001	2.22326
SAUSA300_1537		13.9351	18.6566	1.33882
SAUSA300_1543		10.9595	16.4469	1.5007
SAUSA300_1547		4.28874	9.64755	2.24951
SAUSA300_1548		54.0444	88.8335	1.64371
SAUSA300_1549		15.2738	14.4638	0.94697
SAUSA300_1550		49.7581	96.5328	1.94004
SAUSA300_1551		65.2114	87.1128	1.33585
SAUSA300_1552		22.4212	38.0715	1.69801
SAUSA300_1554		9.0147	7.06482	0.783699
SAUSA300_1556		18.108	35.7893	1.97643
SAUSA300_1557		16.3955	25.3089	1.54365
SAUSA300_1559		1.86048	1.94408	1.04493
SAUSA300_1560		2.14847	6.73501	3.1348
SAUSA300_1561		10.877	8.35716	0.768333
SAUSA300_1562		6.61916	9.10076	1.37491
SAUSA300_1565		10.6078	12.3576	1.16496
SAUSA300_1566		3.73686	9.76192	2.61233
SAUSA300_1569		32.2483	49.1419	1.52386
SAUSA300_1570		15.6148	25.587	1.63864
SAUSA300_1571		8.21057	9.11571	1.11024
SAUSA300_1572		504.281	766.235	1.51946
SAUSA300_1573		243.983	337.851	1.38473
SAUSA300_1574		222.124	353.146	1.58986
SAUSA300_1576		56.5307	83.6559	1.47983
SAUSA300_1577		26.272	41.486	1.5791
SAUSA300_1579		101.443	111.816	1.10226
SAUSA300_1580		17.8507	24.3297	1.36296
SAUSA300_1581		1320.56	724.913	0.548942
SAUSA300_1582		2177.46	1331.25	0.611378
SAUSA300_1583		176.746	259.21	1.46657
SAUSA300_1584		138.262	216.067	1.56273
SAUSA300_1585		29.1475	36.3007	1.24541
SAUSA300_1590		78.3068	204.873	2.61629
SAUSA300_1599		23.0112	60.1129	2.61233
SAUSA300_1602		262.328	650.062	2.47805
SAUSA300_1606		21.5839	41.9268	1.9425
SAUSA300_1607		83.7608	161.103	1.92336
SAUSA300_1609		14.8208	38.2328	2.57968
SAUSA300_1613		32.4857	60.2976	1.85613
SAUSA300_1623		20.3093	33.1591	1.63271
SAUSA300_1624		19.8146	27.569	1.39135
SAUSA300_1631		141.181	177.069	1.2542
SAUSA300_1637		2.29184	8.52003	3.71755
SAUSA300_1642		461.866	1098.12	2.37757
SAUSA300_1643		12.0684	9.54092	0.790574
SAUSA300_1648		41.8018	59.893	1.43278
SAUSA300_1650		140.354	182.234	1.29839
SAUSA300_1651		125.812	156.946	1.24746
SAUSA300_1652		748.965	660.458	0.881827
SAUSA300_1653		547.087	313.345	0.572752
SAUSA300_1654		190.039	242.381	1.27543
SAUSA300_1656		18887.1	9267.11	0.490658
SAUSA300_1658		41.7843	69.3962	1.66082
SAUSA300_1660		7.8256	12.4436	1.59011
SAUSA300_1662		11.9658	19.8373	1.65783
SAUSA300_1663		0	0	#DIV/0!
SAUSA300_1665		21.4375	41.2646	1.92488
SAUSA300_1667		12.6933	17.0401	1.34245
SAUSA300_1668		89.7901	128.779	1.43422
SAUSA300_1669		20.3355	42.4984	2.08986
SAUSA300_1671		29.9207	79.6775	2.66296
SAUSA300_1673		26.3177	58.7706	2.23312
SAUSA300_1674		103.491	202.899	1.96055
SAUSA300_1677		423.453	319.954	0.755583
SAUSA300_1683		242.149	395.044	1.63141
SAUSA300_1684		611.88	486.268	0.794712
SAUSA300_1685		2171.14	2195.84	1.01138
SAUSA300_1687		118.785	88.505	0.745087
SAUSA300_1688		67.6692	57.9682	0.856641
SAUSA300_1689		30.5743	47.9222	1.5674
SAUSA300_1690		228.696	162.536	0.710708
SAUSA300_1691		170.744	132.031	0.773265
SAUSA300_1692		69.7859	125.197	1.79401
SAUSA300_1693		73.7505	55.2782	0.749529
SAUSA300_1695		542	838.202	1.5465
SAUSA300_1697		167.443	393.19	2.3482
SAUSA300_1698		145.118	168.487	1.16104
SAUSA300_1699		57.29	79.7532	1.3921
SAUSA300_1700		33.9353	47.4176	1.39729
SAUSA300_1701		19.6384	32.9413	1.67739
SAUSA300_1702		4.03827	3.6557	0.905263
SAUSA300_1703		28.587	60.4019	2.11291
SAUSA300_1705		8.43355	18.8425	2.23423
SAUSA300_1706		18.1485	56.7481	3.12688
SAUSA300_1707		19.0699	44.9568	2.35747
SAUSA300_1709		1.83961	6.24736	3.39603
SAUSA300_1710		154.292	124.974	0.809983
SAUSA300_1716		3.31619	5.01541	1.5124
SAUSA300_1720		63.5109	150.683	2.37255
SAUSA300_1721		24.4839	56.3458	2.30134
SAUSA300_1722		9.55657	18.7237	1.95925
SAUSA300_1723		6.49911	23.1516	3.56227
SAUSA300_1724		9.89916	23.1662	2.34021
SAUSA300_1725		113.896	157.405	1.38201
SAUSA300_1726		2.96416	7.74336	2.61233
SAUSA300_1727		0	0	#DIV/0!
SAUSA300_1728		65.4247	85.0446	1.29989
SAUSA300_1729		150.644	234.46	1.55639
SAUSA300_1732		2.61023	0.852347	0.326541
SAUSA300_1733		35.8199	48.1627	1.34458
SAUSA300_1734		9.83729	7.13841	0.725647
SAUSA300_1736		49.822	84.9968	1.70601
SAUSA300_1738		0	6.7627	#DIV/0!
SAUSA300_1739		122.903	72.6341	0.590986
SAUSA300_1740		133.008	66.0518	0.496601
SAUSA300_1741		5.04477	0	0
SAUSA300_1742		2.7848	2.90992	1.04493
SAUSA300_1743		5.32259	2.97951	0.559785
SAUSA300_1744		4.27708	4.96585	1.16104
SAUSA300_1745		12.2583	14.944	1.21909
SAUSA300_1746		4.23109	0	0
SAUSA300_1747		41.6719	33.9074	0.813677
SAUSA300_1748		20.0389	14.2768	0.712454
SAUSA300_1749		2.77596	7.25171	2.61233
SAUSA300_1750		1.84962	4.58191	2.47721
SAUSA300_1759		11.1038	74.9344	6.74852
SAUSA300_1770		3.45168	3.00564	0.870777
SAUSA300_1771		41.6783	34.6913	0.83236
SAUSA300_1772		4241.46	6209.93	1.4641
SAUSA300_1773		25.5041	23.7947	0.932975
SAUSA300_1774		2423.91	3810.2	1.57192
SAUSA300_1775		2446.03	6153.69	2.51579
SAUSA300_1776		1183.93	1172.2	0.990096
SAUSA300_1777		4455.98	6360.03	1.4273
SAUSA300_1778		265255	288240	1.08665
SAUSA300_1779		15406.4	28828.4	1.87119
SAUSA300_1780		25.9965	76.5546	2.94481
SAUSA300_1784		171.762	247.465	1.44074
SAUSA300_1785		46.2931	111.415	2.40673
SAUSA300_1786		46.3764	112.365	2.42289
SAUSA300_1787		143.257	193.598	1.3514
SAUSA300_1788		939.65	789.204	0.839891
SAUSA300_1789		18.8049	27.6325	1.46944
SAUSA300_1792		66.8994	132.881	1.98628
SAUSA300_1793		44.4883	87.3068	1.96247
SAUSA300_1794		0	0	#DIV/0!
SAUSA300_1795		279.056	371.445	1.33108
SAUSA300_1796		4.19725	13.4012	3.19285
SAUSA300_1797		17.4885	71.4762	4.08703
SAUSA300_1798		19.3383	47.2233	2.44196
SAUSA300_1799		19.5626	40.9448	2.09301
SAUSA300_1800		32.5516	83.3683	2.56111
SAUSA300_1802		18.5484	18.1705	0.979624
SAUSA300_1803		344.627	284.417	0.825289
SAUSA300_1804		605.103	545.374	0.901292
SAUSA300_1805		24.5062	42.9214	1.75145
SAUSA300_1806		23.0235	55.8922	2.42762
SAUSA300_1807		8.99615	11.7505	1.30617
SAUSA300_1808		2.87877	3.99516	1.3878
SAUSA300_1809		5.92831	18.3905	3.10214
SAUSA300_1810		4.25606	5.55911	1.30617
SAUSA300_1811		246.713	673.05	2.72807
SAUSA300_1812		7380.16	6578.76	0.891411
SAUSA300_1813		5977.58	5080.26	0.849886
SAUSA300_1814		99.2592	388.947	3.9185
SAUSA300_1815		0	0	#DIV/0!
SAUSA300_1816		194.051	506.925	2.61233
SAUSA300_1817		3977.46	5144.28	1.29336
SAUSA300_1818		0	12.6905	#DIV/0!
SAUSA300_1819		607.496	906.202	1.4917
SAUSA300_1820		4725.49	6148.81	1.3012
SAUSA300_1821		263774	288204	1.09262
SAUSA300_1822		16111.9	28721.9	1.78265
SAUSA300_1823		3932.1	16432.2	4.17898
SAUSA300_1824		263733	287681	1.0908
SAUSA300_1825		0	0	#DIV/0!
SAUSA300_1826		212.698	601.941	2.83002
SAUSA300_1827		1642.1	2843.5	1.73162
SAUSA300_1828		3600.1	8115.24	2.25417
SAUSA300_1829		4718.36	1828.98	0.38763
SAUSA300_1830		1212.38	1111.28	0.916607
SAUSA300_1831		736.876	1624.67	2.20481
SAUSA300_1832		11745.3	27004.9	2.29921
SAUSA300_1833		492.664	1078.07	2.18825
SAUSA300_1834		552.269	518.474	0.938806
SAUSA300_1835		607.496	888.168	1.46201
SAUSA300_1836		14849.1	35247.2	2.37369
SAUSA300_1839		3441.33	8047.61	2.33852
SAUSA300_1840		974.361	938.932	0.963639
SAUSA300_1842		534.632	516.648	0.966362
SAUSA300_1843		65.6509	104.486	1.59155
SAUSA300_1844		27.0382	39.0734	1.44512
SAUSA300_1846		54.0235	54.4816	1.00848
SAUSA300_1847		9.96755	19.5289	1.95925
SAUSA300_1848		35.75	53.6366	1.50033
SAUSA300_1850		403.953	321.622	0.796188
SAUSA300_1851		54.2207	94.9741	1.75162
SAUSA300_1852		42.8572	60.9445	1.42203
SAUSA300_1853		32.4787	33.7205	1.03823
SAUSA300_1856		1116.93	554.472	0.496426
SAUSA300_1857		19.4317	46.5318	2.39464
SAUSA300_1858		28.6921	39.5587	1.37873
SAUSA300_1859		110.662	205.199	1.85429
SAUSA300_1861		27.4074	46.0267	1.67936
SAUSA300_1862		258.943	324.222	1.2521
[truncated: 902 more rows]

## Sheet: 2-fold up
Gene ID	Gene	Function	Fold change
			(rpiRC/WT)
SAUSA300_0001	dnaA	chromosomal replication initiation protein	2.45
SAUSA300_0017	purA	adenylosuccinate synthetase	2.48
SAUSA300_0068		cadmium exporting ATPase	2.47
SAUSA300_0153	cap5B	capsular polysaccharide biosynthesis protein B	8.18
SAUSA300_0154	cap5C	capsular polysaccharide biosynthesis protein C	7.62
SAUSA300_0155	cap5D	capsular polysaccharide biosynthesis protein D	7.07
SAUSA300_0173		hypothetical protein	3.7
SAUSA300_0180	lmrP	major facilitator superfamily integral membrane protein LmrP	14.68
SAUSA300_0181		non-ribosomal peptide synthetase	5.32
SAUSA300_0182		4'-phosphopantetheinyl transferase superfamily protein	4.22
SAUSA300_0183		hypothetical protein	2.29
SAUSA300_0188	brnQ	branched-chain amino acid transport system II carrier protein	2.15
SAUSA300_0191	ptsG	glucose-specific PTS transporter	2.23
SAUSA300_0231		ABC transporter substrate-binding protein	2.15
SAUSA300_0233		hypothetical protein	2.21
SAUSA300_0234		putative flavohemoprotein	2.27
SAUSA300_0278		hypothetical protein	3.62
SAUSA300_0292		hypothetical protein	5.97
SAUSA300_0306	brnQ	branched-chain amino acid transport system II carrier protein	4.34
SAUSA300_0307		5'- nucleosidase	3.98
SAUSA300_0310	pfoR	perfringolysin O regulator protein	2.89
SAUSA300_0356		hypothetical protein	2.47
SAUSA300_0386	xpt	xanthine phosphoribosyltransferase	5.06
SAUSA300_0387	pbuX	xanthine permease	3.3
SAUSA300_0409		hypothetical protein	4.35
SAUSA300_0423		hypothetical protein	8.22
SAUSA300_0437		NLPA lipoprotein	3.15
SAUSA300_0438		CHAP domain-containing protein	5.1
SAUSA300_0442		hypothetical protein	2.61
SAUSA300_0443		hypothetical protein	3.88
SAUSA300_0445	gltB	glutamate synthase, large subunit	5.02
SAUSA300_0446	gltD	glutamate synthase subunit beta	2.76
SAUSA300_0469		hypothetical protein	2.51
SAUSA300_0481	mfd	transcription-repair coupling factor	2.44
SAUSA300_0495		hypothetical protein	4.25
SAUSA300_0496	lysS	lysyl-tRNA synthetase	2.23
SAUSA300_0524	rplJ	50S ribosomal protein L10	2.95
SAUSA300_0525	rplL	50S ribosomal protein L7/L12	2.6
SAUSA300_0529		putative ribosomal protein L7Ae-like	2.58
SAUSA300_0530	rpsL	30S ribosomal protein S12	2.11
SAUSA300_0534		amidohydrolase	4.2
SAUSA300_0541		deoxynucleoside kinase family protein	3.28
SAUSA300_0543		putative deaminase	2.27
SAUSA300_0544		HAD superfamily hydrolase	2.55
SAUSA300_0545		hypothetical protein	2.29
SAUSA300_0551		putative GTP cyclohydrolase	2.53
SAUSA300_0552		hypothetical protein	2.24
SAUSA300_0553		hypothetical protein	3.23
SAUSA300_0564		hypothetical protein	2.26
SAUSA300_0566		amino acid permease	2.75
SAUSA300_0569		putative heme peroxidase	2.05
SAUSA300_0591		acetyltransferase	4.27
SAUSA300_0595		hypothetical protein	2.03
SAUSA300_0618		ABC transporter substrate-binding protein	2.39
SAUSA300_0619		ABC transporter permease	2.84
SAUSA300_0620		ABC transporter ATP-binding protein	3.34
SAUSA300_0639		hypothetical protein	2.63
SAUSA300_0640		hypothetical protein	2.77
SAUSA300_0651		CHAP domain-containing protein	2.54
SAUSA300_0669		undecaprenyl pyrophosphate phosphatase	3.08
SAUSA300_0703		sulfatase family protein	2.58
SAUSA300_0704		ABC transporter ATP-binding protein	2.18
SAUSA300_0705	recQ	ATP-dependent DNA helicase RecQ	3.15
SAUSA300_0706		putative osmoprotectant ABC transporter ATP-binding protein	2.02
SAUSA300_0707		osmoprotectant ABC transporter permease	2.23
SAUSA300_0709		hypothetical protein	2.52
SAUSA300_0712		amino acid/peptide transporter	2.24
SAUSA300_0713	folE	7-cyano-7-deazaguanine reductase	2.43
SAUSA300_0715	nrdI	ribonucleotide reductase stimulatory protein	2.22
SAUSA300_0716		ribonucleotide-diphosphate reductase subunit alpha	2.54
SAUSA300_0717	nrdF	ribonucleotide-diphosphate reductase subunit beta	3.15
SAUSA300_0754		hypothetical protein	2.02
SAUSA300_0755		glycolytic operon regulator (DNA-binding transcriptional regulator LsrR, DeoR family)	32.28
SAUSA300_0756	gap	glyceraldehyde-3-phosphate dehydrogenase	10.2
SAUSA300_0757	pgk	phosphoglycerate kinase	8.93
SAUSA300_0758	tpiA	triosephosphate isomerase	7.15
SAUSA300_0759	gpmI	phosphoglyceromutase	6.13
SAUSA300_0761		hypothetical protein	2.04
SAUSA300_0767		hypothetical protein	2.89
SAUSA300_0768		hypothetical protein	2.85
SAUSA300_0769		hypothetical protein	2.52
SAUSA300_0783		phosphoglycerate mutase family protein	2.02
SAUSA300_0789		putative thioredoxin	2
SAUSA300_0793		hypothetical protein	2.17
SAUSA300_0800	sek	enterotoxin K	2.12
SAUSA300_0802		hypothetical protein	3.38
SAUSA300_0803		Cro/CI family transcriptional regulator	2.87
SAUSA300_0815	ear	Ear protein	7.2
SAUSA300_0830		hypothetical protein	2.16
SAUSA300_0835	dltA	D-alanine--poly(phosphoribitol) ligase subunit 1	2.35
SAUSA300_0836	dltB	hypothetical protein	2.1
SAUSA300_0837	dltC	D-alanine--poly(phosphoribitol) ligase subunit	2.23
SAUSA300_0839		hypothetical protein	2.07
SAUSA300_0859		NADH-dependent flavin oxidoreductase	2.53
SAUSA300_0867	spsA	signal peptidase IA	3.32
SAUSA300_0868	spsB	signal peptidase IB	4.32
SAUSA300_0873	cdr	coenzyme A disulfide reductase	2.15
SAUSA300_0875		hypothetical protein	3.27
SAUSA300_0883		putative surface protein	3.36
SAUSA300_0885	fabH	3-oxoacyl-(acyl carrier protein) synthase III	2.81
SAUSA300_0889	oppD	oligopeptide ABC transporter ATP-binding protein	3.86
SAUSA300_0897	trpS	tryptophanyl-tRNA synthetase	3.08
SAUSA300_0902	pepF	oligoendopeptidase F	4.58
SAUSA300_0913		hypothetical protein	2.6
SAUSA300_0919	murE	UDP-N-acetylmuramoylalanyl-D-glutamate--L-lysine ligase	2.62
SAUSA300_0920		peptide chain release factor 3	2.96
SAUSA300_0921	prfC	TerC family membrane protein	2.96
SAUSA300_0922		serine protease	2.34
SAUSA300_0924		sodium transport family protein	2.48
SAUSA300_0926		tRNA-serine	3.46
SAUSA300_0928	comK	competence transcription factor	9.51
SAUSA300_0931		hypothetical protein	2.99
SAUSA300_0932		hypothetical protein	2.85
SAUSA300_0937		hypothetical protein	3.02
SAUSA300_0939		glycosyl transferase	2.66
SAUSA300_0949	sspC	cysteine protease	5.12
SAUSA300_0950	sspB	cysteine protease	5.76
SAUSA300_0951	sspA	cysteine protease	6.01
SAUSA300_0952		aminotransferase, class I	3.7
SAUSA300_0957		hypothetical protein	2.44
SAUSA300_0958		hypothetical protein	3
SAUSA300_0966	purE	phosphoribosylaminoimidazole carboxylase, catalytic subunit	6.4
SAUSA300_0967	purK	phosphoribosylaminoimidazole carboxylase ATPase subunit	4.88
SAUSA300_0968	purC	phosphoribosylaminoimidazole-succinocarboxamide synthase	6.34
SAUSA300_0969	purS	phosphoribosylformylglycinamidine synthase	5.57
SAUSA300_0970	purQ	phosphoribosylformylglycinamidine synthase I	5.57
SAUSA300_0971	purL	phosphoribosylformylglycinamidine synthase II	3.84
SAUSA300_0972	purF	amidophosphoribosyltransferase	3.21
SAUSA300_0973	purM	phosphoribosylaminoimidazole synthetase	2.66
SAUSA300_0974	purN	phosphoribosylglycinamide formyltransferase	2.53
SAUSA300_0975	purH	bifunctional phosphoribosylaminoimidazolecarboxamide formyltransferase/IMP cyclohydrolase	2.13
SAUSA300_0989		hypothetical protein	2.38
SAUSA300_1005	mntH	manganese transport protein MntH	2.85
SAUSA300_1006		hypothetical protein	2.43
SAUSA300_1013	ftsW	cell cycle protein FtsW	2.13
SAUSA300_1026		hypothetical protein	2.85
SAUSA300_1056		hypothetical protein	3.59
SAUSA300_1059	efb	superantigen-like protein	6.94
SAUSA300_1068		anti protein	2.18
SAUSA300_1069		hypothetical protein	3.14
SAUSA300_1071		hypothetical protein	2.2
SAUSA300_1084		hypothetical protein	2.17
SAUSA300_1109	fmt	methionyl-tRNA formyltransferase	2.02
SAUSA300_1118		hypothetical protein	2.37
SAUSA300_1131	rpsP	30S ribosomal protein S16	2.68
SAUSA300_1134	rplS	50S ribosomal protein L19	2.23
SAUSA300_1149	rpsB	30S ribosomal protein S2	2.12
SAUSA300_1151	pyrH	uridylate kinase	2.05
SAUSA300_1153	uppS	undecaprenyl pyrophosphate synthase	2.09
SAUSA300_1155		putative membrane-associated zinc metalloprotease	2.02
SAUSA300_1156	proS	prolyl-tRNA synthetase	2.22
SAUSA300_1157	polC	DNA polymerase III PolC	2.12
SAUSA300_1167	pnpA	polynucleotide phosphorylase/polyadenylase	2.39
SAUSA300_1171		hypothetical protein	2.02
SAUSA300_1180		hypothetical protein	4.06
SAUSA300_1181		hypothetical protein	2.33
SAUSA300_1185	miaB	dimethylallyladenosine tRNA methylthiotransferase	2.62
SAUSA300_1186		hypothetical protein	2.79
SAUSA300_1187		hypothetical protein	2.2
SAUSA300_1200	glnR	glutamine synthetase repressor	2.2
SAUSA300_1214		hypothetical protein	3.01
SAUSA300_1216		cardiolipin synthetase	2.17
SAUSA300_1225		aspartate kinase	8.03
SAUSA300_1228	thrB	homoserine kinase	2.12
SAUSA300_1231		gamma-aminobutyrate permease	2.48
SAUSA300_1240		hypothetical protein	2.72
SAUSA300_1241		membrane protein in cytochrome C biosynthesis	8.67
SAUSA300_1244	mscL	large-conductance mechanosensitive channel	4.64
SAUSA300_1245	opuD	glycine betaine transporter OpuD	4.24
SAUSA300_1250	parE	DNA topoisomerase IV subunit B	2.5
SAUSA300_1251	parC	DNA topoisomerase IV subunit A	2.68
SAUSA300_1255	fmtC	oxacillin resistance-related FmtC protein	2.32
SAUSA300_1257	msrR	peptide methionine sulfoxide reductase regulator MsrR	3.98
SAUSA300_1271		hydrolase-like protein	2.78
SAUSA300_1285		ABC transporter ATP-binding protein	2.82
SAUSA300_1291		hippurate hydrolase	4.87
SAUSA300_1292	alr2	alanine racemase	2.94
SAUSA300_1293	lysA	diaminopimelate decarboxylase	2.18
SAUSA300_1295		diaminopimelate decarboxylase	2.29
SAUSA300_1296		CSD family cold shock protein	2.43
SAUSA300_1320	thyA	thymidylate synthase	2.95
SAUSA300_1322		hypothetical protein	2.16
SAUSA300_1323		hypothetical protein	2.27
SAUSA300_1334		hypothetical protein	3.29
SAUSA300_1345	asnC	asparaginyl-tRNA synthetase	2.91
SAUSA300_1354		hypothetical protein	2.22
SAUSA300_1355	aroA	3-phosphoshikimate 1-carboxyvinyltransferase	2.15
SAUSA300_1356	aroB	3-dehydroquinate synthase	2
SAUSA300_1357	aroC	chorismate synthase	2.29
SAUSA300_1359		polyprenyl synthetase	2.72
SAUSA300_1360	ubiE	ubiquinone/menaquinone biosynthesis methyltransferase	2.51
SAUSA300_1361		hypothetical protein	2.56
SAUSA300_1363	gpsA	NAD(P)H-dependent glycerol-3-phosphate dehydrogenase	2
SAUSA300_1372		hypothetical protein	2.14
SAUSA300_1381	lukF-PV	Panton-Valentine leukocidin, LukF-PV	6.59
SAUSA300_1382	lukS-PV	Panton-Valentine leukocidin, LukS-PV	7.4
SAUSA300_1429		phiSLT ORF53-like protein	3.73
SAUSA300_1435		phiSLT ORF153-like protein	3.8
SAUSA300_1447	xerD	tyrosine recombinase XerD	2.61
SAUSA300_1448		Fur family transcriptional regulator	2.19
SAUSA300_1450		Fur family transcriptional regulator	2.23
SAUSA300_1452	proC	pyrroline-5-carboxylate reductase	2.09
SAUSA300_1458		glyoxalase family protein	2.61
SAUSA300_1475	accC	acetyl-CoA carboxylase biotin carboxylase subunit	2.42
SAUSA300_1476	accB	acetyl-CoA carboxylase, biotin carboxyl carrier protein	2.72
SAUSA300_1491		proline dipeptidase	2.02
SAUSA300_1525	glyS	glycyl-tRNA synthetase	2.05
SAUSA300_1536		hypothetical protein	2.22
SAUSA300_1545	rpsT	glycyl-tRNA synthetase	3.57
SAUSA300_1568	udk	uridine kinase	2.15
SAUSA300_1588	lytH	N-acetylmuramoyl-L-alanine amidase	2.62
SAUSA300_1589	dtd	D-tyrosyl-tRNA(Tyr) deacylase	2.18
SAUSA300_1590		GTP pyrophosphokinase	2.62
SAUSA300_1591	apt	adenine phosphoribosyltransferase	3.59
SAUSA300_1592	recJ	single-stranded-DNA-specific exonuclease RecJ	3.78
SAUSA300_1593	secF	bifunctional preprotein translocase subunit SecD/SecF	3.21
SAUSA300_1595	tgt	queuine tRNA-ribosyltransferase	2.67
SAUSA300_1598	ruvA	Holliday junction DNA helicase RuvA	2.52
SAUSA300_1599		hypothetical protein	2.61
SAUSA300_1600	obgE	GTPase ObgE	2.2
SAUSA300_1602		hypothetical protein	2.48
SAUSA300_1603	rplU	50S ribosomal protein L21	2.61
SAUSA300_1604	mreD	rod shape-determining protein MreD	2.48
SAUSA300_1605	mreC	rod shape-determining protein MreC	2.16
SAUSA300_1642		D-serine/D-alanine/glycine transporter	2.38
SAUSA300_1666	rpsD	30S ribosomal protein S4	2.26
SAUSA300_1669		aminotransferase, class V	2.09
SAUSA300_1670	serA	D-3-phosphoglycerate dehydrogenase	2.05
SAUSA300_1671		hypothetical protein	2.66
SAUSA300_1673		1-acyl-sn-glycerol-3-phosphate acyltransferases	2.23
SAUSA300_1697		dipeptidase PepV	2.35
SAUSA300_1703		rhodanese-like domain-containing protein	2.11
SAUSA300_1706		hypothetical protein	3.13
SAUSA300_1707		hypothetical protein	2.36
SAUSA300_1720		hypothetical protein	2.37
SAUSA300_1721		hypothetical protein	2.3
SAUSA300_1730	metK	S-adenosylmethionine synthetase	2.32
SAUSA300_1751	hsdS	type I restriction-modification enzyme, S subunit	2.08
SAUSA300_1753	splF	serine protease SplF	2.76
SAUSA300_1754	splE	serine protease SplE	2.88
SAUSA300_1755	splD	serine protease SplD	3.25
SAUSA300_1756	splC	serine protease SplC	3.28
SAUSA300_1757	splB	serine protease SplB	3.33
SAUSA300_1758	splA	serine protease SplA	4.39
SAUSA300_1759		beta lactamase	6.75
SAUSA300_1768	lukD	leukotoxin LukD	17.34
SAUSA300_1769	lukE	leukotoxin LukE	10.12
SAUSA300_1780		hypothetical protein	2.94
SAUSA300_1782	hemH	ferrochelatase	2.1
SAUSA300_1783	hemE	uroporphyrinogen decarboxylase	2.26
SAUSA300_1785	ecsB	putative ABC transporter protein EcsB	2.41
SAUSA300_1786	escA	ABC transporter ATP-binding protein EcsA	2.42
SAUSA300_1791	cbf1	3'-5' exoribonuclease YhaM	2.21
SAUSA300_1797		hypothetical protein	4.09
SAUSA300_1798		DNA-binding response regulator	2.44
SAUSA300_1799		putative sensor histidine kinase	2.09
SAUSA300_1800		ribosomal large subunit pseudouridine synthase D	2.56
SAUSA300_1806		putative iron-sulfur cluster-binding protein	2.43
SAUSA300_1811		tRNA-Leu	2.73
SAUSA300_1814		tRNA-Cys	3.92
SAUSA300_1823		tRNA-Ser	4.18
SAUSA300_1826		tRNA-Met	2.83
SAUSA300_1831		tRNA-Leu	2.2
SAUSA300_1832		tRNA-Gly	2.3
SAUSA300_1833		tRNA-Leu	2.19
SAUSA300_1857		hypothetical protein	2.39
SAUSA300_1866	vraS	two-component sensor histidine kinase	2.07
SAUSA300_1870		hypothetical protein	3.02
SAUSA300_1875		exonuclease	2.83
SAUSA300_1878	rumA	RNA methyltransferase	2.41
SAUSA300_1881	gatA	aspartyl/glutamyl-tRNA amidotransferase subunit	2.21
SAUSA300_1882	gatC	aspartyl/glutamyl-tRNA amidotransferase subunit	2.09
SAUSA300_1885	ligA	DNA ligase	2.26
SAUSA300_1886	pcrA	ATP-dependent DNA helicase, PcrA	2.45
SAUSA300_1889	purB	adenylosuccinate lyase	2.65
SAUSA300_1899		hypothetical protein	2.71
SAUSA300_1917	map	hypothetical protein	3.83
SAUSA300_1918		truncated beta-hemolysin	3.51
SAUSA300_1944		phi77 ORF026-like protein phage transcriptional activator	3.33
SAUSA300_1947		phi77 ORF031-like protein	3.85
SAUSA300_1949	dut	dUTP diphosphatase	3.42
SAUSA300_1951		phiPVL ORF052-like protein	4.18
SAUSA300_1954		phiPVL ORF050-like protein	3.61
SAUSA300_1957		phiPVL ORF046-like protein	2.64
SAUSA300_1958		single-stranded DNA binding protein	3.62
SAUSA300_1959		phiPVL ORF044-like protein	3.13
SAUSA300_1960		putative phage-related DNA recombination protein	3.02
SAUSA300_1961		phiPVL ORF41-like protein	3.75
SAUSA300_1962		phiPVL ORF39-like protein	2.79
SAUSA300_1963		hypothetical protein	5.01
SAUSA300_1964		hypothetical protein	3.46
SAUSA300_1966		phi77 ORF014-like protein, phage anti-repressor protein	3.62
SAUSA300_1968		putative phage transcriptional regulator	4.01
SAUSA300_1974		leukocidin/hemolysin toxin family protein	2.28
SAUSA300_1975		aerolysin/leukocidin family protein	2.56
SAUSA300_1979		succinyl-diaminopimelate desuccinylase	2.84
SAUSA300_1994	scrB	sucrose-6-phosphate hydrolase	2.01
SAUSA300_2002		putative DNA-binding/iron metalloprotein/AP endonuclease	2.11
SAUSA300_2004		hypothetical protein	4.45
SAUSA300_2019		tRNA-Leu	2.67
SAUSA300_2020		hypothetical protein	2.21
SAUSA300_2028	acpS	4'-phosphopantetheinyl transferas	2.18
SAUSA300_2029		hypothetical protein	2.21
SAUSA300_2030		hypothetical protein	2.53
SAUSA300_2035	kdpD	sensor histidine kinase, KdpD	2.68
SAUSA300_2037		ATP-dependent RNA helicase	2.93
SAUSA300_2038	murF	UDP-N-acetylmuramoyl-tripeptide--D-alanyl-D-alanine ligase	2.58
SAUSA300_2039	ddl	D-alanyl-alanine synthetase A	2.72
SAUSA300_2044	cls	cardiolipin synthetase	3.5
SAUSA300_2045		HD domain-containing protein	3.97
SAUSA300_2046	oxaA	membrane protein OxaA	3.41
SAUSA300_2071		HemK family modification methylase	2.45
SAUSA300_2074	rpmE2	50S ribosomal protein L31 type B	2.66
SAUSA300_2080		hypothetical protein	3.18
SAUSA300_2085		hypothetical protein	2.55
SAUSA300_2094		hypothetical protein	2.24
SAUSA300_2095		hypothetical protein	2.21
SAUSA300_2098	arsR	ArsR family transcriptional regulator	4.02
SAUSA300_2099		cation efflux family protein	2.41
SAUSA300_2100		lytic regulatory protein	4.12
SAUSA300_2112		hypothetical protein	2.28
SAUSA300_2113		hypothetical protein	2.41
SAUSA300_2117		tRNA-Gln	2.41
SAUSA300_2140		Ferric iron reductase FhuF-like transporter	5.51
SAUSA300_2145		glycine betaine transporter	2.29
SAUSA300_2165	budA	alpha-acetolactate decarboxylase	2.45
SAUSA300_2166	alsS	acetolactate synthase	2.63
SAUSA300_2171	rpsI	30S ribosomal protein S9	2.06
SAUSA300_2172	rplM	50S ribosomal protein L13	2.45
SAUSA300_2173	truA	tRNA pseudouridine synthase A	2.57
SAUSA300_2175	cbiO	cobalt transporter ATP-binding subunit	4.53
SAUSA300_2185	rplO	50S ribosomal protein L15	2.01
SAUSA300_2187	rpoE	30S ribosomal protein S5	3.03
SAUSA300_2189	rplF	50S ribosomal protein L6	2.35
SAUSA300_2190	rpsH	30S ribosomal protein S8	2.23
SAUSA300_2191	rpsN	30S ribosomal protein S14	2.51
SAUSA300_2192	rplE	50S ribosomal protein L5	2.62
SAUSA300_2193	rplX	50S ribosomal protein L24	2.15
SAUSA300_2194	rplN	50S ribosomal protein L14	2.33
SAUSA300_2195	rpsQ	30S ribosomal protein S17	2.39
SAUSA300_2196	rpmC	50S ribosomal protein L29	2.92
SAUSA300_2197	rplP	50S ribosomal protein L16	2.71
SAUSA300_2198	rpsC	30S ribosomal protein S3	2.67
SAUSA300_2199	rplV	50S ribosomal protein L22	2.77
SAUSA300_2200	rpsS	30S ribosomal protein S19	2.5
SAUSA300_2201	rplB	50S ribosomal protein L2	2.86
SAUSA300_2202	rplW	50S ribosomal protein L23	2.74
SAUSA300_2203	rplD	50S ribosomal protein L4	3.39
SAUSA300_2204	rplC	50S ribosomal protein L3	3.17
SAUSA300_2205	rpsJ	30S ribosomal protein S10	3.7
SAUSA300_2207		xanthine/uracil permease family protein	2.5
SAUSA300_2210	glcU	glucose uptake protein	2
SAUSA300_2212		hypothetical protein	4.79
SAUSA300_2238	ureA	urease subunit gamma	12.74
SAUSA300_2240	ureC	urease subunit alpha	5.72
SAUSA300_2241	ureE	urease accessory protein UreE	2.77
SAUSA300_2242	ureF	urease accessory protein UreF	2.36
SAUSA300_2243	ureG	urease accessory protein UreG	3.67
SAUSA300_2244	ureD	urease accessory protein UreD	2.96
SAUSA300_2252		hypothetical protein	3.4
SAUSA300_2282		hypothetical protein	2.89
SAUSA300_2293	corA	magnesium and cobalt transport protein	2.08
SAUSA300_2297		hypothetical protein	4.28
SAUSA300_2320		hypothetical protein	2.25
SAUSA300_2329	gltT	proton/sodium-glutamate symport protein	3.37
SAUSA300_2330		hypothetical protein	5.18
SAUSA300_2332		heat shock protein	2.57
SAUSA300_2349		formate/nitrite transporter family protein	2.17
SAUSA300_2357		ABC transporter ATP-binding protein	2.44
SAUSA300_2359		amino acid ABC transporter amino acid-binding protein	2.34
SAUSA300_2364	sbi	IgG-binding protein SBI	2.59
SAUSA300_2379		putative transporter protein	2.23
SAUSA300_2384		putative Na+/H+ antiporter	2.75
SAUSA300_2385		hypothetical protein	2.31
SAUSA300_2392	opuCb	glycine betaine/carnitine/choline ABC transporter	2.19
SAUSA300_2393	opuCa	glycine betaine/carnitine/choline ABC transporter ATP-binding protein	3.53
SAUSA300_2395		amino acid permease	3.45
SAUSA300_2417		putative transporter	2.52
SAUSA300_2447		hypothetical protein	2.14
SAUSA300_2467	srtA	sortase	2.48
SAUSA300_2479	cidA	holin-like protein CidA	8.27
SAUSA300_2526	pyrD	dihydroorotate dehydrogenase 2	3.41
SAUSA300_2527		hypothetical protein	2.14
SAUSA300_2535	panE	2-dehydropantoate 2-reductase	2.54
SAUSA300_2538		amino acid permease family protein	2.13
SAUSA300_2559		DNA-binding response regulator	2.23
SAUSA300_2560		hypothetical protein	2.43
SAUSA300_2563		putative transcriptional regulator	2.53
SAUSA300_2565	clfB	clumping factor B	2.24
SAUSA300_2578		putative phage infection protein	3.31
SAUSA300_2579		N-acetylmuramoyl-L-alanine amidase	2.12
SAUSA300_2599	tetR	intercellular adhesion operon transcription regulator	2.46
SAUSA300_2648	rpmH	50S ribosomal protein L34	2.22
XXX	PSMa	XXX	2.11

## Sheet: 2-fold down
Gene ID	Gene	Function	Fold change
			(-WT/rpiRC)
SAUSA300_0061	arcC	carbamate kinase	-2.71
SAUSA300_0062	arcB	ornithine carbomyl transferase	-2.26
SAUSA300_0065		arginine deaminase	-2.8
SAUSA300_0111		hypothetical protein	-2.06
SAUSA300_0113	spa	IgG binding protein A	-6.94
SAUSA300_0114		staphylococcal accessory regulator (MarR/SarS)	-8.73
SAUSA300_0129		acetoin reductase	-2.32
SAUSA300_0192		outer surface protein	-2.98
SAUSA300_0193	murQ	N-acetylmuramic acid-6-phosphate etherase	-2.98
SAUSA300_0194		sucrose-specific PTS transporter protein	-3.22
SAUSA300_0195		RpiR family transcriptional regulator	-3.37
SAUSA300_0206		azoreductase	-2.62
SAUSA300_0216	uhpT	sugar phosphate antiporter	-4.96
SAUSA300_0220	pflB	formate acetyltransferase	-3.91
SAUSA300_0221	pflA	pyruvate formate-lyase activating enzyme	-3.92
SAUSA300_0258		transcriptional regulator, GntR family	-3.1
SAUSA300_0259		PTS system, IIA component	-9.06
SAUSA300_0260	bglA	6-phospho-beta-glucosidase	-13.47
SAUSA300_0330	ulaA	putative transport protein SgaT	-9.25
SAUSA300_0331		L-ascorbate-specific phosphoenolpyruvate:carbohydrate phosphotransferase system (PTS), EII subunite IIB	-8.25
SAUSA300_0332		PTS system, IIA component	-8.7
SAUSA300_0333		transcriptional antiterminator, BglG family	-5.54
SAUSA300_0448	treP	PTS system, trehalose-specific IIBC component	-2.48
SAUSA300_0450	treR	trehalose operon repressor	-2.03
SAUSA300_0538		NAD-dependent epimerase/dehydratase	-2.73
SAUSA300_0676		anion transporter family protein	-2.14
SAUSA300_0677		putative deoxyribodipyrimidine photolyase	-2.05
SAUSA300_0683		DNA-binding transcriptional regulator of sugar metabolism, DeoR/GlpR family	-9.7
SAUSA300_0684	fruB	fructose 1-phosphate kinase	-15.41
SAUSA300_0685	fruA	fructose specific permease	-15.07
SAUSA300_0772	clfA	clumping factor A	-2.05
SAUSA300_0816		CsbD-like superfamily protein	-2.12
SAUSA300_1002	potD	spermidine/putrescine ABC transporter substrate-binding protein	-2.03
SAUSA300_1047	sdhA	succinate dehydrogenase flavoprotein subunit	-2.2
SAUSA300_1048	sdhB	succinate dehydrogenase iron-sulfur subunit	-2.19
SAUSA300_1062	argF	ornithine carbamoyltransferase	-3.73
SAUSA300_1063	arcC	carbamate kinase	-3.9
SAUSA300_1064		uncharacterized membrane protein YfcC, ion transporter superfamily	-3.86
SAUSA300_1456		alpha-D-1,4-glucosidase	-2.74
SAUSA300_1457	malR	maltose operon transcriptional repressor	-2.39
SAUSA300_1464		2-oxoisovalerate dehydrogenase, E2 component, dihydrolipoamide acetyltransferase	-2.4
SAUSA300_1465		2-oxoisovalerate dehydrogenase, E1 component, beta subunit	-2.18
SAUSA300_1466		2-oxoisovalerate dehydrogenase, E1 component, alpha subunit	-2.12
SAUSA300_1638	phoR	sensory box histidine kinase PhoR	-2.2
SAUSA300_1656		universal stress protein	-2.04
SAUSA300_1679	acsA	acetyl-CoA synthetase	-2.02
SAUSA300_1711	putA	proline dehydrogenase	-3.97
SAUSA300_1740		hypothetical protein	-2.01
SAUSA300_1760	epiG	lantibiotic epidermin immunity protein F	-2.65
SAUSA300_1761	epiE	lantibiotic epidermin immunity protein F	-2.7
SAUSA300_1762	epiF	lantibiotic epidermin immunity protein F	-2.16
SAUSA300_1829		tRNA-Pro	-2.58
SAUSA300_1856		hypothetical protein	-2.01
SAUSA300_1898		hypothetical protein	-2.13
SAUSA300_1904		hypothetical protein	-2.05
SAUSA300_1913		ABC transporter ATP-binding protein	-2.06
SAUSA300_2076		aldehyde dehydrogenase family protein	-2.22
SAUSA300_2077	manA	hypothetical protein	-3.75
SAUSA300_2105	mtlF	PTS system, mannitol specific IIBC component	-3.41
SAUSA300_2106		putative transcriptional regulator	-2.41
SAUSA300_2107	mtlA	PTS system, mannitol specific IIA component	-2.31
SAUSA300_2108	mtlD	mannitol-1-phosphate 5-dehydrogenase	-2.27
SAUSA300_2137		hypothetical protein	-2.05
SAUSA300_2142	asp23	alkaline shock protein 23	-2.32
SAUSA300_2270	glvC	PTS system, arbutin-like IIBC component	-6.51
SAUSA300_2277	hutI	imidazolonepropionase	-5.46
SAUSA300_2278	hutU	urocanate hydratase	-5.44
SAUSA300_2281	hutG	formimidoylglutamase	-2.13
SAUSA300_2324		PTS system, sucrose-specific IIBC component	-2.76
SAUSA300_2327		hypothetical protein	-2.03
SAUSA300_2415		hypothetical protein	-2.02
SAUSA300_2418		hypothetical protein	-2.3
SAUSA300_2449		putative transporter	-2.56
SAUSA300_2463	ddh	D-lactate dehydrogenase	-2.73
SAUSA300_2486		putative ATP-dependent Clp proteinase	-2.18
SAUSA300_2498	crtN	squalene synthase	-2.09
SAUSA300_2525		phosphotransferase enzyme family	-2.79
SAUSA300_2543		hypothetical protein	-2.31
SAUSA300_2576		phosphotransferase system, fructose-specific IIABC component	-3.62
SAUSA300_2583		putative glycosyl transferase	-2.15
SAUSA300_2603	lip	triacylglycerol lipase	-3.56
SAUSA300_2620		hypothetical protein	-2.53

## Sheet: 5-fold up
Gene ID	Gene	Function	Functional categories	Fold change
				(rpiRC/WT)
SAUSA300_0755		glycolytic operon regulator (DNA-binding transcriptional regulator LsrR, DeoR family)	central metabolism	32.28
SAUSA300_1768	lukD	leukotoxin LukD	porins/leukotoxins	17.34
SAUSA300_0756	gap	glyceraldehyde-3-phosphate dehydrogenase	central metabolism	10.2
SAUSA300_1769	lukE	leukotoxin LukE	porins/leukotoxins	10.12
SAUSA300_0928	comK	competence transcription factor	regulator	9.51
SAUSA300_0757	pgk	phosphoglycerate kinase	central metabolism	8.93
SAUSA300_1241		membrane protein in cytochrome C biosynthesis	central metabolism	8.67
SAUSA300_2479	cidA	holin-like protein CidA	porins/leukotoxins	8.27
SAUSA300_0153	cap5B	capsular polysaccharide biosynthesis protein B	capsular biosynthesis	8.18
SAUSA300_0154	cap5C	capsular polysaccharide biosynthesis protein C	capsular biosynthesis	7.62
SAUSA300_1382	lukS-PV	Panton-Valentine leukocidin, LukS-PV	porins/leukotoxins	7.4
SAUSA300_0815	ear	Ear protein	immune evasion	7.2
SAUSA300_0758	tpiA	triosephosphate isomerase	central metabolism	7.15
SAUSA300_0155	cap5D	capsular polysaccharide biosynthesis protein D	capsular biosynthesis	7.07
SAUSA300_1059	efb	superantigen-like protein	immune evasion	6.94
SAUSA300_1381	lukF-PV	Panton-Valentine leukocidin, LukF-PV	porins/leukotoxins	6.59
SAUSA300_0759	gpmI	phosphoglyceromutase	central metabolism	6.13
SAUSA300_0951	sspA	cysteine protease	protease	6.01
SAUSA300_0950	sspB	cysteine protease	protease	5.76
SAUSA300_0949	sspC	cysteine protease	protease	5.12
SAUSA300_0386	xpt	xanthine phosphoribosyltransferase	central metabolism	5.06
			5 categories

## Sheet: 5-fold down
Gene ID	Gene	Function	Functional categories	Fold change
				(-WT/rpiRC)
SAUSA300_0216	uhpT	sugar phosphate antiporter	sugar transport and metabolism	-4.96
SAUSA300_2278	hutU	urocanate hydratase	histidine catabolism	-5.44
SAUSA300_2277	hutI	imidazolonepropionase	histidine catabolism	-5.46
SAUSA300_0333		transcriptional antiterminator, BglG family	regulator	-5.54
SAUSA300_2270	glvC	PTS system, arbutin-like IIBC component	sugar transport and metabolism	-6.51
SAUSA300_0113	spa	IgG binding protein A	immune evasion	-6.94
SAUSA300_0331		L-ascorbate-specific phosphoenolpyruvate:carbohydrate phosphotransferase system (PTS), EII subunite IIB	sugar transport and metabolism	-8.25
SAUSA300_0332		PTS system, IIA component	sugar transport and metabolism	-8.7
SAUSA300_0114		staphylococcal accessory regulator (MarR/SarS)	regulator	-8.73
SAUSA300_0259		PTS system, IIA component	sugar transport and metabolism	-9.06
SAUSA300_0330	ulaA	putative transport protein SgaT	sugar transport and metabolism	-9.25
SAUSA300_0683		DNA-binding transcriptional regulator of sugar metabolism, DeoR/GlpR family	regulator	-9.7
SAUSA300_0260	bglA	6-phospho-beta-glucosidase	sugar transport and metabolism	-13.47
SAUSA300_0685	fruA	fructose specific permease	sugar transport and metabolism	-15.07
SAUSA300_0684	fruB	fructose 1-phosphate kinase	sugar transport and metabolism	-15.41
			4 categories
