# Supplementary material for: Staphylococcus aureus Coordinates Leukocidin Expression and Pathogenesis by Sensing Metabolic Fluxes via RpiRc
Source: mBio. 2016 Jun 21;7(3):e00818-16. doi: 10.1128/mBio.00818-16 (PMC4916384; doi:10.1128/mBio.00818-16)
Supplement: Table S4 — System-wide metabolic fluxes predicted by E-Flux2 in the wild-type and rpiRc mutant strains. [file mbo003162859st4.xlsx]

## Sheet: significantly altered pathways
Enzyme	Gene (SAUSA300#)	EC number	Pathway	Fold change of fluxes (rpiRC/WT)
Metabolic pathways inactivated in the rpiRC mutant
oxoglutarate dehydrogenase	1305	1.2.4.2	TCA cycle	0.46
fumarase	1801	4.2.1.2	TCA cycle	-0.59
malate dehydrogenase		1.1.1.37	TCA cycle	0.12
Malate dehydrogenase	2312	1.1.1.37	TCA cycle	0.3
succinate dehydrogenase	1047/1048/1046	1.3.5.1	TCA cycle	0.46
succinyl-CoA synthetase	1138/1139	6.2.1.5	TCA cycle	0.46
L-serine deaminase	2469/2470	4.3.1.19	Glycine, serine and threonine metabolism	-0.07
Pyruvate dehydrogenase	1467/0996	1.2.4.1	Glycolysis / Gluconeogenesis	0.46
NADH dehydrogenase	0425/0610/0841/0844/0855/1724	1.6.99.3	Oxidative phosphorylation	0.25
sodium proton antiporter	2384 --0846--0617		Transport	0.55
sodium proton antiporter	2384--0846--0617		Transport	1.32e-09
Metabolic pathways activated in the rpiRC mutant
argininosuccinate lyase	863	4.3.2.1	Alanine, aspartate and glutamate metabolism	1.48
argininosuccinate synthase	864	6.3.4.5	Alanine, aspartate and glutamate metabolism	1.48
aspartate transaminase	1916	2.6.1.1	Alanine, aspartate and glutamate metabolism	1.66
glutamate dehydrogenase	861	1.4.1.2	Alanine, aspartate and glutamate metabolism	1.86
agmatinase	2114	3.5.3.11	Arginine and proline metabolism	2.42
arginine decarboxylase	458	4.1.1.19	Arginine and proline metabolism	2.42
arginine deiminase	2570	3.5.3.6	Arginine and proline metabolism	1.48
acetyl-CoA synthetase	2542/1679	6.2.1.1	Glycolysis / Gluconeogenesis	4.24
enolase	760	4.2.1.11	Glycolysis / Gluconeogenesis	1.05*
fructose-bisphosphate aldolase	2079--2540	4.1.2.13	Glycolysis / Gluconeogenesis	1.05*
glyceraldehyde-3P-dehydrogenase	0756--1633	1.2.1.59	Glycolysis / Gluconeogenesis	1.06*
phosphofructokinase	1645	2.7.1.11	Glycolysis / Gluconeogenesis	1.05*
glucose-6-phosphate isomerase	865	5.3.1.9	Glycolysis / Gluconeogenesis	1.05*
phosphoglycerate kinase	757	2.7.2.3	Glycolysis / Gluconeogenesis	1.06*
phosphoglycerate mutase	0375--0759--2362	5.4.2.1	Glycolysis / Gluconeogenesis	1.05*
pyruvate kinase	1644	2.7.1.40	Glycolysis / Gluconeogenesis	1.04*
triose-phosphate isomerase	758	5.3.1.1	Glycolysis / Gluconeogenesis	1.06*
acetyl-CoA synthetase	2542--1679	6.2.1.1	Glycolysis / Gluconeogenesis	4.24
NADH dehydrogenase	0425/0610/0841/0844/0855/1724	1.6.99.3	Oxidative phosphorylation	1.53
urease	2238/2240/2239/2244/2241/2242/2243	3.5.1.5	Purine metabolism	3.43
malic enzyme	1648	1.1.1.38	Pyruvate metabolism	3.36
NAD(P)H-flavin oxidoreductase	0340--0545	1.5.1.30	Riboflavin metabolism	1.39
FMN reductase	859	1.5.1.42	Riboflavin metabolism	1.39
acetate kinase	1657	2.7.2.1	Taurine and hypotaurine metabolism	4.27
L-glutamate transport	2329--2291		Transport	15.35
sodium proton antiporter	0855/0854/0611/0853/0612/0852/0613/0851/0614/0850/0615/0849--0616)		Transport	2.73
putrescine/ornithine antiporter	1329		Transport	2.42
Pathways that were significantly up or downregulated are represented. Fold changes in metabolic fluxes <0.5 in the mutant and >1.5 in the mutant compared to wildtype are shown. Asterisks indicate genes that did not meet our above cutoff but were still included due to a large number of genes “upregulated” in the same pathway.

## Sheet: All pathways
*Note: flux values were sorted by column G (pathway in which each reaction is included)								Raw E-Flux2 result		normalized E-Flux2 result (now both WT and rpiRC mutant strains have the same biomass flux value)		*To examine where significant metabolic changes occur, both absolute differences (column O) and fold changes (column P) in the fluxes of rpiRC mutant relative to those of WT were calculated. Metabolic reaction rates that are significantly faster (i.e. more active) and significantly slower (i.e. less active) in the ripRC mutant compared to WT are highlighted in red and blue, respectively. The "sig…
Reaction Abbreviation	Reaction Name	Reaction Equation (Metabolite Abbreviation)	Biological Objective	Gene Association (USA300 strain)	EC number	Pathway		Flux value (USA300 WT)	Flux value (USA300 rpiRC mutant)	Flux value (USA300 WT)	Flux value (USA300 rpiRC mutant)		Abs. diff. b/w 2 fluxes	Fold change of 2 fluxes
ACOAD1	acyl-CoA dehydrogenase (butanoyl-CoA)	b2coa[c] + h[c] + nadh[c] <==> btcoa[c] + nad[c]	0	SAUSA300_2236	1.3.99.3			0	0	0	0		0
ACOAD2	acyl-CoA dehydrogenase (hexanoyl-CoA)	h[c] + hx2coa[c] + nadh[c] <==> hxcoa[c] + nad[c]	0	SAUSA300_2236	1.3.99.3			0	0	0	0		0
ACOAD3	acyl-CoA dehydrogenase (octanoyl-CoA)	nad[c] + occoa[c] <==> h[c] + nadh[c] + oc2coa[c]	0	SAUSA300_2236	1.3.99.3			0	0	0	0	more active in the rpiRC mutant	0
ACOAD4	acyl-CoA dehydrogenase (decanoyl-CoA)	dcacoa[c] + nad[c] <==> dc2coa[c] + h[c] + nadh[c]	0	SAUSA300_2236	1.3.99.3			0	2.84217e-14	0	1.66447e-12	more active in the WT	1.66447e-12
ACOAD5	acyl-CoA dehydrogenase (dodecanoyl-CoA)	ddcacoa[c] + nad[c] <==> dd2coa[c] + h[c] + nadh[c]	0	SAUSA300_2236	1.3.99.3			0	0	0	0		0
ACOAD6	acyl-CoA dehydrogenase (tetradecanoyl-CoA)	nad[c] + tdcoa[c] <==> h[c] + nadh[c] + td2coa[c]	0	SAUSA300_2236	1.3.99.3			0	0	0	0		0
ACOAD7	acyl-CoA dehydrogenase (hexadecanoyl-CoA)	nad[c] + pmtcoa[c] --> h[c] + hdd2coa[c] + nadh[c]	0	SAUSA300_2236	1.3.99.3			4.61088e-26	8.84814e-15	4.9143e-24	5.18175e-13		5.18175e-13	1.05442e+11
ACOATA	Acetyl-CoA ACP transacylase	ACP[c] + accoa[c] <==> acACP[c] + coa[c]	0	SAUSA300_0885	2.3.1.38			0	-6.39488e-14	0	-3.74505e-12		3.74505e-12
AMAA	N-acetylmuramoyl-L-alanine amidase	acmama[c] + h2o[c] --> acmam[c] + ala-L[c]	0	SAUSA300_1588 or SAUSA300_0955 or SAUSA300_2256 or SAUSA300_2579	3.5.1.28			0	0	0	0		0
CLPNS_SA	Cardiolipin Synthase (Saureus)	0.04 pg_SA[c] <==> 0.02 clpn_SA[c] + glyc[c]	0	SAUSA300_2044 or SAUSA300_1216	2.7.8.41			1.17751	2.14298	125.5	125.5		2.41585e-13	1
DHDPRy	dihydrodipicolinate reductase (NADPH)	23dhdp[c] + h[c] + nadph[c] --> nadp[c] + thdp[c]	0	SAUSA300_1289	1.3.1.26			0.13342	0.242815	14.22	14.22		8.12697e-10	1
DHDPS	dihydrodipicolinate synthase	aspsa[c] + pyr[c] --> 23dhdp[c] + h[c] + 2 h2o[c]	0	SAUSA300_1288	4.2.1.52			0.13342	0.242815	14.22	14.22		8.12804e-10	1
DNTPPA	Dihydroneopterin triphosphate pyrophosphatase	ahdt[c] + h2o[c] --> dhpmp[c] + h[c] + ppi[c]	0	SAUSA300_1371	3.6.1.67			3.13457e-16	0.000512266	3.34084e-14	0.03		0.03	8.97975e+11
DURIPP	deoxyuridine phosphorylase	duri[c] + pi[c] <==> 2dr1p[c] + ura[c]	0	SAUSA300_2091 or SAUSA300_0138	2.4.2.23			-7.30684e-23	-1.76856e-14	-7.78768e-21	-1.03573e-12		1.03573e-12	1.32995e+08
ILETA	isoleucine transaminase	akg[c] + ile-L[c] <==> 3mop[c] + glu-L[c]	0	SAUSA300_0539	2.6.1.32			-0.0380932	-0.0693268	-4.06	-4.06		5.8389e-10	1
NBAH	N-Benzoylglycine amidohydrolase	bgly[c] + h2o[c] <==> bz[c] + gly[c]	0	SAUSA300_1291	3.4.17.6			0	0	0	0		0
PROD2	Proline dehydrogenase	fad[c] + pro-L[c] --> 1pyr5c[c] + fadh2[c] + h[c]	0	SAUSA300_1711	1.5.99.8			2.98325e-20	2.55865e-10	3.17956e-18	1.49843e-08		1.49843e-08	4.71269e+09
S3AdT	streptomycin 3"-adenylyltransferase	Stmyn[c] + atp[c] + h[c] --> 3AStmyn[c] + ppi[c]	0	SA2385 or SA1952 or SA1481 or SA0765 or SA0049	2.7.1.87			0	0	0	0		0
SPODM	superoxide dismutase	2 h[c] + 2 o2-[c] --> h2o2[c] + o2[c]	0	SAUSA300_1513 or SAUSA300_0135	1.15.1.1			0	0	0	0		0
VALTA	valine transaminase	akg[c] + val-L[c] <==> 3mob[c] + glu-L[c]	0	SAUSA300_0539	2.6.1.32			-0.0386562	-0.0703513	-4.12	-4.12		1.23659e-09	1
ABTAr	4-aminobutyrate transaminase	4abut[c] + akg[c] <==> glu-L[c] + sucsal[c]	0	SAUSA300_2539	2.6.1.19	Alanine, aspartate and glutamate metabolism		0	0	0	0		0
ALAD_L	L-alanine dehydrogenase	ala-L[c] + h2o[c] + nad[c] --> h[c] + nadh[c] + nh4[c] + pyr[c]	0	SAUSA300_1331 or SAUSA300_1655	1.4.1.1	Alanine, aspartate and glutamate metabolism		2.67178e-19	4.04485e-09	2.8476e-17	2.3688e-07		2.3688e-07	8.31858e+09
ALATA_D	D-alanine transaminase	akg[c] + ala-D[c] <==> glu-D[c] + pyr[c]	0	SAUSA300_1696	2.6.1.2	Alanine, aspartate and glutamate metabolism		-2.553	-4.64626	-272.1	-272.1		2.50978e-07	1
ARGSL	argininosuccinate lyase	argsuc[c] <==> arg-L[c] + fum[c]	0	SAUSA300_0863	4.3.2.1	Alanine, aspartate and glutamate metabolism		-22.096	-59.589	-2355.01	-3489.73		1134.72	1.48183
ARGSSr	argininosuccinate synthase, reversible	asp-L[c] + atp[c] + citr-L[c] <==> amp[c] + argsuc[c] + h[c] + ppi[c]	0	SAUSA300_0864	6.3.4.5	Alanine, aspartate and glutamate metabolism		-22.096	-59.589	-2355.01	-3489.73		1134.72	1.48183
ASNN	L-asparaginase	asn-L[c] + h2o[c] --> asp-L[c] + nh4[c]	0	SAUSA300_1368	3.5.1.1	Alanine, aspartate and glutamate metabolism		3.85331e-20	3.87225e-10	4.10688e-18	2.26771e-08		2.26771e-08	5.52174e+09
ASNS1	asparagine synthase (glutamine-hydrolysing)	asp-L[c] + atp[c] + gln-L[c] + h2o[c] --> amp[c] + asn-L[c] + glu-L[c] + h[c] + ppi[c]	0	SAUSA300_0972	6.3.5.4	Alanine, aspartate and glutamate metabolism		0.0420339	0.0764985	4.48	4.48		2.26771e-08	1
ASPTA	aspartate transaminase	akg[c] + asp-L[c] <==> glu-L[c] + oaa[c]	0	SAUSA300_1916	2.6.1.1	Alanine, aspartate and glutamate metabolism		16.1602	48.7864	1722.37	2857.09		1134.72	1.65881
CBPS	carbamoyl-phosphate synthase (glutamine-hydrolysing)	2 atp[c] + gln-L[c] + h2o[c] + hco3[c] --> 2 adp[c] + cbp[c] + glu-L[c] + 2 h[c] + pi[c]	0	SAUSA300_1095 and SAUSA300_1096	6.3.4.16	Alanine, aspartate and glutamate metabolism		2.23194e-21	1.83866e-10	2.37881e-19	1.07678e-08		1.07678e-08	4.52654e+10
GF6PTA	glutamine-fructose-6-phosphate transaminase	f6p[c] + gln-L[c] --> gam6p[c] + glu-L[c]	0	SAUSA300_2104	2.6.1.16	Alanine, aspartate and glutamate metabolism		1.43563	2.61273	153.01	153.01		4.19959e-08	1
GLNS	glutamine synthetase	atp[c] + glu-L[c] + nh4[c] --> adp[c] + gln-L[c] + h[c] + pi[c]	0	SAUSA300_1201	6.3.1.2	Alanine, aspartate and glutamate metabolism		1.78973	3.25716	190.75	190.75		1.30797e-07	1
GLUDx	glutamate dehydrogenase (NAD)	glu-L[c] + h2o[c] + nad[c] <==> akg[c] + h[c] + nadh[c] + nh4[c]	0	SAUSA300_0861	1.4.1.2	Alanine, aspartate and glutamate metabolism		-10.4648	-35.5077	-1115.34	-2079.45		964.106	1.86441
GLUSx	glutamate synthase (NADH2)	akg[c] + gln-L[c] + h[c] + nadh[c] --> 2 glu-L[c] + nad[c]	0	(SAUSA300_0445 or SAUSA300_2404) and SAUSA300_0446	1.4.1.13	Alanine, aspartate and glutamate metabolism		1.29707e-19	8.44029e-10	1.38243e-17	4.94291e-08		4.94291e-08	3.57553e+09
P5CD	1-pyrroline-5-carboxylate dehydrogenase	1pyr5c[c] + 2 h2o[c] + nad[c] --> glu-L[c] + h[c] + nadh[c]	0	SAUSA300_2491	1.2.1.88	Alanine, aspartate and glutamate metabolism		2.88116e-20	2.16098e-10	3.07076e-18	1.26554e-08		1.26554e-08	4.12126e+09
PHETA1	phenylalanine transaminase	akg[c] + phe-L[c] <==> glu-L[c] + phpyr[c]	0	SAUSA300_0708 or SAUSA300_2610	2.6.1.1	Alanine, aspartate and glutamate metabolism		-0.031244	-0.0568616	-3.33	-3.33		9.61683e-10	1
SSALy	succinate-semialdehyde dehydrogenase (NADP)	h2o[c] + nadp[c] + sucsal[c] --> 2 h[c] + nadph[c] + succ[c]	0	SAUSA300_2076	1.2.1.24	Alanine, aspartate and glutamate metabolism		0	0	0	0		0
ACNML	N-Acetylneuraminate lyase	acnam[c] --> acmana[c] + pyr[c]	0	SAUSA300_0315	2.5.1.57	Amino sugar and nucleotide sugar metabolism		0	0	0	0		0
AMANK	N-acetyl-D-mannosamine kinase	acmana[c] + atp[c] --> acmanap[c] + adp[c] + h[c]	0	SAUSA300_0743	2.7.1.60	Amino sugar and nucleotide sugar metabolism		2.6145e-20	3.43842e-10	2.78655e-18	2.01365e-08		2.01365e-08	7.22632e+09
G1PACT	glucosamine-1-phosphate N-acetyltransferase	accoa[c] + gam1p[c] --> acgam1p[c] + coa[c] + h[c]	0	SAUSA300_0477	2.3.1.157	Amino sugar and nucleotide sugar metabolism		1.43347	2.60881	152.78	152.78		2.01369e-08	1
G6PDA	glucosamine-6-phosphate deaminase	gam6p[c] + h2o[c] --> f6p[c] + nh4[c]	0	SAUSA300_0554	3.5.99.6	Amino sugar and nucleotide sugar metabolism		9.47144e-20	7.17055e-10	1.00947e-17	4.19931e-08		4.19931e-08	4.1599e+09
PGAMT	phosphoglucosamine mutase	gam1p[c] <==> gam6p[c]	0	SAUSA300_2111	5.4.2.10	Amino sugar and nucleotide sugar metabolism		-1.43563	-2.61273	-153.01	-153.01		2.01379e-08	1
UAG2E	UDP-N-acetylglucosamine 2-epimerase	uacgam[c] <==> uacmam[c]	0	SAUSA300_2065 or SAUSA300_0167 or SAUSA300_0158	5.1.3.14	Amino sugar and nucleotide sugar metabolism		0.298366	0.543003	31.8	31.8		0	1
UAG2EMA	UDP-N-acetyl-D-glucosamine 2-epimerase (Hydrolysis)	h2o[c] + uacgam[c] <==> acmana[c] + h[c] + udp[c]	0	SAUSA300_2065 or SAUSA300_0167 or SAUSA300_0158	5.1.3.14	Amino sugar and nucleotide sugar metabolism		-2.88618e-15	3.43842e-10	-3.0761e-13	2.01365e-08		2.01368e-08	-65461
UAG4E	UDP-N-acetylglucosamine 4-epimerase	uacgam[c] --> udpacgal[c]	0		5.1.3.7	Amino sugar and nucleotide sugar metabolism		0.805025	1.46508	85.8	85.8		1.84741e-13	1
UAGCVT	UDP-N-acetylglucosamine 1-carboxyvinyltransferase	pep[c] + uacgam[c] --> pi[c] + uaccg[c]	0	SAUSA300_2055 or SAUSA300_2078	2.5.1.7	Amino sugar and nucleotide sugar metabolism		0.016701	0.0303945	1.78	1.78		9.54792e-15	1
UAGDP	UDP-N-acetylglucosamine diphosphorylase	acgam1p[c] + h[c] + utp[c] --> ppi[c] + uacgam[c]	0	SAUSA300_2130 or SAUSA300_0477	2.7.7.23	Amino sugar and nucleotide sugar metabolism		1.42202	2.58797	151.56	151.56		2.01369e-08	1
UAPGR	UDP-N-acetylenolpyruvoylglucosamine reductase	h[c] + nadph[c] + uaccg[c] --> nadp[c] + uamr[c]	0	SAUSA300_0722	1.3.1.98	Amino sugar and nucleotide sugar metabolism		0.016701	0.0303945	1.78	1.78		9.54792e-15	1
ALATRS	Alanyl-tRNA synthetase	ala-L[c] + atp[c] + trnaala[c] --> alatrna[c] + amp[c] + ppi[c]	0	SAUSA300_1575	6.1.1.7	Aminoacyl-tRNA biosynthesis		0	0	0	0		0
ASNTRS	Asparaginyl-tRNA synthetase	asn-L[c] + atp[c] + trnaasn[c] --> amp[c] + asntrna[c] + ppi[c]	0	SAUSA300_1345	6.1.1.23	Aminoacyl-tRNA biosynthesis		0	0	0	0		0
ASPTRS	Aspartyl-tRNA synthetase	asp-L[c] + atp[c] + trnaasp[c] --> amp[c] + asptrna[c] + ppi[c]	0	SAUSA300_1586	6.1.1.23	Aminoacyl-tRNA biosynthesis		0	0	0	0		0
GLYTRS	Glycyl-tRNA synthetase	atp[c] + gly[c] + trnagly[c] --> amp[c] + glytrna[c] + ppi[c]	0	SAUSA300_1525	6.1.1.14	Aminoacyl-tRNA biosynthesis		0	0	0	0		0
AKP1	alkaline phosphatase (Dihydroneopterin)	ahdt[c] + 3 h2o[c] --> dhnpt[c] + 2 h[c] + 3 pi[c]	0	SAUSA300_2561	3.1.3.1	Aminobenzoate degradation		0.000281477	7.34029e-10	0.03	4.29871e-08		0.03	1.4329e-06
ALKP	alkaline phosphatase	dhap[c] + h2o[c] --> dha[c] + pi[c]	0	SAUSA300_2561	3.1.3.1	Aminobenzoate degradation		2.04372e-19	1.46812e-09	2.17821e-17	8.59779e-08		8.59779e-08	3.94718e+09
UDPG3g12dgrGT_SA2	UDPglucose:3g12dgr 3-D-glucosyltransferase 2	3g12dgr_SA2[c] + 50 udpg[c] --> dgdcg_SA2[c] + 50 udp[c]	0		2.4.1.115	Anthocyanin biosynthesis		0.000113229	0.000206068	0.012068	0.012068		3.64292e-17	1
ACGK	acetylglutamate kinase	acglu[c] + atp[c] --> acg5p[c] + adp[c]	0	SAUSA300_0184	2.7.2.8	Arginine and proline metabolism		1.04478e-21	4.52989e-11	1.11353e-19	2.65285e-09		2.65285e-09	2.38237e+10
ACGS	N-acetylglutamate synthase	accoa[c] + glu-L[c] --> acglu[c] + coa[c] + h[c]	0	SAUSA300_0185	2.3.1.35	Arginine and proline metabolism		1.57106e-25	2.27146e-14	1.67444e-23	1.33024e-12		1.33024e-12	7.94436e+10
ACOTA	acetylornithine transaminase	acorn[c] + akg[c] <==> acg5sa[c] + glu-L[c]	0	SAUSA300_0187	2.6.1.11	Arginine and proline metabolism		-1.04513e-21	-4.52987e-11	-1.1139e-19	-2.65283e-09		2.65283e-09	2.38157e+10
AGMT	agmatinase	agm[c] + h2o[c] --> ptrc[c] + urea[c]	0	SAUSA300_2114	3.5.3.11	Arginine and proline metabolism		4.86734	21.4801	518.764	1257.94		739.179	2.42489
AGPR	N-acetyl-g-glutamyl-phosphate reductase	acg5sa[c] + nadp[c] + pi[c] <==> acg5p[c] + h[c] + nadph[c]	0	SAUSA300_0186	1.2.1.38	Arginine and proline metabolism		-1.04476e-21	-4.52989e-11	-1.11352e-19	-2.65285e-09		2.65285e-09	2.38241e+10
ARGDC	arginine decarboxylase	arg-L[c] + h[c] --> agm[c] + co2[c]	0	SAUSA300_0458	4.1.1.19	Arginine and proline metabolism		4.86734	21.4801	518.764	1257.94		739.179	2.42489
ARGDr	arginine deiminase	arg-L[c] + h2o[c] <==> citr-L[c] + nh4[c]	0	SAUSA300_2570	3.5.3.6	Arginine and proline metabolism		-22.096	-59.589	-2355.01	-3489.73		1134.72	1.48183
ARGN	arginase	arg-L[c] + h2o[c] --> orn[c] + urea[c]	0	SAUSA300_2114	3.5.3.1	Arginine and proline metabolism		25.6927	35.8098	2738.34	2097.14		641.199	0.765844
HEMEAS	Heme A synthase	h2o[c] + hemeO[c] --> 4 h[c] + hemeA_#1[c]	0	SAUSA300_1015	1.14.13.39	Arginine and proline metabolism		0	0	0	0		0
NOPD	D-nopaline dehydrogenase	h2o[c] + nadp[c] + nop[c] <==> akg[c] + arg-L[c] + h[c] + nadph[c]	0	SAUSA300_2251	1.5.1.19	Arginine and proline metabolism		0	0	0	0		0
OCBT	ornithine carbamoyltransferase	cbp[c] + orn[c] <==> citr-L[c] + h[c] + pi[c]	0	SAUSA300_2569 or SAUSA300_1062	2.1.3.3	Arginine and proline metabolism		4.62976e-21	6.31074e-10	4.93442e-19	3.69577e-08		3.69577e-08	7.48978e+10
ORNCD	ornithine cyclodeaminase	orn[c] --> nh4[c] + pro-L[c]	0	SAUSA300_0119	4.3.1.12	Arginine and proline metabolism		0.0198911	0.0362002	2.12	2.12		1.26554e-08	1
ORNDC	Ornithine Decarboxylase	h[c] + orn[c] --> co2[c] + ptrc[c]	0	SAUSA300_0458	4.1.1.17	Arginine and proline metabolism		2.6181e-19	5.25532e-09	2.79039e-17	3.07768e-07		3.07768e-07	1.10296e+10
ORNTA	ornithine transaminase	akg[c] + orn[c] --> glu-L[c] + glu5sa[c]	0	SAUSA300_0860	2.6.1.13	Arginine and proline metabolism		0	0	0	0		0
ORNTAC	ornithine transacetylase	acorn[c] + glu-L[c] <==> acglu[c] + orn[c]	0	SAUSA300_0185	2.3.1.35	Arginine and proline metabolism		1.04481e-21	4.5285e-11	1.11356e-19	2.65203e-09		2.65203e-09	2.38157e+10
P5CR	pyrroline-5-carboxylate reductase	1pyr5c[c] + 2 h[c] + nadph[c] --> nadp[c] + pro-L[c]	0	SAUSA300_1452	1.5.1.2	Arginine and proline metabolism		1.02088e-21	3.97675e-11	1.08806e-19	2.32891e-09		2.32891e-09	2.14043e+10
ASP1DC	aspartate 1-decarboxylase	asp-L[c] + h[c] --> ala-B[c] + co2[c]	0	SAUSA300_2532	4.1.1.11	beta-Alanine metabolism		2.04378e-25	3.7019e-14	2.17827e-23	2.16795e-12		2.16795e-12	9.95261e+10
PANTS	pantothenate synthase	ala-B[c] + atp[c] + pant-R[c] --> amp[c] + h[c] + pnto-R[c] + ppi[c]	0	SAUSA300_2533	6.3.2.1	beta-Alanine metabolism		2.04378e-25	3.7019e-14	2.17827e-23	2.16795e-12		2.16795e-12	9.95261e+10
YUMPS	yUMP synthetase	r5p[c] + ura[c] <==> h2o[c] + psd5p[c]	0	SAUSA300_1164 or (SAUSA300_1699 and SAUSA300_2173) or SAUSA300_1443	6.3.2.1	beta-Alanine metabolism		0	0	0	0		0
AMAOTr	adenosylmethionine-8-amino-7-oxononanoate transaminase	8aonn[c] + amet[c] <==> amob[c] + dann[c]	0	SAUSA300_2372	2.6.1.62	Biotin metabolism		0	0	0	0		0
AOXSr	8-amino-7-oxononanoate synthase	ala-L[c] + h[c] + pmcoa[c] <==> 8aonn[c] + co2[c] + coa[c]	0	SAUSA300_2370	2.3.1.47	Biotin metabolism		0	0	0	0		0
BTS3r	biotin synthase	dtbt[c] + 2 s[c] <==> btn[c] + h2s[c]	0	SAUSA300_2371	2.8.1.6	Biotin metabolism		0	0	0	0		0
CHCOAL	6-carboxyhexanoate-CoA ligase	atp[c] + coa[c] + pime[c] --> amp[c] + pmcoa[c] + ppi[c]	0	SAUSA300_2369	6.2.1.14	Biotin metabolism		0	0	0	0		0
DBTSr	dethiobiotin synthase	atp[c] + co2[c] + dann[c] <==> adp[c] + dtbt[c] + 3 h[c] + pi[c]	0	SAUSA300_2373	6.3.3.3	Biotin metabolism		0	0	0	0		0
ACLDC	acetolactate decarboxylase	alac-S[c] + h[c] --> actn-R[c] + co2[c]	0	SAUSA300_2536 or SAUSA300_2165	4.1.1.5	Butanoate metabolism		0	0	0	0		0
ACONT	aconitase	cit[c] <==> icit[c]	0	SAUSA300_1246	4.2.1.3	Citrate cycle (TCA cycle)		44.961	69.3988	4791.97	4064.21		727.755	0.84813
AKGDa	oxoglutarate dehydrogenase (lipoamide)	akg[c] + h[c] + lpam[c] <==> co2[c] + sdhlam[c]	0	SAUSA300_1306	1.2.4.2	Citrate cycle (TCA cycle)		43.6111	36.2513	4648.1	2122.99		2525.11	0.456744
AKGDb	oxoglutarate dehydrogenase (dihydrolipoamide S-succinyltransferase)	coa[c] + sdhlam[c] --> dhlam[c] + succoa[c]	0	SAUSA300_1305	1.2.4.2	Citrate cycle (TCA cycle)		43.6111	36.2513	4648.1	2122.99		2525.11	0.456744
CS	citrate synthase	accoa[c] + h2o[c] + oaa[c] --> cit[c] + coa[c] + h[c]	0	SAUSA300_1641	2.3.3.1	Citrate cycle (TCA cycle)		44.961	69.3988	4791.97	4064.21		727.755	0.84813
FUM	fumarase	fum[c] + h2o[c] <==> mal-L[c]	0	SAUSA300_1801	4.2.1.2	Citrate cycle (TCA cycle)		21.6459	-23.0997	2307.03	-1352.8		3659.83	-0.586379
ICDHyr	isocitrate dehydrogenase (NADP)	icit[c] + nadp[c] <==> akg[c] + co2[c] + nadph[c]	0	SAUSA300_1640	1.1.1.42	Citrate cycle (TCA cycle)		44.961	69.3988	4791.97	4064.21		727.755	0.84813
MDH	malate dehydrogenase	mal-L[c] + nad[c] <==> h[c] + nadh[c] + oaa[c]	0		1.1.1.37	Citrate cycle (TCA cycle)		-15.37	-3.23049	-1638.14	-189.188		1448.95	0.115489
MDH2	Malate dehydrogenase (ubiquinone 8 as acceptor)	mal-L[c] + q8[c] --> oaa[c] + q8h2[c]	0	SAUSA300_2312	1.1.1.37	Citrate cycle (TCA cycle)		44.1707	23.8429	4707.74	1396.31		3311.43	0.2966
MDH3	Malate dehydrogenase (menaquinone 8 as acceptor)	mal-L[c] + mqn8[c] --> mql8[c] + oaa[c]	0	SAUSA300_2541	1.1.1.37	Citrate cycle (TCA cycle)		0	0	0	0		0
OOR2r	2-oxoglutarate synthase (rev)	akg[c] + coa[c] + fdxox[c] + h[c] <==> co2[c] + fdxrd[c] + succoa[c]	0	SAUSA300_1182 and SAUSA300_1183	1.2.7.3	Citrate cycle (TCA cycle)		0	0	0	0		0
PC	pyruvate carboxylase	atp[c] + hco3[c] + pyr[c] --> adp[c] + h[c] + oaa[c] + pi[c]	0	SAUSA300_1014	6.4.1.1	Citrate cycle (TCA cycle)		4.39587e-20	6.25137e-10	4.68515e-18	3.661e-08		3.661e-08	7.81406e+09
SUCD1	succinate dehydrogenase	fad[c] + succ[c] <==> fadh2[c] + fum[c]	0	SAUSA300_1047 and SAUSA300_1048 and SAUSA300_1046	1.3.5.1	Citrate cycle (TCA cycle)		43.6111	36.2513	4648.1	2122.99		2525.11	0.456744
SUCD4	succinate dehyrdogenase	fadh2[c] + q8[c] <==> fad[c] + q8h2[c]	0	SAUSA300_1047 and SAUSA300_1048 and SAUSA300_1046	1.3.5.1	Citrate cycle (TCA cycle)		43.6111	36.2513	4648.1	2122.99		2525.11	0.456744
SUCOAS	succinyl-CoA synthetase (ADP-forming)	atp[c] + coa[c] + succ[c] <==> adp[c] + pi[c] + succoa[c]	0	SAUSA300_1138 and SAUSA300_1139	6.2.1.5	Citrate cycle (TCA cycle)		-43.4777	-36.0084	-4633.88	-2108.77		2525.11	0.455077
ADMDCr	Adenosylmethionine decarboxylase	amet[c] + h[c] <==> ametam[c] + co2[c]	0		4.1.1.50	Cysteine and methionine metabolism		9.38257e-05	0.000170756	0.01	0.01		1.73472e-18	1
AHCYSNS	S-adenosylhomocysteine nucleosidase	ahcys[c] + h2o[c] --> ade[c] + rhcys[c]	0	SAUSA300_1558	3.2.2.9	Cysteine and methionine metabolism		0	0	0	0		0
CYSS	cysteine synthase	acser[c] + h2s[c] --> ac[c] + cys-L[c] + h[c]	0	SAUSA300_0491 or SAUSA300_0433	2.5.1.47	Cysteine and methionine metabolism		0.0258021	0.0469578	2.75	2.75		3.13926e-10	1
CYSTL	cystathionine b-lyase	cyst-L[c] + h2o[c] --> hcys-L[c] + nh4[c] + pyr[c]	0	SAUSA300_0359	4.4.1.8	Cysteine and methionine metabolism		0.0183898	0.0334681	1.96	1.96		3.1231e-10	1
HSERTA	homoserine O-trans-acetylase	accoa[c] + hom-L[c] <==> achms[c] + coa[c]	0	SAUSA300_0012	2.3.1.31	Cysteine and methionine metabolism		0	0	0	0		0
MDRPD	5-Methylthio-5-deoxy-D-ribulose 1-phosphate dehydratase	5mdru1p[c] --> dkmpp[c] + h2o[c]	0		5.3.1.23	Cysteine and methionine metabolism		9.38257e-05	0.000170756	0.01	0.01		1.73472e-18	1
METAT	methionine adenosyltransferase	atp[c] + h2o[c] + met-L[c] --> amet[c] + pi[c] + ppi[c]	0	SAUSA300_1730	2.5.1.6	Cysteine and methionine metabolism		0.000281477	0.000512267	0.03	0.03		3.1231e-10	1
METS	methionine synthase	5mthf[c] + hcys-L[c] --> h[c] + met-L[c] + thf[c]	0	SAUSA300_0358 and SAUSA300_0357	2.1.1.14	Cysteine and methionine metabolism		0.0183898	0.0334681	1.96	1.96		1.9984e-15	1
MHPGLUT	5-methyltetrahydropteroyltriglutamate-homocysteine S-methyltransferase	hcys-L[c] + mhpglu[c] --> hpglu[c] + met-L[c]	0	SAUSA300_0357	2.1.1.14	Cysteine and methionine metabolism		0	0	0	0		0
MTAN	methylthioadenosine nucleosidase	5mta[c] + h2o[c] --> 5mtr[c] + ade[c]	0	SAUSA300_1558	3.2.2.16	Cysteine and methionine metabolism		9.38257e-05	0.000170756	0.01	0.01		1.73472e-18	1
MTRI	5-methylthioribose-1-phosphate isomerase	5mdr1p[c] <==> 5mdru1p[c]	0		5.3.1.23	Cysteine and methionine metabolism		9.38257e-05	0.000170756	0.01	0.01		1.73472e-18	1
SERAT	serine O-acetyltransferase	accoa[c] + ser-L[c] <==> acser[c] + coa[c]	0	SAUSA300_0514	2.3.1.30	Cysteine and methionine metabolism		0.0258021	0.0469578	2.75	2.75		3.13735e-10	1
SHSL1	O-succinylhomoserine lyase (L-cysteine)	cys-L[c] + suchms[c] --> cyst-L[c] + h[c] + succ[c]	0	SAUSA300_0360	2.5.1.48	Cysteine and methionine metabolism		0.0183898	0.0334681	1.96	1.96		3.1231e-10	1
SHSL4r	O-succinylhomoserine lyase (elimination), reversible	h2o[c] + suchms[c] <==> 2obut[c] + h[c] + nh4[c] + succ[c]	0	SAUSA300_0434	2.5.1.48	Cysteine and methionine metabolism		-0.0183898	-0.0334681	-1.96	-1.96		3.1231e-10	1
SPMS	spermidine synthase	ametam[c] + ptrc[c] --> 5mta[c] + h[c] + spmd[c]	0		2.5.1.16	Cysteine and methionine metabolism		9.38257e-05	0.000170756	0.01	0.01		1.73472e-18	1
ALAR	alanine racemase	ala-L[c] <==> ala-D[c]	0	SAUSA300_2027 or SAUSA300_1292	5.1.1.1	D-Alanine metabolism		-0.0666163	-0.121237	-7.1	-7.1		2.43928e-07	1
GLUR	glutamate racemase	glu-D[c] <==> glu-L[c]	0	SAUSA300_1049	5.1.1.3	D-Glutamine and D-glutamate metabolism		-2.553	-4.64626	-272.1	-272.1		2.50978e-07	1
ACCOAC	acetyl-CoA carboxylase	accoa[c] + atp[c] + hco3[c] --> adp[c] + h[c] + malcoa[c] + pi[c]	0	SAUSA300_1646 and (SAUSA300_1564 or SAUSA300_1476) and (SAUSA300_1475 or SAUSA300_1563) and SAUSA300_1647	6.4.1.2	Fatty acid biosynthesis		45.8615	83.4644	4887.95	4887.95		1.81899e-12	1
ACPS1	acyl-carrier protein synthase	apoACP[c] + coa[c] --> ACP[c] + h[c] + pap[c]	0	SAUSA300_2028	2.3.1.41	Fatty acid biosynthesis		1.95762e-19	1.5598e-09	2.08644e-17	9.13468e-08		9.13468e-08	4.37811e+09
BACCL	biotin-[acetyl-CoA-carboxylase] ligase	atp[c] + btn[c] + h[c] --> btamp[c] + ppi[c]	0	SAUSA300_1347	6.4.1.2	Fatty acid biosynthesis		0	0	0	0		0
FACOAL160	fatty-acid--CoA ligase (hexadecanoate)	atp[c] + coa[c] + hdca[c] <==> amp[c] + pmtcoa[c] + ppi[c]	0	SAUSA300_0228	6.2.1.3	Fatty acid biosynthesis		-4.12134e-23	1.15953e-14	-4.39255e-21	6.7906e-13		6.7906e-13	-1.54594e+08
KAS1	b-ketoacyl synthetase (Iso-C14:0)	14 h[c] + ibcoa[c] + 5 malcoa[c] + 10 nadph[c] --> 5 co2[c] + 6 coa[c] + fa1[c] + 4 h2o[c] + 10 nadp[c]	0	SAUSA300_0885 and SAUSA300_0886	2.3.1.41	Fatty acid biosynthesis		0.0538639	0.0980282	5.74084	5.74084		2.04929e-11	1
KAS10	b-ketoacyl synthetase (Anteiso-C17:1)	2mbcoa[c] + 16 h[c] + 6 malcoa[c] + 11 nadph[c] --> 6 co2[c] + 7 coa[c] + fa10[c] + 5 h2o[c] + 11 nadp[c]	0	SAUSA300_0885 and SAUSA300_0886	2.3.1.41	Fatty acid biosynthesis		0	0	0	0		0
KAS11	b-ketoacyl synthetase (Iso-C17:0)	17 h[c] + ivcoa[c] + 6 malcoa[c] + 12 nadph[c] --> 6 co2[c] + 7 coa[c] + fa11[c] + 5 h2o[c] + 12 nadp[c]	0	SAUSA300_0885 and SAUSA300_0886	2.3.1.41	Fatty acid biosynthesis		0.622229	1.13241	66.3175	66.3175		2.36895e-11	1
KAS12	b-ketoacyl synthetase (Anteiso-C17:0)	2mbcoa[c] + 17 h[c] + 6 malcoa[c] + 12 nadph[c] --> 6 co2[c] + 7 coa[c] + fa12[c] + 5 h2o[c] + 12 nadp[c]	0	SAUSA300_0885 and SAUSA300_0886	2.3.1.41	Fatty acid biosynthesis		1.45188	2.64231	154.742	154.742		2.29079e-11	1
KAS13	b-ketoacyl synthetase (octadecanoate)	accoa[c] + 23 h[c] + 8 malcoa[c] + 16 nadph[c] --> 8 co2[c] + 9 coa[c] + 7 h2o[c] + 16 nadp[c] + ocdca[c]	0	SAUSA300_0885 and SAUSA300_0886	2.3.1.41	Fatty acid biosynthesis		0.480632	0.874713	51.226	51.226		1.75291e-11	1
KAS14	b-ketoacyl synthase	acACP[c] + h[c] + malACP[c] --> ACP[c] + actACP[c] + co2[c]	0	SAUSA300_0885 and SAUSA300_0886	2.3.1.41	Fatty acid biosynthesis		0	0	0	0		0
KAS15	b-ketoacyl synthase	accoa[c] + h[c] + malACP[c] --> actACP[c] + co2[c] + coa[c]	0	SAUSA300_0885 and SAUSA300_0886	2.3.1.41	Fatty acid biosynthesis		0	0	0	0		0
KAS17	b-ketoacyl synthetase (n-C18:1)	accoa[c] + 22 h[c] + 8 malcoa[c] + 15 nadph[c] --> 8 co2[c] + 9 coa[c] + 7 h2o[c] + 15 nadp[c] + ocdcea[c]	0	SAUSA300_0885 and SAUSA300_0886	2.3.1.41	Fatty acid biosynthesis		0	0	0	0		0
KAS19SA	b-ketoacyl synthetase (Anteiso-C19:0)	2mbcoa[c] + 20 h[c] + 7 malcoa[c] + 14 nadph[c] --> 7 co2[c] + 8 coa[c] + fa19a[c] + 6 h2o[c] + 14 nadp[c]	0	SAUSA300_0885 and SAUSA300_0886	2.3.1.41	Fatty acid biosynthesis		0.770668	1.40256	82.1382	82.1382		9.97602e-12	1
KAS2	b-ketoacyl synthetase (n-C14:0)	accoa[c] + 17 h[c] + 6 malcoa[c] + 12 nadph[c] --> 6 co2[c] + 7 coa[c] + 5 h2o[c] + 12 nadp[c] + ttdca[c]	0	SAUSA300_0885 and SAUSA300_0886	2.3.1.41	Fatty acid biosynthesis		0.0165735	0.0301625	1.76641	1.76641		3.71561e-11	1
KAS20SA	b-ketoacyl synthetase (C20:0)	accoa[c] + 26 h[c] + 9 malcoa[c] + 18 nadph[c] --> 9 co2[c] + 10 coa[c] + fa20n[c] + 8 h2o[c] + 18 nadp[c]	0	SAUSA300_0885 and SAUSA300_0886	2.3.1.41	Fatty acid biosynthesis		0.261033	0.47506	27.821	27.821		2.60734e-11	1
KAS3	b-ketoacyl synthetase (Iso-C15:0)	14 h[c] + ivcoa[c] + 5 malcoa[c] + 10 nadph[c] --> 5 co2[c] + 6 coa[c] + fa3[c] + 4 h2o[c] + 10 nadp[c]	0	SAUSA300_0885 and SAUSA300_0886	2.3.1.41	Fatty acid biosynthesis		0.702041	1.27766	74.824	74.824		1.37987e-11	1
KAS4	b-ketoacyl synthetase (Anteiso-C15:0)	2mbcoa[c] + 14 h[c] + 5 malcoa[c] + 10 nadph[c] --> 5 co2[c] + 6 coa[c] + fa4[c] + 4 h2o[c] + 10 nadp[c]	0	SAUSA300_0885 and SAUSA300_0886	2.3.1.41	Fatty acid biosynthesis		3.28462	5.97776	350.077	350.077		3.20028e-11	1
KAS5	b-ketoacyl synthetase (Iso-C16:1)	16 h[c] + ibcoa[c] + 6 malcoa[c] + 11 nadph[c] --> 6 co2[c] + 7 coa[c] + fa5[c] + 5 h2o[c] + 11 nadp[c]	0	SAUSA300_0885 and SAUSA300_0886	2.3.1.41	Fatty acid biosynthesis		0	0	0	0		0
KAS6	b-ketoacyl synthetase (Iso-C16:0)	17 h[c] + ibcoa[c] + 6 malcoa[c] + 12 nadph[c] --> 6 co2[c] + 7 coa[c] + fa6[c] + 5 h2o[c] + 12 nadp[c]	0	SAUSA300_0885 and SAUSA300_0886	2.3.1.41	Fatty acid biosynthesis		0.137172	0.249643	14.6199	14.6199		8.59224e-12	1
KAS7	b-ketoacyl synthetase (n-C16:1)	accoa[c] + 19 h[c] + 7 malcoa[c] + 13 nadph[c] --> 7 co2[c] + 8 coa[c] + 6 h2o[c] + hdcea[c] + 13 nadp[c]	0	SAUSA300_0885 and SAUSA300_0886	2.3.1.41	Fatty acid biosynthesis		0	0	0	0		0
KAS8	b-ketoacyl synthetase (palmitate, n-C16:0)	accoa[c] + 20 h[c] + 7 malcoa[c] + 14 nadph[c] --> 7 co2[c] + 8 coa[c] + 6 h2o[c] + hdca[c] + 14 nadp[c]	0	SAUSA300_0885 and SAUSA300_0886	2.3.1.41	Fatty acid biosynthesis		0.100389	0.1827	10.6995	10.6995		5.10969e-11	1
KAS9	b-ketoacyl synthetase (Iso-C17:1)	16 h[c] + ivcoa[c] + 6 malcoa[c] + 11 nadph[c] --> 6 co2[c] + 7 coa[c] + fa9[c] + 5 h2o[c] + 11 nadp[c]	0	SAUSA300_0885 and SAUSA300_0886	2.3.1.41	Fatty acid biosynthesis		0	0	0	0		0
MACPD	Malonyl-ACP decarboxylase	h[c] + malACP[c] --> acACP[c] + co2[c]	0	SAUSA300_0886	2.3.1.39	Fatty acid biosynthesis		3.22974e-25	6.21609e-14	3.44227e-23	3.64034e-12		3.64034e-12	1.05754e+11
MCOATA	Malonyl-CoA-ACP transacylase	ACP[c] + malcoa[c] <==> coa[c] + malACP[c]	0	SAUSA300_1123	2.3.1.39	Fatty acid biosynthesis		0	5.68434e-14	0	3.32893e-12		3.32893e-12
ACACT1r	acetyl-CoA C-acetyltransferase	2 accoa[c] <==> aacoa[c] + coa[c]	0	SAUSA300_0355 or SAUSA300_0225 or SAUSA300_0560	2.3.1.9	Fatty acid degradation		0.000281477	0.000512267	0.03	0.03		4.16424e-13	1
ACACT2r	acetyl-CoA C-acyltransferase (butanoyl-CoA) (r)	accoa[c] + btcoa[c] <==> 3ohcoa[c] + coa[c]	0	SAUSA300_0355 or SAUSA300_0225 or SAUSA300_0560	2.3.1.16	Fatty acid elongation		-1.97008e-23	-1.98788e-14	-2.09972e-21	-1.16417e-12		1.16417e-12	5.54441e+08
ACACT3r	acetyl-CoA C-acyltransferase (hexanoyl-CoA) (r)	accoa[c] + hxcoa[c] <==> 3oocoa[c] + coa[c]	0	SAUSA300_0225 or SAUSA300_0560	2.3.1.16	Fatty acid elongation		-2.02618e-23	-8.77688e-15	-2.15951e-21	-5.14002e-13		5.14002e-13	2.38018e+08
ACACT4r	acetyl-CoA C-acyltransferase (octanoyl-CoA) (r)	accoa[c] + occoa[c] <==> 3odcoa[c] + coa[c]	0	SAUSA300_0225 or SAUSA300_0560	2.3.1.16	Fatty acid elongation		1.42108e-14	-2.01019e-14	1.5146e-12	-1.17723e-12		2.69183e-12	-0.777257
ACACT5r	acetyl-CoA C-acyltransferase (decanoyl-CoA) (r)	accoa[c] + dcacoa[c] <==> 3oddcoa[c] + coa[c]	0	SAUSA300_0225 or SAUSA300_0560	2.3.1.16	Fatty acid elongation		-1.42108e-14	-2.01025e-14	-1.5146e-12	-1.17726e-12		3.37335e-13	0.777277
ACACT6r	acetyl-CoA C-acyltransferase (dodecanoyl-CoA) (r)	accoa[c] + ddcacoa[c] <==> 3otdcoa[c] + coa[c]	0	SAUSA300_0225 or SAUSA300_0560	2.3.1.16	Fatty acid elongation		-1.42108e-14	-1.85487e-14	-1.5146e-12	-1.08627e-12		4.28329e-13	0.7172
ACACT7r	acetyl-CoA C-acyltransferase (tetradecanoyl-CoA) (r)	accoa[c] + tdcoa[c] <==> 3ohdcoa[c] + coa[c]	0	SAUSA300_0225 or SAUSA300_0560	2.3.1.16	Fatty acid elongation		8.55604e-23	-8.77898e-15	9.11907e-21	-5.14125e-13		5.14125e-13	-5.63791e+07
ECOAH1	3-hydroxyacyl-CoA dehydratase (3-hydroxybutanoyl-CoA)	3hbcoa[c] <==> b2coa[c] + h2o[c]	0	SAUSA300_0226	4.2.1.17	Fatty acid elongation		3.26633e-23	-8.99787e-15	3.48128e-21	-5.26944e-13		5.26944e-13	-1.51365e+08
ECOAH2	3-hydroxyacyl-CoA dehydratase (3-hydroxyhexanoyl-CoA)	3hhcoa[c] <==> h2o[c] + hx2coa[c]	0	SAUSA300_0226	4.2.1.17	Fatty acid elongation		-7.34331e-23	-1.87686e-14	-7.82654e-21	-1.09915e-12		1.09915e-12	1.40439e+08
ECOAH3	3-hydroxyacyl-CoA dehydratase (3-hydroxyoctanoyl-CoA)	3hocoa[c] <==> h2o[c] + oc2coa[c]	0	SAUSA300_0226	4.2.1.17	Fatty acid elongation		1.42108e-14	-8.77688e-15	1.5146e-12	-5.14002e-13		2.0286e-12	-0.339365
ECOAH4	3-hydroxyacyl-CoA dehydratase (3-hydroxydecanoyl-CoA)	3hdcoa[c] <==> dc2coa[c] + h2o[c]	0	SAUSA300_0226	4.2.1.17	Fatty acid elongation		3.27923e-23	-2.03245e-14	3.49503e-21	-1.19027e-12		1.19027e-12	-3.4056e+08
ECOAH5	3-hydroxyacyl-CoA dehydratase (3-hydroxydodecanoyl-CoA)	3hddcoa[c] <==> dd2coa[c] + h2o[c]	0	SAUSA300_0226	4.2.1.17	Fatty acid elongation		-2.84217e-14	-1.92145e-14	-3.0292e-12	-1.12527e-12		1.90393e-12	0.371473
ECOAH6	3-hydroxyacyl-CoA dehydratase (3-hydroxytetradecanoyl-CoA)	3htdcoa[c] <==> h2o[c] + td2coa[c]	0	SAUSA300_0226	4.2.1.17	Fatty acid elongation		-2.84217e-14	-1.76605e-14	-3.0292e-12	-1.03426e-12		1.99494e-12	0.341429
ECOAH7	3-hydroxyacyl-CoA dehydratase (3-hydroxyhexadecanoyl-CoA)	3hhdcoa[c] <==> h2o[c] + hdd2coa[c]	0	SAUSA300_0226	4.2.1.17	Fatty acid elongation		-1.42108e-14	-8.80158e-15	-1.5146e-12	-5.15449e-13		9.9915e-13	0.34032
HACD1	3-hydroxyacyl-CoA dehydrogenase (acetoacetyl-CoA)	aacoa[c] + h[c] + nadh[c] <==> 3hbcoa[c] + nad[c]	0	SAUSA300_0226	1.1.1.35	Fatty acid elongation		-1.42108e-14	-8.9976e-15	-1.5146e-12	-5.26929e-13		9.87671e-13	0.3479
HACD2	3-hydroxyacyl-CoA dehydrogenase (3-oxohexanoyl-CoA)	3ohcoa[c] + h[c] + nadh[c] <==> 3hhcoa[c] + nad[c]	0	SAUSA300_0226	1.1.1.35	Fatty acid elongation		1.42108e-14	-1.83245e-14	1.5146e-12	-1.07314e-12		2.58774e-12	-0.708533
HACD3	3-hydroxyacyl-CoA dehydrogenase (3-oxooctanoyl-CoA)	3oocoa[c] + h[c] + nadh[c] <==> 3hocoa[c] + nad[c]	0	SAUSA300_0226	1.1.1.35	Fatty acid elongation		3.59875e-23	-7.88844e-15	3.83557e-21	-4.61972e-13		4.61972e-13	-1.20444e+08
HACD4	3-hydroxyacyl-CoA dehydrogenase (3-oxodecanoyl-CoA)	3odcoa[c] + h[c] + nadh[c] <==> 3hdcoa[c] + nad[c]	0	SAUSA300_0226	1.1.1.35	Fatty acid elongation		-1.42108e-14	-1.92143e-14	-1.5146e-12	-1.12525e-12		3.8935e-13	0.742935
HACD5	3-hydroxyacyl-CoA dehydrogenase (3-oxododecanoyl-CoA)	3oddcoa[c] + h[c] + nadh[c] <==> 3hddcoa[c] + nad[c]	0	SAUSA300_0226	1.1.1.35	Fatty acid elongation		-1.42108e-14	-2.01027e-14	-1.5146e-12	-1.17728e-12		3.3732e-13	0.777288
HACD6	3-hydroxyacyl-CoA dehydrogenase (3-oxotetradecanoyl-CoA)	3otdcoa[c] + h[c] + nadh[c] <==> 3htdcoa[c] + nad[c]	0	SAUSA300_0226	1.1.1.35	Fatty acid elongation		-1.42108e-14	-1.83266e-14	-1.5146e-12	-1.07327e-12		4.41332e-13	0.708615
HACD7	3-hydroxyacyl-CoA dehydrogenase (3-oxohexadecanoyl-CoA)	3ohdcoa[c] + h[c] + nadh[c] <==> 3hhdcoa[c] + nad[c]	0	SAUSA300_0226	1.1.1.35	Fatty acid elongation		-4.21014e-23	-8.81955e-15	-4.48719e-21	-5.16501e-13		5.16501e-13	1.15106e+08
URFGTT	UDP-L-rhamnose:flavonol-3-O-D-glucoside L-rhamnosyltransferase	2ombz[c] + amet[c] --> 2ommb[c] + ahcys[c] + h[c]	0	SAUSA300_1360	2.4.1.159	Flavone and flavonol biosynthesis		0	0	0	0		0
ADCL	4-aminobenzoate synthase	4adcho[c] --> 4abz[c] + h[c] + pyr[c]	0	SAUSA300_0700	4.1.3.38	Folate biosynthesis		0.000281477	0.000512267	0.03	0.03		5.0902e-12	1
ADCS	4-amino-4-deoxychorismate synthase	chor[c] + gln-L[c] --> 4adcho[c] + glu-L[c]	0	SAUSA300_0699	4.1.3.38	Folate biosynthesis		0.000281477	0.000512267	0.03	0.03		5.0902e-12	1
DHFS	dihydrofolate synthase	atp[c] + dhpt[c] + glu-L[c] --> adp[c] + dhf[c] + h[c] + pi[c]	0	SAUSA300_1610	6.3.2.12	Folate biosynthesis		0.000281477	0.000512267	0.03	0.03		5.0902e-12	1
DHNPA2	dihydroneopterin aldolase	dhnpt[c] --> 6hmhpt[c] + gcald[c]	0	SAUSA300_0493	4.1.2.25	Folate biosynthesis		0.000281477	0.000512267	0.03	0.03		5.0902e-12	1
DHPS2	dihydropteroate synthase	4abz[c] + 6hmhptpp[c] --> dhpt[c] + ppi[c]	0	SAUSA300_0492	2.5.1.15	Folate biosynthesis		0.000281477	0.000512267	0.03	0.03		5.0902e-12	1
GTPCI	GTP cyclohydrolase I	gtp[c] + h2o[c] --> ahdt[c] + for[c] + h[c]	0	SAUSA300_0713	3.5.4.16	Folate biosynthesis		0.000281477	0.000512267	0.03	0.03		5.09014e-12	1
GTPCII	GTP cyclohydrolase II	gtp[c] + 3 h2o[c] --> 25dhpp[c] + for[c] + 2 h[c] + ppi[c]	0	SAUSA300_1713	3.5.4.16	Folate biosynthesis		9.38257e-05	0.000170756	0.01	0.01		4.17247e-12	1
THFGLUS	Tetrahydrofolate:L-glutamate gamma-ligase (ADP-forming)	atp[c] + glu-L[c] + thf[c] <==> adp[c] + h[c] + pi[c] + thfglu[c]	0	SAUSA300_1610	6.3.2.17	Folate biosynthesis		0	0	0	0		0
FRUK	fructose-1-phosphate kinase	atp[c] + f1p[c] --> adp[c] + fdp[c] + h[c]	0	SAUSA300_0684	2.7.1.56	Fructose and mannose metabolism		0	0	0	0		0
M1PD	mannitol-1-phosphate 5-dehydrogenase	mnl1p[c] + nad[c] <==> f6p[c] + h[c] + nadh[c]	0	SAUSA300_2108	1.1.1.17	Fructose and mannose metabolism		0	0	0	0		0
MAN6PI	mannose-6-phosphate isomerase	man6p[c] <==> f6p[c]	0	SAUSA300_2096 or SAUSA300_2577	5.3.1.8	Fructose and mannose metabolism		0	0	0	0		0
PMANM	phosphomannomutase	man1p[c] <==> man6p[c]	0	SAUSA300_2433	5.4.2.8	Fructose and mannose metabolism		0	0	0	0		0
6PGALSZ	6-phospho-beta-galactosidase	Lac6p[c] + h2o[c] <==> dgal6p[c] + glc-D[c]	0	SAUSA300_2149	3.2.1.85	Galactose metabolism		0	0	0	0		0
AGDC_r	N-acetylglucosamine-6-phosphate deacetylase (reversible)	acgam6p[c] + h2o[c] <==> ac[c] + gam6p[c]	0	SAUSA300_0686	3.5.1.25	Galactose metabolism		0	3.43839e-10	0	2.01363e-08		2.01363e-08
FFSDr	beta-fructofuranosidase	h2o[c] + suc6p[c] <==> fru[c] + g6p[c]	0	SAUSA300_1994	3.2.1.26	Galactose metabolism		0	0	0	0		0
GAL6PI	galactose-6-phosphate isomerase	dgal6p[c] <==> tag6p-D[c]	0	SAUSA300_2155 and SAUSA300_2154	5.3.1.26	Galactose metabolism		0	0	0	0		0
MALT	alpha-glucosidase	h2o[c] + malt[c] --> 2 glc-D[c]	0	SAUSA300_1456	3.2.1.20	Galactose metabolism		0	0	0	0		0
UDPG4E	UDPglucose 4-epimerase	udpg[c] <==> udpgal[c]	0	SAUSA300_0130	5.1.3.2	Galactose metabolism		0	0	0	0		0
GTHP	glutathione peridoxase	2 gthrd[c] + h2o2[c] <==> gthox[c] + 2 h2o[c]	0	SAUSA300_2555 or SAUSA300_1197	1.11.1.9	Glutathione metabolism		0	0	0	0		0
DAGK_SA	Diacylglycerol kinase	0.02 12dgr_SA[c] + atp[c] --> adp[c] + h[c] + 0.02 pa_SA[c]	0	SAUSA300_1529	2.7.1.107	Glycerolipid metabolism		1.01682e-19	7.32967e-10	1.08373e-17	4.29249e-08		4.29249e-08	3.96084e+09
DHAK	dihydroxyacetone kinase	atp[c] + dha[c] --> adp[c] + dhap[c] + h[c]	0	SAUSA300_0636	2.7.1.29	Glycerolipid metabolism		2.04372e-19	1.46812e-09	2.17821e-17	8.59779e-08		8.59779e-08	3.94718e+09
GLYKr	glycerol kinase (reversible)	atp[c] + glyc[c] <==> adp[c] + glyc3p[c] + h[c]	0	SAUSA300_1192	2.7.1.30	Glycerolipid metabolism		1.17751	2.14298	125.5	125.5		2.1556e-09	1
PAPA_SA	Phosphatidate phosphatase	h2o[c] + 0.02 pa_SA[c] --> 0.02 12dgr_SA[c] + pi[c]	0		3.1.3.4	Glycerolipid metabolism		0.202695	0.36889	21.6034	21.6034		4.29199e-08	1
PASYN_SA	Phosphatidic acid synthase (Saureus)	0.013 fa1[c] + 0.15 fa11[c] + 0.35 fa12[c] + 0.186 fa19a[c] + 0.063 fa20n[c] + 0.169 fa3[c] + 0.792 fa4[c] + 0.033 fa6[c] + glyc3p[c] + 0.024 hdca[c] + 0.116 ocdca[c] + 0.004 ttdca[c] --> 0.02 pa_SA[c]	0		3.1.3.4	Glycerolipid metabolism		4.14338	7.54063	441.603	441.603		1.00329e-10	1
UDPG12dgrGT_SA2	UDPglucose:1,2-diacylglycerol 3-D-glucosyltransferase	12dgr_SA[c] + 50 udpg[c] --> 3g12dgr_SA2[c] + 50 udp[c]	0		2.4.1.157	Glycerolipid metabolism		0.000113229	0.000206068	0.012068	0.012068		3.64292e-17	1
CDAPPA_SA	CDP-Diacylglycerol pyrophostatase (Saureus)	0.02 cdpdag_SA[c] + h2o[c] --> cmp[c] + 2 h[c] + 0.02 pa_SA[c]	0		2.7.8.5	Glycerophospholipid metabolism		3.84928e-20	6.13077e-10	4.10258e-18	3.59037e-08		3.59037e-08	8.7515e+09
DASYN_SA	CDP-Diacylglycerol synthetase (Saureus)	ctp[c] + h[c] + 0.02 pa_SA[c] <==> 0.02 cdpdag_SA[c] + ppi[c]	0	SAUSA300_1154	2.7.8.5	Glycerophospholipid metabolism		3.94068	7.17174	420	420		3.5919e-08	1
G3PCT	glycerol-3-phosphate cytidylyltransferase	ctp[c] + glyc3p[c] + h[c] --> cdpglyc[c] + ppi[c]	0	SAUSA300_0628	2.7.7.39	Glycerophospholipid metabolism		7.45915	13.5751	795	795		4.43379e-12	1
G3PD2	glycerol-3-phosphate dehydrogenase (NADP)	glyc3p[c] + nadp[c] <==> dhap[c] + h[c] + nadph[c]	0	SAUSA300_1363	1.1.1.8	Glycerophospholipid metabolism		-13.8637	-25.2309	-1477.6	-1477.6		4.1432e-09	1
G3PD5	glycerol-3-phosphate dehydrogenase (ubiquinone-8)	glyc3p[c] + q8[c] --> dhap[c] + q8h2[c]	0	SAUSA300_1193	1.1.1.8	Glycerophospholipid metabolism		9.94085e-22	3.44904e-11	1.0595e-19	2.01987e-09		2.01987e-09	1.90643e+10
G3PD6	glycerol-3-phosphate dehydrogenase (menaquinone-8)	glyc3p[c] + mqn8[c] --> dhap[c] + mql8[c]	0	SAUSA300_1193	1.1.1.8	Glycerophospholipid metabolism		0	0	0	0		0
G3PD7	glycerol-3-phosphate dehydrogenase (demethylmenaquinone-8)	2dmmq8[c] + glyc3p[c] --> 2dmmql8[c] + dhap[c]	0	SAUSA300_1193	1.1.1.8	Glycerophospholipid metabolism		0	0	0	0		0
GPDDA1	Glycerophosphodiester phosphodiesterase (Glycerophosphocholine)	g3pc[c] + h2o[c] --> chol[c] + glyc3p[c] + h[c]	0	SAUSA300_0222 or SAUSA300_0862 or SAUSA300_1020 or SAUSA300_1667 or SAUSA300_0030	3.1.4.46	Glycerophospholipid metabolism		0	0	0	0		0
GPDDA2	Glycerophosphodiester phosphodiesterase (Glycerophosphoethanolamine)	g3pe[c] + h2o[c] --> etha[c] + glyc3p[c] + h[c]	0	SAUSA300_0222 or SAUSA300_0862 or SAUSA300_1020 or SAUSA300_1667 or SAUSA300_0030	3.1.4.46	Glycerophospholipid metabolism		0	0	0	0		0
GPDDA3	Glycerophosphodiester phosphodiesterase (Glycerophosphoserine)	g3ps[c] + h2o[c] --> glyc3p[c] + h[c] + ser-L[c]	0	SAUSA300_0222 or SAUSA300_0862 or SAUSA300_1020 or SAUSA300_1667 or SAUSA300_0030	3.1.4.46	Glycerophospholipid metabolism		0	0	0	0		0
GPDDA4	Glycerophosphodiester phosphodiesterase (Glycerophosphoglycerol)	g3pg[c] + h2o[c] --> glyc[c] + glyc3p[c] + h[c]	0	SAUSA300_0222 or SAUSA300_0862 or SAUSA300_1020 or SAUSA300_1667 or SAUSA300_0030	3.1.4.46	Glycerophospholipid metabolism		0	0	0	0		0
GPDDA5	Glycerophosphodiester phosphodiesterase (Glycerophosphoinositol)	g3pi[c] + h2o[c] --> glyc3p[c] + h[c] + inost[c]	0	SAUSA300_0222 or SAUSA300_0862 or SAUSA300_1020 or SAUSA300_1667 or SAUSA300_0030	3.1.4.46	Glycerophospholipid metabolism		0	0	0	0		0
PGPP_SA	Phosphatidylglycerol phosphate phosphatase (Saureus)	h2o[c] + 0.02 pgp_SA[c] --> 0.02 pg_SA[c] + pi[c]	0	SAUSA300_1310	3.1.3.27	Glycerophospholipid metabolism		3.43871	6.2582	366.5	366.5		5.11591e-13	1
PGSA_SA	Phosphatidylglycerol synthase (Saureus)	0.02 cdpdag_SA[c] + glyc3p[c] <==> cmp[c] + h[c] + 0.02 pgp_SA[c]	0	SAUSA300_1176	2.7.8.5	Glycerophospholipid metabolism		3.43871	6.2582	366.5	366.5		5.11591e-13	1
PLYSSA_SA2	Phosphatidyllysine Synthase (SA) 2	0.02 cdpdag_SA[c] + lys-L[c] <==> cmp[c] + h[c] + 0.02 plys_SA2[c]	0		2.7.8.29	Glycerophospholipid metabolism		0.0703693	0.128067	7.5	7.5		2.66454e-14	1
PSD_SA	Phosphatidylserine decarboxylase (Saureus)	h[c] + 0.02 ps_SA[c] --> co2[c] + 0.02 pe_SA[c]	0		4.1.1.65	Glycerophospholipid metabolism		0.417525	0.759863	44.5	44.5		4.26326e-14	1
PSSA_SA	Phosphatidylserine syntase (Saureus)	0.02 cdpdag_SA[c] + ser-L[c] <==> cmp[c] + h[c] + 0.02 ps_SA[c]	0		2.7.8.29	Glycerophospholipid metabolism		0.417525	0.759863	44.5	44.5		4.26326e-14	1
ASAD	aspartate-semialdehyde dehydrogenase	aspsa[c] + nadp[c] + pi[c] <==> 4pasp[c] + h[c] + nadph[c]	0	SAUSA300_1287	1.2.1.11	Glycine, serine and threonine metabolism		-5.72091	-10.4116	-609.737	-609.737		4.52133e-09	1
ASPKi	aspartate kinase, irreversible	asp-L[c] + atp[c] --> 4pasp[c] + adp[c]	0	SAUSA300_1225 or SAUSA300_1286	2.7.2.4	Glycine, serine and threonine metabolism		5.72091	10.4116	609.737	609.737		4.52133e-09	1
BETALDHx	betaine-aldehyde dehydrogenase	betald[c] + h2o[c] + nad[c] --> glyb[c] + 2 h[c] + nadh[c]	0	SAUSA300_2546	1.2.1.8	Glycine, serine and threonine metabolism		5.27539e-26	1.31748e-14	5.62254e-24	7.71561e-13		7.71561e-13	1.37226e+11
BETALDHy	betaine-aldehyde dehydrogenase	betald[c] + h2o[c] + nadp[c] --> glyb[c] + 2 h[c] + nadph[c]	0	SAUSA300_2546	1.2.1.8	Glycine, serine and threonine metabolism		5.27568e-26	1.31666e-14	5.62285e-24	7.7108e-13		7.7108e-13	1.37133e+11
CHOLD	choline dehydrogenase	chol[c] + nad[c] --> betald[c] + h[c] + nadh[c]	0	SAUSA300_2545	1.1.99.1	Glycine, serine and threonine metabolism		1.05511e-25	2.63414e-14	1.12454e-23	1.54264e-12		1.54264e-12	1.3718e+11
GCCc	glycine-cleavage complex	dhlpro[c] + nad[c] --> h[c] + lpro[c] + nadh[c]	0	SAUSA300_1467 or SAUSA300_0996	1.4.4.2	Glycine, serine and threonine metabolism		26.1847	44.2424	2790.78	2590.98		199.806	0.928405
GHMT2	glycine hydroxymethyltransferase	ser-L[c] + thf[c] --> gly[c] + h2o[c] + mlthf[c]	0	SAUSA300_2067	2.1.2.1	Glycine, serine and threonine metabolism		26.3028	44.4572	2803.36	2603.56		199.806	0.928727
GLYAT	glycine C-acetyltransferase	accoa[c] + gly[c] <==> 2aobut[c] + coa[c]	0	SAUSA300_0535	2.3.1.29	Glycine, serine and threonine metabolism		0	0	0	0		0
GLYCK	glycerate kinase	atp[c] + glyc-R[c] --> 3pg[c] + adp[c] + h[c]	0	SAUSA300_2377 or SAUSA300_0726	2.7.1.31	Glycine, serine and threonine metabolism		0	0	0	0		0
GLYD	glycerate dehydrogenase	h[c] + hpyr[c] + nadh[c] <==> glyc-R[c] + nad[c]	0	SAUSA300_2254	1.1.1.29	Glycine, serine and threonine metabolism		0	0	0	0		0
HCYSMT	homocysteine S-methyltransferase	amet[c] + hcys-L[c] --> ahcys[c] + h[c] + met-L[c]	0	SAUSA300_0358	2.1.1.5	Glycine, serine and threonine metabolism		1.48965e-22	5.33287e-12	1.58767e-20	3.1231e-10		3.1231e-10	1.96709e+10
HSDy	homoserine dehydrogenase (NADPH)	hom-L[c] + nadp[c] <==> aspsa[c] + h[c] + nadph[c]	0	SAUSA300_1226	1.1.1.3	Glycine, serine and threonine metabolism		-5.58748	-10.1688	-595.517	-595.517		3.70346e-09	1
HSK	homoserine kinase	atp[c] + hom-L[c] --> adp[c] + h[c] + phom[c]	0	SAUSA300_1228	2.7.1.39	Glycine, serine and threonine metabolism		5.58748	10.1688	595.517	595.517		3.70028e-09	1
PGCD	phosphoglycerate dehydrogenase	3pg[c] + nad[c] --> 3php[c] + h[c] + nadh[c]	0	SAUSA300_1670	1.1.1.95	Glycine, serine and threonine metabolism		22.3918	45.8993	2386.54	2688.01		301.474	1.12632
PSERT	phosphoserine transaminase	3php[c] + glu-L[c] --> akg[c] + pser-L[c]	0		2.6.1.52	Glycine, serine and threonine metabolism		22.3918	45.8993	2386.54	2688.01		301.474	1.12632
PSP_L	phosphoserine phosphatase (L-serine)	h2o[c] + pser-L[c] --> pi[c] + ser-L[c]	0		3.1.3.3	Glycine, serine and threonine metabolism		22.3918	45.8993	2386.54	2688.01		301.474	1.12632
SERD_Lr	L-serine deaminase (rev)	ser-L[c] <==> nh4[c] + pyr[c]	0	SAUSA300_2469 and SAUSA300_2470	4.3.1.19	Glycine, serine and threonine metabolism		-4.39056	0.569142	-467.949	33.3308		501.279	-0.0712274
THRAr	Threonine Aldolase	thr-L[c] <==> acald[c] + gly[c]	0	SAUSA300_1214	4.1.2.5	Glycine, serine and threonine metabolism		-6.21725e-13	4.71942e-11	-6.62638e-11	2.76385e-09		2.83011e-09	-41.7098
THRD_L	L-threonine deaminase	thr-L[c] --> 2obut[c] + nh4[c]	0	SAUSA300_1330 or SAUSA300_2014	4.3.1.19	Glycine, serine and threonine metabolism		5.56365	10.1254	592.977	592.977		8.67885e-10	1
THRS	threonine synthase	h2o[c] + phom[c] --> pi[c] + thr-L[c]	0	SAUSA300_1227	4.2.3.1	Glycine, serine and threonine metabolism		5.58748	10.1688	595.517	595.517		3.70028e-09	1
TRPS1	tryptophan synthase (indoleglycerol phosphate)	3ig3p[c] + ser-L[c] --> g3p[c] + h2o[c] + trp-L[c]	0	SAUSA300_1267 and SAUSA300_1268	4.2.1.20	Glycine, serine and threonine metabolism		0.0119159	0.021686	1.27	1.27		8.36311e-10	1
6PHBG	6-phospho-beta-glucosidase	h2o[c] + salc6p[c] --> 2hymeph[c] + g6p[c]	0	SAUSA300_0260	3.2.1.86	Glycolysis / Gluconeogenesis		0	0	0	0		0
ACS	acetyl-CoA synthetase	ac[c] + atp[c] + coa[c] --> accoa[c] + amp[c] + ppi[c]	0	SAUSA300_2542 and SAUSA300_1679	6.2.1.1	Glycolysis / Gluconeogenesis		3.2778	25.2918	349.35	1481.17		1131.82	4.23979
ALCD1	alcohol dehydrogenase (methanol)	meoh[c] + nad[c] <==> fald[c] + h[c] + nadh[c]	0	SAUSA300_1232	1.1.1.1	Glycolysis / Gluconeogenesis		0	0	0	0		0
ALCD2x	alcohol dehydrogenase (ethanol)	etoh[c] + nad[c] <==> acald[c] + h[c] + nadh[c]	0	SAUSA300_0594	1.1.1.1	Glycolysis / Gluconeogenesis		0	-1.45519e-11	0	-8.52207e-10		8.52207e-10
ALDD2x	aldehyde dehydrogenase (acetaldehyde, NAD)	acald[c] + h2o[c] + nad[c] --> ac[c] + 2 h[c] + nadh[c]	0	SAUSA300_0170 and SAUSA300_1901	1.2.1.3	Glycolysis / Gluconeogenesis		4.62133e-22	1.57315e-11	4.92543e-20	9.21288e-10		9.21288e-10	1.87047e+10
ENO	enolase	2pg[c] <==> h2o[c] + pep[c]	0	SAUSA300_0760	4.2.1.11	Glycolysis / Gluconeogenesis		117.602	223.73	12534	13102.4		568.318	1.04534
FBA	fructose-bisphosphate aldolase	fdp[c] <==> dhap[c] + g3p[c]	0	SAUSA300_2079 or SAUSA300_2540	4.1.2.13	Glycolysis / Gluconeogenesis		76.974	147.513	8203.93	8638.83		434.896	1.05301
FBP	fructose-bisphosphatase	fdp[c] + h2o[c] --> f6p[c] + pi[c]	0	SAUSA300_2455	4.1.2.13	Glycolysis / Gluconeogenesis		3.54486e-20	4.59954e-10	3.77813e-18	2.69364e-08		2.69364e-08	7.12956e+09
GAPD	glyceraldehyde-3-phosphate dehydrogenase	g3p[c] + nad[c] + pi[c] <==> 13dpg[c] + h[c] + nadh[c]	0	SAUSA300_0756 or SAUSA300_1633	1.2.1.59	Glycolysis / Gluconeogenesis		139.993	269.63	14920.6	15790.4		869.792	1.05829
HEX1	hexokinase (D-glucose:ATP)	atp[c] + glc-D[c] --> adp[c] + g6p[c] + h[c]	0	SAUSA300_1507	2.7.1.1	Glycolysis / Gluconeogenesis		0	0	0	0		0
HEX7	hexokinase (D-fructose:ATP)	atp[c] + fru[c] --> adp[c] + f6p[c] + h[c]	0	SAUSA300_1993	2.7.1.1	Glycolysis / Gluconeogenesis		0	0	0	0		0
LDH_L	L-lactate dehydrogenase	lac-L[c] + nad[c] <==> h[c] + nadh[c] + pyr[c]	0	SAUSA300_0235 or SAUSA300_2537	1.1.1.27	Glycolysis / Gluconeogenesis		0	-1.30967e-10	0	-7.66986e-09		7.66986e-09
PDH	pyruvate dehydrogenase	coa[c] + nad[c] + pyr[c] --> accoa[c] + co2[c] + nadh[c]	0	SAUSA300_0994 and SAUSA300_0995 and SAUSA300_0996	1.2.4.1	Glycolysis / Gluconeogenesis		2.55643e-20	1.04295e-08	2.72465e-18	6.10786e-07		6.10786e-07	2.2417e+11
PDHcr	Pyruvate dehydrogenase (dihydrolipoamide dehydrogenase) reversible	dhlam[c] + nad[c] <==> h[c] + lpam[c] + nadh[c]	0	SAUSA300_1467 or SAUSA300_0996	1.2.4.1	Glycolysis / Gluconeogenesis		43.6111	36.2513	4648.1	2122.99		2525.11	0.456744
PFK	phosphofructokinase	atp[c] + f6p[c] --> adp[c] + fdp[c] + h[c]	0	SAUSA300_1645	2.7.1.11	Glycolysis / Gluconeogenesis		76.974	147.513	8203.93	8638.83		434.896	1.05301
PFK_2	Phosphofructokinase	atp[c] + tag6p-D[c] --> adp[c] + h[c] + tagdp-D[c]	0	SAUSA300_2153	2.7.1.11	Glycolysis / Gluconeogenesis		0	0	0	0		0
PGI	glucose-6-phosphate isomerase	g6p[c] <==> f6p[c]	0	SAUSA300_0865	5.3.1.9	Glycolysis / Gluconeogenesis		78.5499	150.381	8371.9	8806.79		434.896	1.05195
PGK	phosphoglycerate kinase	3pg[c] + atp[c] <==> 13dpg[c] + adp[c]	0	SAUSA300_0757	2.7.2.3	Glycolysis / Gluconeogenesis		-139.993	-269.63	-14920.6	-15790.4		869.792	1.05829
PGM	phosphoglycerate mutase	2pg[c] <==> 3pg[c]	0	SAUSA300_0375 or SAUSA300_0759 or SAUSA300_2362	5.4.2.1	Glycolysis / Gluconeogenesis		-117.602	-223.73	-12534	-13102.4		568.318	1.04534
PGMT	phosphoglucomutase	g1p[c] <==> g6p[c]	0	SAUSA300_2111	5.4.2.2	Glycolysis / Gluconeogenesis		-3.30273	-6.01072	-352.007	-352.007		2.27374e-13	1
PPCK	phosphoenolpyruvate carboxykinase	atp[c] + oaa[c] --> adp[c] + co2[c] + pep[c]	0	SAUSA300_1731	4.1.1.49	Glycolysis / Gluconeogenesis		1.52552e-19	1.6894e-09	1.62591e-17	9.89369e-08		9.89369e-08	6.08502e+09
PYK	pyruvate kinase	adp[c] + h[c] + pep[c] --> atp[c] + pyr[c]	0	SAUSA300_1644	2.7.1.40	Glycolysis / Gluconeogenesis		35.6022	67.0716	3794.51	3927.93		133.422	1.03516
TPI	triose-phosphate isomerase	dhap[c] <==> g3p[c]	0	SAUSA300_0758	5.3.1.1	Glycolysis / Gluconeogenesis		63.1103	122.282	6726.33	7161.22		434.896	1.06466
FDHr	formate dehydrogenase	for[c] + nad[c] <==> co2[c] + nadh[c]	0	SAUSA300_0179 and SAUSA300_2258	1.2.1.2	Glyoxylate and dicarboxylate metabolism		-67.2439	-83.4901	-7166.89	-4889.45		2277.44	0.682228
GCALDD	Glycolaldehyde dehydrogenase	gcald[c] + h2o[c] + nad[c] --> glyclt[c] + 2 h[c] + nadh[c]	0	SAUSA300_2546	1.2.1.21	Glyoxylate and dicarboxylate metabolism		0.000281477	0.000512267	0.03	0.03		5.09014e-12	1
PGLYCP	Phosphoglycolate phosphatase	2pglyc[c] + h2o[c] --> glyclt[c] + pi[c]	0	SAUSA300_0540	3.1.3.18	Glyoxylate and dicarboxylate metabolism		0	0	0	0		0
ATPPRT	ATP phosphoribosyltransferase	atp[c] + prpp[c] --> ppi[c] + prbatp[c]	0	SAUSA300_2612	2.4.2.17	Histidine metabolism		0.0136047	0.0247596	1.45	1.45		4.21885e-15	1
HISDr	histidase_r	his-L[c] <==> nh4[c] + urcan[c]	0	SAUSA300_0008	4.3.1.3	Histidine metabolism		0	0	0	0		0
HISTD	histidinol dehydrogenase	h2o[c] + histd[c] + 2 nad[c] --> 3 h[c] + his-L[c] + 2 nadh[c]	0	SAUSA300_2611	1.1.1.23	Histidine metabolism		0.0136047	0.0247596	1.45	1.45		4.21885e-15	1
HISTP	histidinol-phosphatase	h2o[c] + hisp[c] --> histd[c] + pi[c]	0		3.1.3.15	Histidine metabolism		0.0136047	0.0247596	1.45	1.45		4.21885e-15	1
HSTPT	histidinol-phosphate transaminase	glu-L[c] + imacp[c] --> akg[c] + hisp[c]	0	SAUSA300_0708 or SAUSA300_2610	2.6.1.9	Histidine metabolism		0.0136047	0.0247596	1.45	1.45		4.21885e-15	1
IGPDH	imidazoleglycerol-phosphate dehydratase	eig3p[c] --> h2o[c] + imacp[c]	0	SAUSA300_2609	4.2.1.19	Histidine metabolism		0.0136047	0.0247596	1.45	1.45		4.21885e-15	1
PRAMPC	phosphoribosyl-AMP cyclohydrolase	h2o[c] + prbamp[c] --> prfp[c]	0	SAUSA300_2605	3.6.1.31	Histidine metabolism		0.0136047	0.0247596	1.45	1.45		4.21885e-15	1
PRATPP	phosphoribosyl-ATP pyrophosphatase	h2o[c] + prbatp[c] --> h[c] + ppi[c] + prbamp[c]	0	SAUSA300_2605	3.6.1.31	Histidine metabolism		0.0136047	0.0247596	1.45	1.45		4.21885e-15	1
PRMICIi	1-(5-phosphoribosyl)-5-[(5-phosphoribosylamino)methylideneamino)imidazole-4-carboxamide isomerase (irreversible)	prfp[c] --> prlp[c]	0	SAUSA300_2607	5.3.1.16	Histidine metabolism		0.0136047	0.0247596	1.45	1.45		4.21885e-15	1
URCN	urocanase	h2o[c] + urcan[c] --> 4izp[c]	0	SAUSA300_2278	4.2.1.49	Histidine metabolism		0	0	0	0		0
ALAALAr	D-alanine-D-alanine ligase (reversible)	2 ala-D[c] + atp[c] <==> adp[c] + alaala[c] + h[c] + pi[c]	0	SAUSA300_2039	6.3.2.10	Lysine biosynthesis		0	0	0	0		0
DAPDC	diaminopimelate decarboxylase	26dap-M[c] + h[c] --> co2[c] + lys-L[c]	0	SAUSA300_1293 or SAUSA300_0125	4.1.1.20	Lysine biosynthesis		0.121504	0.221129	12.95	12.95		8.14234e-10	1
DAPE	diaminopimelate epimerase	26dap-LL[c] <==> 26dap-M[c]	0		5.1.1.7	Lysine biosynthesis		0.121504	0.221129	12.95	12.95		8.14234e-10	1
SDPDS	succinyl-diaminopimelate desuccinylase	h2o[c] + sl26da[c] --> 26dap-LL[c] + succ[c]	0	SAUSA300_1697 or SAUSA300_1976	3.5.1.18	Lysine biosynthesis		0.13342	0.242815	14.22	14.22		8.14257e-10	1
SDPTA	succinyldiaminopimelate transaminase	akg[c] + sl26da[c] <==> glu-L[c] + sl2a6o[c]	0	SAUSA300_2497	2.6.1.17	Lysine biosynthesis		-0.13342	-0.242815	-14.22	-14.22		8.13678e-10	1
THDPS	tetrahydrodipicolinate succinylase	h2o[c] + succoa[c] + thdp[c] --> coa[c] + sl2a6o[c]	0	SAUSA300_1290	2.3.1.117	Lysine biosynthesis		0.13342	0.242815	14.22	14.22		8.12852e-10	1
UAAGDS	UDP-N-acetylmuramoyl-L-alanyl-D-glutamyl-meso-2,6-diaminopimelate synthetase	26dap-M[c] + atp[c] + uamag[c] --> adp[c] + h[c] + pi[c] + ugmd[c]	0	SAUSA300_0919 or SAUSA300_1873	6.3.2.13	Lysine biosynthesis		0	0	0	0		0
UAMAGS	UDP-N-acetylmuramoyl-L-alanyl-D-glutamate synthetase	atp[c] + glu-D[c] + uama[c] --> adp[c] + h[c] + pi[c] + uamag[c]	0	SAUSA300_1077	6.3.2.13	Lysine biosynthesis		0	0	0	0		0
UAMAS	UDP-N-acetylmuramoyl-L-alanine synthetase	ala-L[c] + atp[c] + uamr[c] --> adp[c] + h[c] + pi[c] + uama[c]	0	SAUSA300_1686	6.3.2.10	Lysine biosynthesis		0	0	0	0		0
LYSDC	lysine decarboxylase	h[c] + lys-L[c] --> 15dap[c] + co2[c]	0	SAUSA300_0458	4.1.1.18	Lysine degradation		0	0	0	0		0
NADK	NAD kinase	atp[c] + nad[c] --> adp[c] + h[c] + nadp[c]	0	SAUSA300_0908	2.7.1.23	Nicotinate and nicotinamide metabolism		9.38257e-05	0.000170756	0.01	0.01		2.54893e-11	1
NADS1	NAD synthase (nh3)	atp[c] + dnad[c] + nh4[c] --> amp[c] + h[c] + nad[c] + ppi[c]	0	SAUSA300_1893	6.3.1.5	Nicotinate and nicotinamide metabolism		0.000187651	0.000341511	0.02	0.02		1.10231e-09	1
NNATr	nicotinate-nucleotide adenylyltransferase	atp[c] + h[c] + nicrnt[c] <==> dnad[c] + ppi[c]	0	SAUSA300_1553	2.7.7.18	Nicotinate and nicotinamide metabolism		0.000187651	0.000341511	0.02	0.02		1.10195e-09	1
TEST_NADTRHD	NAD transhydrogenase	nad[c] + nadph[c] --> nadh[c] + nadp[c]	0		1.6.1.2	Nicotinate and nicotinamide metabolism		9.83397e-22	3.44784e-11	1.04811e-19	2.01916e-09		2.01916e-09	1.92648e+10
HCO3E	HCO3 equilibration reaction	co2[c] + h2o[c] <==> h[c] + hco3[c]	0	SAUSA300_2438	4.2.1.1	Nitrogen metabolism		45.9419	83.6108	4896.52	4896.52		4.89918e-08	1
NO3R1	Nitrate reductase (Ubiquinol-8)	2 h[c] + no3[c] + q8h2[c] --> 2 h[e] + h2o[c] + no2[c] + q8[c]	0	SAUSA300_2343 and SAUSA300_2342 and SAUSA300_2341 and SAUSA300_2340	1.7.1.1	Nitrogen metabolism		0	0	0	0		0
NO3R2	Nitrate reductase (Menaquinol-8)	2 h[c] + mql8[c] + no3[c] --> 2 h[e] + h2o[c] + mqn8[c] + no2[c]	0	SAUSA300_2343 and SAUSA300_2342 and SAUSA300_2341 and SAUSA300_2340	1.7.1.1	Nitrogen metabolism		0	0	0	0		0
NTRIRx	nitrite reductase (NADH)	4 h[c] + 3 nadh[c] + no2[c] --> h2o[c] + 3 nad[c] + nh4oh[c]	0	SAUSA300_2346 and SAUSA300_2345	1.7.1.4	Nitrogen metabolism		1.28136e-25	2.11425e-14	1.36568e-23	1.23817e-12		1.23817e-12	9.06634e+10
NTRIRy	nitrite reductase (NADPH)	4 h[c] + 3 nadph[c] + no2[c] --> h2o[c] + 3 nadp[c] + nh4oh[c]	0	SAUSA300_2346 and SAUSA300_2345	1.7.1.4	Nitrogen metabolism		1.28086e-25	2.11037e-14	1.36515e-23	1.2359e-12		1.2359e-12	9.05323e+10
DHFR	dihydrofolate reductase	dhf[c] + h[c] + nadph[c] <==> nadp[c] + thf[c]	0	SAUSA300_1319	1.5.1.3	One carbon pool by folate		0.00713076	0.0129774	0.76	0.76		4.18587e-12	1
FTHFL	formate-tetrahydrofolate ligase	atp[c] + for[c] + thf[c] <==> 10fthf[c] + adp[c] + pi[c]	0	SAUSA300_0965	6.3.4.3	One carbon pool by folate		-52.2877	-88.336	-5572.85	-5173.24		399.611	0.928293
MTHFC	methenyltetrahydrofolate cyclohydrolase	h2o[c] + methf[c] <==> 10fthf[c] + h[c]	0	SAUSA300_1678	3.5.4.9	One carbon pool by folate		52.4622	88.6536	5591.45	5191.84		399.611	0.928532
MTHFD	methylenetetrahydrofolate dehydrogenase (NADP)	mlthf[c] + nadp[c] <==> methf[c] + nadph[c]	0	SAUSA300_0965	1.5.1.5	One carbon pool by folate		52.4622	88.6536	5591.45	5191.84		399.611	0.928532
MTHFR2	5,10-methylenetetrahydrofolate reductase (NADH)	2 h[c] + mlthf[c] + nadh[c] --> 5mthf[c] + nad[c]	0		1.5.1.20	One carbon pool by folate		0.0183898	0.0334681	1.96	1.96		1.9984e-15	1
ATPS4r	ATP synthase (four protons for one ATP)	adp[c] + 4 h[e] + pi[c] <==> atp[c] + 3 h[c] + h2o[c]	0	SAUSA300_2060 and SAUSA300_2064 and SAUSA300_2057 and SAUSA300_2058 and SAUSA300_2062 and SAUSA300_2059 and SAUSA300_2061 and SAUSA300_2063 and SA1912	3.6.3.14	Oxidative phosphorylation		47.3269	106.943	5044.13	6262.91		1218.78	1.24162
CYTBD	cytochrome oxidase bd (ubiquinol-8: 2 protons)	2 h[c] + 0.5 o2[c] + q8h2[c] --> 2 h[e] + h2o[c] + q8[c]	0	SAUSA300_0986 and SAUSA300_0987 and SAUSA300_0963 and SAUSA300_0962 and SAUSA300_0961 and SAUSA300_0960	1.9.3.1	Oxidative phosphorylation		201.227	237.253	21446.9	13894.3		7552.61	0.647846
NADH10	NADH dehydrogenase (menaquinone-8 & 0 protons)	h[c] + mqn8[c] + nadh[c] --> mql8[c] + nad[c]	0	SAUSA300_0425 and SAUSA300_0610 and SAUSA300_0841 and SAUSA300_0844 and SAUSA300_0855 and SAUSA300_1724	1.6.99.3	Oxidative phosphorylation		0	0	0	0		0
NADH5	NADH dehydrogenase (ubiquinone-8 )	h[c] + nadh[c] + q8[c] --> nad[c] + q8h2[c]	0	SAUSA300_0425 and SAUSA300_0610 and SAUSA300_0841 and SAUSA300_0844 and SAUSA300_0855 and SAUSA300_1724	1.6.99.3	Oxidative phosphorylation		59.5407	27.0734	6345.88	1585.5		4760.38	0.249847
NADH6	NADH dehydrogenase (ubiquinone-8 & 3.5 protons)	4.5 h[c] + nadh[c] + q8[c] --> 3.5 h[e] + nad[c] + q8h2[c]	0	SAUSA300_0425 and SAUSA300_0610 and SAUSA300_0841 and SAUSA300_0844 and SAUSA300_0855 and SAUSA300_1724	1.6.99.3	Oxidative phosphorylation		53.9047	150.086	5745.19	8789.5		3044.31	1.52989
NADH7	NADH dehydrogenase (menaquinone-8 & 2 protons)	3 h[c] + mqn8[c] + nadh[c] --> 2 h[e] + mql8[c] + nad[c]	0	SAUSA300_0425 and SAUSA300_0610 and SAUSA300_0841 and SAUSA300_0844 and SAUSA300_0855 and SAUSA300_1724	1.6.99.3	Oxidative phosphorylation		0	0	0	0		0
NADH8	NADH dehydrogenase (demethylmenaquinone-8 & 2.8 protons)	2dmmq8[c] + 3.8 h[c] + nadh[c] --> 2dmmql8[c] + 2.8 h[e] + nad[c]	0	SAUSA300_0425 and SAUSA300_0610 and SAUSA300_0841 and SAUSA300_0844 and SAUSA300_0855 and SAUSA300_1724	1.6.99.3	Oxidative phosphorylation		0	0	0	0		0
NADH9	NADH dehydrogenase (demethylmenaquinone-8 & 0 protons)	2dmmq8[c] + h[c] + nadh[c] --> 2dmmql8[c] + nad[c]	0	SAUSA300_0425 and SAUSA300_0610 and SAUSA300_0841 and SAUSA300_0844 and SAUSA300_0855 and SAUSA300_1724	1.6.99.3	Oxidative phosphorylation		0	0	0	0		0
PPA	inorganic diphosphatase	h2o[c] + ppi[c] --> h[c] + 2 pi[c]	0	SAUSA300_1900	3.6.1.1	Oxidative phosphorylation		0.0269388	7.34599e-10	2.87115	4.30205e-08		2.87115	1.49837e-08
ACPpds	[acyl-carrier-protein] phosphodiesterase	ACP[c] + h2o[c] --> apoACP[c] + h[c] + pan4p[c]	0	SAUSA300_0206	3.1.4.14	Pantothenate and CoA biosynthesis		2.50111e-19	1.55981e-09	2.6657e-17	9.13478e-08		9.13478e-08	3.42678e+09
DPCOAK	dephospho-CoA kinase	atp[c] + dpcoa[c] --> adp[c] + coa[c] + h[c]	0	SAUSA300_1634	2.7.1.24	Pantothenate and CoA biosynthesis		2.50112e-19	1.55985e-09	2.6657e-17	9.13499e-08		9.13499e-08	3.42686e+09
DPR	2-dehydropantoate 2-reductase	2dhp[c] + h[c] + nadph[c] --> nadp[c] + pant-R[c]	0	SAUSA300_2388 or SAUSA300_2535	1.1.1.169	Pantothenate and CoA biosynthesis		2.04378e-25	3.7019e-14	2.17827e-23	2.16795e-12		2.16795e-12	9.95261e+10
MOHMT	3-methyl-2-oxobutanoate hydroxymethyltransferase	3mob[c] + h2o[c] + mlthf[c] --> 2dhp[c] + thf[c]	0	SAUSA300_2534	2.1.2.11	Pantothenate and CoA biosynthesis		2.04378e-25	3.7019e-14	2.17827e-23	2.16795e-12		2.16795e-12	9.95261e+10
PNTK	pantothenate kinase	atp[c] + pnto-R[c] --> 4ppan[c] + adp[c] + h[c]	0	SAUSA300_1568	2.7.1.33	Pantothenate and CoA biosynthesis		2.04378e-25	3.7019e-14	2.17827e-23	2.16795e-12		2.16795e-12	9.95261e+10
PPNCL2	phosphopantothenate-cysteine ligase	4ppan[c] + ctp[c] + cys-L[c] --> 4ppcys[c] + cmp[c] + h[c] + ppi[c]	0	SAUSA300_1104	6.3.2.5	Pantothenate and CoA biosynthesis		2.04378e-25	3.7019e-14	2.17827e-23	2.16795e-12		2.16795e-12	9.95261e+10
PTPATi	pantetheine-phosphate adenylyltransferase	atp[c] + h[c] + pan4p[c] --> dpcoa[c] + ppi[c]	0	SAUSA300_1024	2.7.7.3	Pantothenate and CoA biosynthesis		2.50112e-19	1.55985e-09	2.6657e-17	9.13499e-08		9.13499e-08	3.42686e+09
GALUi	UTP-glucose-1-phosphate uridylyltransferase (irreversible)	g1p[c] + h[c] + utp[c] --> ppi[c] + udpg[c]	0	SAUSA300_2439	2.7.7.9	Pentose and glucuronate interconversions		3.30273	6.01072	352.007	352.007		2.27374e-13	1
RBK_L1	L-ribulokinase (L-ribulose)	atp[c] + rbl-L[c] --> adp[c] + h[c] + ru5p-L[c]	0	SAUSA300_0537	2.7.1.16	Pentose and glucuronate interconversions		0	0	0	0		0
SBTD_Dr	D-sorbitol dehydrogenase (R)	nad[c] + sbt-D[c] <==> fru[c] + h[c] + nadh[c]	0	SAUSA300_0242 or SAUSA300_0244	1.1.1.14	Pentose and glucuronate interconversions		0	0	0	0		0
DRBK	Deoxyribokinase	atp[c] + drib[c] --> 2dr5p[c] + adp[c] + h[c]	0	SAUSA300_0262	2.7.1.15	Pentose phosphate pathway		0	0	0	0		0
DRPA	deoxyribose-phosphate aldolase	2dr5p[c] --> acald[c] + g3p[c]	0	SAUSA300_0140 or SAUSA300_2090	4.1.2.4	Pentose phosphate pathway		1.46484e-25	1.37614e-14	1.56124e-23	8.05914e-13		8.05914e-13	5.16203e+10
G6PDH2r	glucose 6-phosphate dehydrogenase	g6p[c] + nadp[c] <==> 6pgl[c] + h[c] + nadph[c]	0	SAUSA300_1454	1.1.1.49	Pentose phosphate pathway		0	0	0	0		0
GND	phosphogluconate dehydrogenase	6pgc[c] + nadp[c] --> co2[c] + nadph[c] + ru5p-D[c]	0	SAUSA300_1459	1.1.1.44	Pentose phosphate pathway		1.35773e-25	2.74517e-14	1.44708e-23	1.60766e-12		1.60766e-12	1.11097e+11
GNK	gluconokinase	atp[c] + glcn[c] --> 6pgc[c] + adp[c] + h[c]	0	SAUSA300_2443	2.7.1.12	Pentose phosphate pathway		1.35773e-25	2.74517e-14	1.44708e-23	1.60766e-12		1.60766e-12	1.11097e+11
PPM	phosphopentomutase	r1p[c] <==> r5p[c]	0	SAUSA300_0141	5.4.2.7	Pentose phosphate pathway		-0.071589	-0.130287	-7.63	-7.63		4.44178e-12	1
PPM2	phosphopentomutase 2 (deoxyribose)	2dr1p[c] <==> 2dr5p[c]	0	SAUSA300_0141	5.4.2.7	Pentose phosphate pathway		0	0	0	0		0
PRPPS	phosphoribosylpyrophosphate synthetase	atp[c] + r5p[c] <==> amp[c] + h[c] + prpp[c]	0	SAUSA300_0478	2.7.6.1	Pentose phosphate pathway		0.106211	0.193295	11.32	11.32		3.55697e-09	1
RBK	ribokinase	atp[c] + rib-D[c] --> adp[c] + h[c] + r5p[c]	0	SAUSA300_0262	2.7.1.15	Pentose phosphate pathway		0	0	0	0		0
RPE	ribulose 5-phosphate 3-epimerase	ru5p-D[c] <==> xu5p-D[c]	0	SAUSA300_1115	5.1.3.1	Pentose phosphate pathway		-0.140332	-0.255394	-14.9567	-14.9567		3.2818e-09	1
RPI	ribose-5-phosphate isomerase	r5p[c] <==> ru5p-D[c]	0	SAUSA300_2283	5.3.1.6	Pentose phosphate pathway		-0.140144	-0.255052	-14.9367	-14.9367		3.27427e-09	1
TALA	transaldolase	g3p[c] + s7p[c] <==> e4p[c] + f6p[c]	0	SAUSA300_1725	2.2.1.2	Pentose phosphate pathway		-0.0376554	-0.0685299	-4.01333	-4.01333		2.70882e-10	1
TKT1	transketolase	r5p[c] + xu5p-D[c] <==> g3p[c] + s7p[c]	0	SAUSA300_1239	2.2.1.1	Pentose phosphate pathway		-0.0376554	-0.0685299	-4.01333	-4.01333		2.78749e-10	1
TKT2	transketolase	e4p[c] + xu5p-D[c] <==> f6p[c] + g3p[c]	0	SAUSA300_1239	2.2.1.1	Pentose phosphate pathway		-0.102677	-0.186864	-10.9433	-10.9433		2.99978e-09	1
PAPPT3	phospho-N-acetylmuramoyl-pentapeptide-transferase (meso-2,6-diaminopimelate)	udcpp[c] + ugmda[c] --> uagmda[c] + ump[c]	0	SAUSA300_1076	2.7.8.13	Peptidoglycan biosynthesis		0	0	0	0		0
UAGPT3	UDP-N-acetylglucosamine-N-acetylmuramyl-(pentapeptide)pyrophosphoryl-undecaprenol N-acetylglucosamine transferase	uacgam[c] + uagmda[c] --> h[c] + uaagmda[c] + udp[c]	0	SAUSA300_1311	2.4.1.227	Peptidoglycan biosynthesis		0	0	0	0		0
UDCPKr	undecaprenol kinase (reversible)	atp[c] + udcp[c] <==> adp[c] + h[c] + udcpp[c]	0	SAUSA300_0669	2.7.1.66	Peptidoglycan biosynthesis		0	0	0	0		0
ACALDi	acetaldehyde dehydrogenase (acetylating)	acald[c] + coa[c] + nad[c] --> accoa[c] + h[c] + nadh[c]	0	SAUSA300_0151	1.2.1.10	Phenylalanine metabolism		4.65686e-22	1.61e-11	4.96331e-20	9.42866e-10		9.42866e-10	1.89967e+10
ANPRT	anthranilate phosphoribosyltransferase	anth[c] + prpp[c] --> ppi[c] + pran[c]	0	SAUSA300_1264	2.4.2.18	Phenylalanine, tyrosine and tryptophan biosynthesis		0.0119159	0.021686	1.27	1.27		8.36311e-10	1
ANS	anthranilate synthase	chor[c] + gln-L[c] --> anth[c] + glu-L[c] + h[c] + pyr[c]	0	SAUSA300_1262 and (SAUSA300_1263 or SAUSA300_0698)	4.1.3.27	Phenylalanine, tyrosine and tryptophan biosynthesis		0.0119159	0.021686	1.27	1.27		8.36311e-10	1
CHORM	chorismate mutase	chor[c] --> pphn[c]	0	SAUSA300_1683	5.4.99.5	Phenylalanine, tyrosine and tryptophan biosynthesis		0.0528239	0.0961354	5.63	5.63		1.89417e-09	1
CHORS	chorismate synthase	3psme[c] --> chor[c] + pi[c]	0	SAUSA300_1357	4.2.3.5	Phenylalanine, tyrosine and tryptophan biosynthesis		0.0650212	0.118334	6.93	6.93		2.72537e-09	1
DDPA	3-deoxy-D-arabino-heptulosonate 7-phosphate synthetase	e4p[c] + h2o[c] + pep[c] --> 2dda7p[c] + pi[c]	0	SAUSA300_1683	2.5.1.54	Phenylalanine, tyrosine and tryptophan biosynthesis		0.0650212	0.118334	6.93	6.93		2.72554e-09	1
DHQD	3-dehydroquinate dehydratase	3dhq[c] <==> 3dhsk[c] + h2o[c]	0	SAUSA300_0787	4.2.1.10	Phenylalanine, tyrosine and tryptophan biosynthesis		0.0650212	0.118334	6.93	6.93		2.72554e-09	1
DHQS	3-dehydroquinate synthase	2dda7p[c] --> 3dhq[c] + pi[c]	0	SAUSA300_1356	4.2.3.4	Phenylalanine, tyrosine and tryptophan biosynthesis		0.0650212	0.118334	6.93	6.93		2.72554e-09	1
IG3PS	Imidazole-glycerol-3-phosphate synthase	gln-L[c] + prlp[c] --> aicar[c] + eig3p[c] + glu-L[c] + h[c]	0	SAUSA300_2606 and SAUSA300_2608	4.1.1.48	Phenylalanine, tyrosine and tryptophan biosynthesis		0.0136047	0.0247596	1.45	1.45		4.21885e-15	1
IGPS	indole-3-glycerol-phosphate synthase	2cpr5p[c] + h[c] --> 3ig3p[c] + co2[c] + h2o[c]	0	SAUSA300_1265	4.1.1.48	Phenylalanine, tyrosine and tryptophan biosynthesis		0.0119159	0.021686	1.27	1.27		8.36311e-10	1
PPND	prephenate dehydrogenase	nad[c] + pphn[c] --> 34hpp[c] + co2[c] + nadh[c]	0	SAUSA300_1260	1.3.1.12	Phenylalanine, tyrosine and tryptophan biosynthesis		0.0215799	0.0392738	2.3	2.3		9.32495e-10	1
PPNDH	prephenate dehydratase	h[c] + pphn[c] --> co2[c] + h2o[c] + phpyr[c]	0	SAUSA300_1896	4.2.1.51	Phenylalanine, tyrosine and tryptophan biosynthesis		0.031244	0.0568616	3.33	3.33		9.61683e-10	1
PRAI	phosphoribosylanthranilate isomerase	pran[c] <==> 2cpr5p[c]	0	SAUSA300_1266	5.3.1.24	Phenylalanine, tyrosine and tryptophan biosynthesis		0.0119159	0.021686	1.27	1.27		8.36311e-10	1
PSCVT	3-phosphoshikimate 1-carboxyvinyltransferase	pep[c] + skm5p[c] <==> 3psme[c] + pi[c]	0	SAUSA300_1355	2.5.1.19	Phenylalanine, tyrosine and tryptophan biosynthesis		0.0650212	0.118334	6.93	6.93		2.72567e-09	1
SHK3Dr	shikimate dehydrogenase	3dhsk[c] + h[c] + nadph[c] <==> nadp[c] + skm[c]	0	SAUSA300_1555	1.1.1.25	Phenylalanine, tyrosine and tryptophan biosynthesis		0.0650212	0.118334	6.93	6.93		2.72554e-09	1
SHKK	shikimate kinase	atp[c] + skm[c] --> adp[c] + h[c] + skm5p[c]	0	SAUSA300_1499	2.7.1.71	Phenylalanine, tyrosine and tryptophan biosynthesis		0.0650212	0.118334	6.93	6.93		2.72554e-09	1
ADCYRS	adenosylcobyric acid synthase (glutamine-hydrolysing)	adcobdam[c] + 4 atp[c] + 4 gln-L[c] + 4 h2o[c] --> adcobhex[c] + 4 adp[c] + 4 glu-L[c] + 4 h[c] + 4 pi[c]	0	SAUSA300_1872	6.3.5.10	Porphyrin and chlorophyll metabolism		0	0	0	0		0
CPPPGO	coproporphyrinogen oxidase (O2 required)	cpppg3[c] + 2 h[c] + o2[c] --> 2 co2[c] + 2 h2o[c] + pppg9[c]	0	SAUSA300_1543	1.3.99.22	Porphyrin and chlorophyll metabolism		9.38257e-05	0.000170756	0.01	0.01		1.73472e-18	1
FCLT	Ferrochelatase	fe2[c] + ppp9[c] --> 2 h[c] + pheme[c]	0	SAUSA300_1782	4.99.1.1	Porphyrin and chlorophyll metabolism		9.38257e-05	0.000170756	0.01	0.01		1.73472e-18	1
G1SATi	glutamate-1-semialdehyde aminotransferase	glu1sa[c] --> 5aop[c]	0	SAUSA300_1614 or SAUSA300_1845	5.4.3.8	Porphyrin and chlorophyll metabolism		0.00150121	0.00273209	0.16	0.16		4.16334e-16	1
GLUTRS	Glutamyl-tRNA synthetase	atp[c] + glu-L[c] + trnaglu[c] --> amp[c] + glutrna[c] + ppi[c]	0	SAUSA300_0513	6.1.1.17	Porphyrin and chlorophyll metabolism		0.00150121	0.00273209	0.16	0.16		4.16334e-16	1
HMBS	hydroxymethylbilane synthase	h2o[c] + 4 ppbng[c] --> hmbil[c] + 4 nh4[c]	0	SAUSA300_1617	2.5.1.61	Porphyrin and chlorophyll metabolism		0.000187651	0.000341511	0.02	0.02		3.46945e-18	1
PPBNGS	porphobilinogen synthase	2 5aop[c] --> h[c] + 2 h2o[c] + ppbng[c]	0	SAUSA300_1615	4.2.1.24	Porphyrin and chlorophyll metabolism		0.000750606	0.00136605	0.08	0.08		1.38778e-17	1
PPPGO	protoporphyrinogen oxidase	1.5 o2[c] + pppg9[c] --> 3 h2o[c] + ppp9[c]	0	SAUSA300_1781	1.3.3.4	Porphyrin and chlorophyll metabolism		9.38257e-05	0.000170756	0.01	0.01		1.73472e-18	1
SHCHD2	sirohydrochlorin dehydrogenase (NAD)	dscl[c] + nad[c] --> h[c] + nadh[c] + scl[c]	0	SAUSA300_2553	2.1.1.107	Porphyrin and chlorophyll metabolism		9.38257e-05	0.000170756	0.01	0.01		1.73472e-18	1
SHCHF	sirohydrochlorin ferrochetalase	fe2[c] + scl[c] --> 3 h[c] + sheme[c]	0	SAUSA300_2553	2.1.1.107	Porphyrin and chlorophyll metabolism		9.38257e-05	0.000170756	0.01	0.01		1.73472e-18	1
UPP3MT	uroporphyrinogen methyltransferase	2 amet[c] + uppg3[c] --> 2 ahcys[c] + dscl[c] + h[c]	0	SAUSA300_2344	2.1.1.107	Porphyrin and chlorophyll metabolism		9.38257e-05	0.000170756	0.01	0.01		1.73472e-18	1
UPP3S	uroporphyrinogen-III synthase	hmbil[c] --> h2o[c] + uppg3[c]	0	SAUSA300_1616	4.2.1.75	Porphyrin and chlorophyll metabolism		0.000187651	0.000341511	0.02	0.02		3.46945e-18	1
UPPDC1	uroporphyrinogen decarboxylase (uroporphyrinogen III)	4 h[c] + uppg3[c] --> 4 co2[c] + cpppg3[c]	0	SAUSA300_1783	4.1.1.37	Porphyrin and chlorophyll metabolism		9.38257e-05	0.000170756	0.01	0.01		1.73472e-18	1
UPPDC2	uroporphyrinogen decarboxylase (uroporphyrinogen I)	4 h[c] + uppg1[c] --> 4 co2[c] + cpppg1[c]	0	SAUSA300_1783	4.1.1.37	Porphyrin and chlorophyll metabolism		0	0	0	0		0
ADK1	adenylate kinase	amp[c] + atp[c] <==> 2 adp[c]	0	SAUSA300_2183	2.7.4.3	Purine metabolism		-16.0909	-29.3337	-1714.98	-1717.88		2.90115	1.00169
ADKd	adenylate kinase (d form)	damp[c] + datp[c] <==> 2 dadp[c]	0	SAUSA300_2183	2.7.4.3	Purine metabolism		-0.00713076	-0.0129774	-0.76	-0.76		1.88738e-15	1
ADPRDP	ADPribose diphosphatase	adprib[c] + h2o[c] --> amp[c] + 2 h[c] + r5p[c]	0	SAUSA300_1449	3.6.1.13	Purine metabolism		0	0	0	0		0
ADPT	adenine phosphoribosyltransferase	ade[c] + prpp[c] --> amp[c] + ppi[c]	0	SAUSA300_1591	2.4.2.7	Purine metabolism		9.38257e-05	0.000170756	0.01	0.01		1.73472e-18	1
ADSK	adenylyl-sulfate kinase	aps[c] + atp[c] --> adp[c] + h[c] + paps[c]	0	SAUSA300_2597	2.7.1.25	Purine metabolism		0.0258021	0.0469578	2.75	2.75		3.14494e-10	1
ADSL1	adenylosuccinate lyase	dcamp[c] --> amp[c] + fum[c]	0	SAUSA300_1889	4.3.2.2	Purine metabolism		0.0503844	0.0916958	5.37	5.37		1.61422e-09	1
ADSL2r	adenylosuccinate lyase	25aics[c] <==> aicar[c] + fum[c]	0	SAUSA300_1889	4.3.2.2	Purine metabolism		0.0804087	0.146338	8.57	8.57		1.62031e-09	1
ADSS	adenylosuccinate synthase	asp-L[c] + gtp[c] + imp[c] --> dcamp[c] + gdp[c] + 2 h[c] + pi[c]	0	SAUSA300_0017	6.3.4.4	Purine metabolism		0.0503844	0.0916958	5.37	5.37		1.61422e-09	1
AICART	phosphoribosylaminoimidazolecarboxamide formyltransferase	10fthf[c] + aicar[c] <==> fprica[c] + thf[c]	0	SAUSA300_0975	2.1.2.3	Purine metabolism		0.0940134	0.171097	10.02	10.02		1.61433e-09	1
AIRC2	phosphoribosylaminoimidazole carboxylase	air[c] + atp[c] + hco3[c] --> 5caiz[c] + adp[c] + h[c] + pi[c]	0	SAUSA300_0967	4.1.1.21	Purine metabolism		0.0804087	0.146338	8.57	8.57		1.61882e-09	1
AIRC3	phosphoribosylaminoimidazole carboxylase (mutase rxn)	5aizc[c] <==> 5caiz[c]	0	SAUSA300_0966	4.1.1.21	Purine metabolism		-0.0804087	-0.146338	-8.57	-8.57		1.61912e-09	1
CBMK	Carbamate kinase	atp[c] + co2[c] + nh4[c] --> adp[c] + cbp[c] + 2 h[c]	0	SAUSA300_1063 or SAUSA300_2567	2.7.2.2	Purine metabolism		2.39782e-21	4.47208e-10	2.55561e-19	2.619e-08		2.619e-08	1.0248e+11
CYTDK2	cytidine kinase (GTP)	cytd[c] + gtp[c] --> cmp[c] + gdp[c] + h[c]	0	SAUSA300_1568	2.7.1.74	Purine metabolism		0.0206417	0.0375663	2.2	2.2		7.90088e-07	1
DGK1	deoxyguanylate kinase (dGMP:ATP)	atp[c] + dgmp[c] <==> adp[c] + dgdp[c]	0	SAUSA300_1102	2.7.4.8	Purine metabolism		-0.00562954	-0.0102453	-0.6	-0.6		0	1
GARFT	phosphoribosylglycinamide formyltransferase	10fthf[c] + gar[c] <==> fgam[c] + h[c] + thf[c]	0	SAUSA300_0974	2.1.2.2	Purine metabolism		0.0804087	0.146338	8.57	8.57		1.61395e-09	1
GK1	guanylate kinase (GMP:ATP)	atp[c] + gmp[c] <==> adp[c] + gdp[c]	0	SAUSA300_1102	2.7.4.8	Purine metabolism		0.00600485	0.0109284	0.64	0.64		2.92966e-12	1
GLUPRT	glutamine phosphoribosyldiphosphate amidotransferase	gln-L[c] + h2o[c] + prpp[c] --> glu-L[c] + ppi[c] + pram[c]	0	SAUSA300_0972	2.4.2.14	Purine metabolism		0.0804087	0.146338	8.57	8.57		1.62025e-09	1
GMPR	GMP reductase	gmp[c] + 2 h[c] + nadph[c] --> imp[c] + nadp[c] + nh4[c]	0	SAUSA300_1235	1.7.1.7	Purine metabolism		9.58915e-22	3.1659e-11	1.02202e-19	1.85405e-09		1.85405e-09	1.81411e+10
GMPS2	GMP synthase	atp[c] + gln-L[c] + h2o[c] + xmp[c] --> amp[c] + glu-L[c] + gmp[c] + 2 h[c] + ppi[c]	0	SAUSA300_0389	6.3.5.2	Purine metabolism		0.043629	0.0794014	4.65	4.65		1.85764e-09	1
GTPDPK	GTP diphosphokinase	atp[c] + gtp[c] --> amp[c] + gdptp[c] + h[c]	0	SAUSA300_1590 or SAUSA300_0907	2.7.6.5	Purine metabolism		0	0	0	0		0
GUAPRT	guanine phosphoribosyltransferase	gua[c] + prpp[c] --> gmp[c] + ppi[c]	0	SAUSA300_1591	2.4.2.8	Purine metabolism		0	0	0	0		0
HXPRT	hypoxanthine phosphoribosyltransferase (Hypoxanthine)	hxan[c] + prpp[c] --> imp[c] + ppi[c]	0	SAUSA300_0488	2.4.2.8	Purine metabolism		0	0	0	0		0
IMPC	IMP cyclohydrolase	h2o[c] + imp[c] <==> fprica[c]	0	SAUSA300_0975	2.1.2.3	Purine metabolism		-0.0940134	-0.171097	-10.02	-10.02		1.61433e-09	1
IMPD	IMP dehydrogenase	h2o[c] + imp[c] + nad[c] --> h[c] + nadh[c] + xmp[c]	0	SAUSA300_0388	1.1.1.205	Purine metabolism		0.043629	0.0794014	4.65	4.65		1.85635e-09	1
NDPK1	nucleoside-diphosphate kinase (ATP:GDP)	atp[c] + gdp[c] <==> adp[c] + gtp[c]	0	SAUSA300_1358	2.7.4.6	Purine metabolism		0.0972035	0.176908	10.36	10.3603		0.000288072	1.00003
NDPK2	nucleoside-diphosphate kinase (ATP:UDP)	atp[c] + udp[c] <==> adp[c] + utp[c]	0	SAUSA300_1358	2.7.4.6	Purine metabolism		4.72475	8.59869	503.567	503.567		2.52522e-06	1
NDPK3	nucleoside-diphosphate kinase (ATP:CDP)	atp[c] + cdp[c] <==> adp[c] + ctp[c]	0	SAUSA300_1358	2.7.4.6	Purine metabolism		11.3998	20.7468	1215	1215		7.61739e-07	1
NDPK4	nucleoside-diphosphate kinase (ATP:dTDP)	atp[c] + dtdp[c] <==> adp[c] + dttp[c]	0	SAUSA300_1358	2.7.4.6	Purine metabolism		0	0	0	0		0
NDPK5	nucleoside-diphosphate kinase (ATP:dGDP)	atp[c] + dgdp[c] <==> adp[c] + dgtp[c]	0	SAUSA300_1358	2.7.4.6	Purine metabolism		0	-1.173e-06	0	-6.86947e-05		6.86947e-05
NDPK6	nucleoside-diphosphate kinase (ATP:dUDP)	atp[c] + dudp[c] <==> adp[c] + dutp[c]	0	SAUSA300_1358	2.7.4.6	Purine metabolism		0	-2.11785e-08	0	-1.24028e-06		1.24028e-06
NDPK7	nucleoside-diphosphate kinase (ATP:dCDP)	atp[c] + dcdp[c] <==> adp[c] + dctp[c]	0	SAUSA300_1358	2.7.4.6	Purine metabolism		0	-4.60761e-09	0	-2.69837e-07		2.69837e-07
NDPK8	nucleoside-diphosphate kinase (ATP:dADP)	atp[c] + dadp[c] <==> adp[c] + datp[c]	0	SAUSA300_1358	2.7.4.6	Purine metabolism		-0.00713078	-0.0145411	-0.760002	-0.851575		0.0915731	1.12049
NDPK9	nucleoside-diphosphate kinase (ATP:IDP)	atp[c] + idp[c] <==> adp[c] + itp[c]	0	SAUSA300_1358	2.7.4.6	Purine metabolism		0.0169825	0.0309071	1.81	1.81002		1.71192e-05	1.00001
PMDPHT	pyrimidine phosphatase	5aprbu[c] + h2o[c] --> 4r5au[c] + pi[c]	0	SAUSA300_1714 and SAUSA300_1712	3.1.3.5	Purine metabolism		9.38257e-05	0.000170756	0.01	0.01		4.17247e-12	1
PRAGS	phosphoribosylglycinamide synthetase	atp[c] + gly[c] + pram[c] --> adp[c] + gar[c] + h[c] + pi[c]	0	SAUSA300_0976	6.3.4.13	Purine metabolism		0.0804087	0.146338	8.57	8.57		1.62025e-09	1
PRAIS	phosphoribosylaminoimidazole synthase	atp[c] + fpram[c] --> adp[c] + air[c] + 2 h[c] + pi[c]	0	SAUSA300_0973	6.3.2.6	Purine metabolism		0.0804087	0.146338	8.57	8.57		1.61882e-09	1
PRASCS	phosphoribosylaminoimidazolesuccinocarboxamide synthase	5aizc[c] + asp-L[c] + atp[c] <==> 25aics[c] + adp[c] + h[c] + pi[c]	0	SAUSA300_0968	6.3.2.6	Purine metabolism		0.0804087	0.146338	8.57	8.57		1.61912e-09	1
PRFGS	phosphoribosylformylglycinamidine synthase	atp[c] + fgam[c] + gln-L[c] + h2o[c] --> adp[c] + fpram[c] + glu-L[c] + h[c] + pi[c]	0	SAUSA300_0971 and SAUSA300_0970 and SAUSA300_0969	6.3.5.3	Purine metabolism		0.0804087	0.146338	8.57	8.57		1.61882e-09	1
PUNP1	purine-nucleoside phosphorylase (Adenosine)	adn[c] + pi[c] <==> ade[c] + r1p[c]	0	SAUSA300_2091 or SAUSA300_0138	2.4.2.1	Purine metabolism		0	0	0	0		0
PUNP2	purine-nucleoside phosphorylase (Deoxyadenosine)	dad-2[c] + pi[c] <==> 2dr1p[c] + ade[c]	0	SAUSA300_2091 or SAUSA300_0138	2.4.2.1	Purine metabolism		0	0	0	0		0
RNDR1	ribonucleoside-diphosphate reductase (ADP)	adp[c] + trdrd[c] --> dadp[c] + h2o[c] + trdox[c]	0	SAUSA300_0716 and SAUSA300_0717	1.17.4.1	Purine metabolism		0.00713073	0.0114137	0.759998	0.668425		0.0915731	0.879509
RNDR2	ribonucleoside-diphosphate reductase (GDP)	gdp[c] + trdrd[c] --> dgdp[c] + h2o[c] + trdox[c]	0	SAUSA300_0716 and SAUSA300_0717	1.17.4.1	Purine metabolism		0.00562954	0.0102442	0.6	0.599931		6.86947e-05	0.999886
RNDR3	ribonucleoside-diphosphate reductase (CDP)	cdp[c] + trdrd[c] --> dcdp[c] + h2o[c] + trdox[c]	0	SAUSA300_0716 and SAUSA300_0717	1.17.4.1	Purine metabolism		4.06865e-19	9.72261e-09	4.33639e-17	5.69387e-07		5.69387e-07	1.31304e+10
RNDR4	ribonucleoside-diphosphate reductase (UDP)	trdrd[c] + udp[c] --> dudp[c] + h2o[c] + trdox[c]	0	SAUSA300_0716 and SAUSA300_0717	1.17.4.1	Purine metabolism		0.011822	0.0215152	1.26	1.26		2.0795e-06	0.999998
RNTR1	ribonucleoside-triphosphate reductase (ATP)	atp[c] + trdrd[c] --> datp[c] + h2o[c] + trdox[c]	0	SAUSA300_2551	1.17.4.2	Purine metabolism		2.11338e-08	0.0015637	2.25245e-06	0.0915754		0.0915731	40655.8
RNTR2	ribonucleoside-triphosphate reductase (GTP)	gtp[c] + trdrd[c] --> dgtp[c] + h2o[c] + trdox[c]	0	SAUSA300_2551	1.17.4.2	Purine metabolism		4.56239e-17	1.173e-06	4.86262e-15	6.86947e-05		6.86947e-05	1.41271e+10
RNTR3	ribonucleoside-triphosphate reductase (CTP)	ctp[c] + trdrd[c] --> dctp[c] + h2o[c] + trdox[c]	0	SAUSA300_2551	1.17.4.2	Purine metabolism		1.92813e-19	4.6076e-09	2.05501e-17	2.69836e-07		2.69836e-07	1.31306e+10
RNTR4	ribonucleoside-triphosphate reductase (UTP)	trdrd[c] + utp[c] --> dutp[c] + h2o[c] + trdox[c]	0	SAUSA300_2551	1.17.4.2	Purine metabolism		8.86489e-19	2.11785e-08	9.44825e-17	1.24028e-06		1.24028e-06	1.31271e+10
SADT2	Sulfate adenyltransferase	atp[c] + gtp[c] + h2o[c] + so4[c] --> aps[c] + gdp[c] + pi[c] + ppi[c]	0	SAUSA300_0533	2.7.7.4	Purine metabolism		0.0258021	0.0469578	2.75	2.75		3.14494e-10	1
UREA	urease	2 h[c] + h2o[c] + urea[c] --> co2[c] + 2 nh4[c]	0	SAUSA300_2238 and SAUSA300_2240 and SAUSA300_2239 and SAUSA300_2244 and SAUSA300_2241 and SAUSA300_2242 and SAUSA300_2243	3.5.1.5	Purine metabolism		3.46307	21.6479	369.096	1267.77		898.676	3.4348
ASPCT	aspartate carbamoyltransferase	asp-L[c] + cbp[c] --> cbasp[c] + h[c] + pi[c]	0	SAUSA300_1093	2.1.3.2	Pyrimidine metabolism		0	0	0	0		0
CTPS1	CTP synthase (NH3)	atp[c] + nh4[c] + utp[c] --> adp[c] + ctp[c] + 2 h[c] + pi[c]	0	SAUSA300_2081	6.3.4.2	Pyrimidine metabolism		1.74712e-19	8.3872e-10	1.86209e-17	4.91181e-08		4.91181e-08	2.63779e+09
CYTD	cytidine deaminase	cytd[c] + h[c] + h2o[c] --> nh4[c] + uri[c]	0	SAUSA300_1528	3.5.4.5	Pyrimidine metabolism		0.0509474	0.0927203	5.43	5.43		7.90099e-07	1
CYTK1	cytidylate kinase (CMP)	atp[c] + cmp[c] <==> adp[c] + cdp[c]	0	SAUSA300_1367	2.7.4.14	Pyrimidine metabolism		11.3998	20.7468	1215	1215		8.26001e-07	1
CYTK2	cytidylate kinase (dCMP)	atp[c] + dcmp[c] <==> adp[c] + dcdp[c]	0	SAUSA300_1367	2.7.4.14	Pyrimidine metabolism		-1.42109e-14	-1.43302e-08	-1.5146e-12	-8.39223e-07		8.39222e-07	554089
DHORTS	dihydroorotase	dhor-S[c] + h2o[c] <==> cbasp[c] + h[c]	0	SAUSA300_1094	3.5.2.3	Pyrimidine metabolism		0	0	0	0		0
DTMPK	dTMP kinase	atp[c] + dtmp[c] <==> adp[c] + dtdp[c]	0	SAUSA300_0459	2.7.4.9	Pyrimidine metabolism		0	0	0	0		0
DURIK1	deoxyuridine kinase (ATP:Deoxyuridine)	atp[c] + duri[c] --> adp[c] + dump[c] + h[c]	0	SAUSA300_2073	2.7.1.21	Pyrimidine metabolism		1.46451e-25	1.37526e-14	1.56089e-23	8.05397e-13		8.05397e-13	5.15987e+10
OMPDC	orotidine-5'-phosphate decarboxylase	h[c] + orot5p[c] --> co2[c] + ump[c]	0	SAUSA300_1097	4.1.1.23	Pyrimidine metabolism		0	0	0	0		0
ORPT	orotate phosphoribosyltransferase	orot5p[c] + ppi[c] <==> orot[c] + prpp[c]	0	SAUSA300_1098	2.4.2.10	Pyrimidine metabolism		0	0	0	0		0
PALASA_SA2	Phosphatidylalanine Synthase (SA) 2	ala-L[c] + 0.02 cdpdag_SA[c] <==> cmp[c] + h[c] + 0.02 pala_SA2[c]	0		6.3.5.5	Pyrimidine metabolism		0.00469129	0.00853778	0.5	0.5		1.11022e-15	1
PGLYSA_SA2	Phosphatidylglycine Synthase (SA) 2	0.02 cdpdag_SA[c] + gly[c] <==> cmp[c] + h[c] + 0.02 pgly_SA2[c]	0		6.3.5.5	Pyrimidine metabolism		0.00469129	0.00853778	0.5	0.5		1.11022e-15	1
PLEUSA_SA2	Phosphatidylleucine Synthase (SA) 2	0.02 cdpdag_SA[c] + leu-L[c] <==> cmp[c] + h[c] + 0.02 pleu_SA2[c]	0		6.3.5.5	Pyrimidine metabolism		0.00469129	0.00853778	0.5	0.5		1.11022e-15	1
TMDK1	thymidine kinase (ATP:thymidine)	atp[c] + thymd[c] --> adp[c] + dtmp[c] + h[c]	0	SAUSA300_2073	2.7.1.21	Pyrimidine metabolism		0	0	0	0		0
TMDS	thymidylate synthase	dump[c] + mlthf[c] --> dhf[c] + dtmp[c]	0	SAUSA300_1320 or SAUSA300_0322	2.1.1.45	Pyrimidine metabolism		0.00684928	0.0124652	0.73	0.73		6.66134e-16	1
TRDR	thioredoxin reductase (NADPH)	h[c] + nadph[c] + trdox[c] --> nadp[c] + trdrd[c]	0	SAUSA300_2319 or SAUSA300_0747	1.8.1.9	Pyrimidine metabolism		0.0503844	0.0916958	5.37	5.37		3.1498e-10	1
UMPK	UMP kinase	atp[c] + ump[c] <==> adp[c] + udp[c]	0	SAUSA300_1367	2.7.4.14	Pyrimidine metabolism		1.13548	2.06649	121.02	121.02		7.90099e-07	1
UPPRTr	uracil phosphoribosyltransferase (r)	prpp[c] + ura[c] <==> ppi[c] + ump[c]	0	SAUSA300_1091 or SAUSA300_2066	2.4.2.9	Pyrimidine metabolism		-7.59541e-23	-1.83657e-14	-8.09523e-21	-1.07555e-12		1.07555e-12	1.32863e+08
URIDK2r	uridylate kinase (dUMP)	atp[c] + dump[c] <==> adp[c] + dudp[c]	0	SAUSA300_1151	2.7.1.48	Pyrimidine metabolism		-0.011822	-0.0215152	-1.26	-1.26		8.39222e-07	0.999999
URIK1	uridine kinase (ATP:Uridine)	atp[c] + uri[c] --> adp[c] + h[c] + ump[c]	0	SAUSA300_1568	2.7.1.48	Pyrimidine metabolism		0.0339649	0.0618113	3.62	3.61987		0.000131302	0.999964
URIK2	uridine kinase (GTP:Uridine)	gtp[c] + uri[c] --> gdp[c] + h[c] + ump[c]	0	SAUSA300_1568	2.7.1.48	Pyrimidine metabolism		6.60667e-17	1.93624e-06	7.04142e-15	0.000113392		0.000113392	1.61036e+10
URIK3	uridine kinase (ITP:Uridine)	itp[c] + uri[c] --> h[c] + idp[c] + ump[c]	0	SAUSA300_1568	2.7.1.48	Pyrimidine metabolism		0.0169825	0.0309071	1.81	1.81002		1.71192e-05	1.00001
DCMPDA	dCMP deaminase	dcmp[c] + h[c] + h2o[c] <==> dump[c] + nh4[c]	0	SAUSA300_1548	3.5.4.12	Pyrimidine metabolism		-0.00497276	-0.00905004	-0.53	-0.529999		8.39221e-07	0.999998
ACYP_2	acylphosphatase (2)	actp[c] + h2o[c] --> ac[c] + h[c] + pi[c]	0	SAUSA300_1297	3.6.1.7	Pyruvate metabolism		1.11016e-19	8.17428e-10	1.18322e-17	4.78712e-08		4.78712e-08	4.04585e+09
LDH_D	D-lactate dehydrogenase	lac-D[c] + nad[c] <==> h[c] + nadh[c] + pyr[c]	0	SAUSA300_2463 or SAUSA300_2496	1.1.1.28	Pyruvate metabolism		0	-1.2318e-10	0	-7.2138e-09		7.2138e-09
ME1_rev	malic enzyme	mal-L[c] + nad[c] <==> co2[c] + nadh[c] + pyr[c]	0	SAUSA300_1648	1.1.1.38	Pyruvate metabolism		-7.15487	-43.7121	-762.57	-2559.92		1797.35	3.35697
OCTD	D-octopine dehydrogenase	h2o[c] + nadp[c] + octp[c] <==> arg-L[c] + h[c] + nadph[c] + pyr[c]	0	SAUSA300_2251	1.1.1.28	Pyruvate metabolism		0	0	0	0		0
PFLr	pyruvate formate lyase	coa[c] + pyr[c] <==> accoa[c] + for[c]	0	SAUSA300_0220	2.3.1.54	Pyruvate metabolism		59.8897	92.2582	6383.08	5402.93		980.142	0.846447
POX	pyruvate oxidase	h2o[c] + pyr[c] + q8[c] --> ac[c] + co2[c] + q8h2[c]	0	SAUSA300_2477	1.2.3.3	Pyruvate metabolism		2.41676e-20	7.13468e-10	2.5758e-18	4.1783e-08		4.1783e-08	1.62214e+10
POX2	Pyruvate Oxidase (2)	h[c] + h2o[c] + 1.5 o2[c] + pi[c] + pyr[c] --> actp[c] + co2[c] + 2 h2o2[c]	0	SAUSA300_2477	1.2.3.3	Pyruvate metabolism		34.6036	67.2856	3688.07	3940.46		252.387	1.06843
APRAUR	5-amino-6-(5-phosphoribosylamino)uracil reductase	5apru[c] + h[c] + nadph[c] --> 5aprbu[c] + nadp[c]	0	SAUSA300_1714 and SAUSA300_1712	1.1.1.193	Riboflavin metabolism		9.38257e-05	0.000170756	0.01	0.01		4.17247e-12	1
DHPPDA	diaminohydroxyphosphoribosylaminopyrimidine deaminase	25dhpp[c] + h[c] + h2o[c] --> 5apru[c] + nh4[c]	0	SAUSA300_1715	3.5.4.26	Riboflavin metabolism		9.38257e-05	0.000170756	0.01	0.01		4.17247e-12	1
FLDO	NAD(P)H-flavin oxidoreductase	fmnh2[c] + nadp[c] --> fmn[c] + h[c] + nadph[c]	0	SAUSA300_0340 or SAUSA300_0545	1.5.1.30	Riboflavin metabolism		26.977	68.3464	2875.22	4002.59		1127.37	1.3921
FLVR	flavin reductase	h[c] + nadph[c] + ribflv[c] --> nadp[c] + rbflvrd[c]	0	SAUSA300_2462	1.5.1.30	Riboflavin metabolism		0	0	0	0		0
FLVR(NAD)	flavin reductase (NAD)	h[c] + nadh[c] + ribflv[c] --> nad[c] + rbflvrd[c]	0	SAUSA300_2462	1.5.1.30	Riboflavin metabolism		0	0	0	0		0
FMNAT	FMN adenylyltransferase	atp[c] + fmn[c] + h[c] --> fad[c] + ppi[c]	0	SAUSA300_1165	2.7.7.2	Riboflavin metabolism		9.38257e-05	0.000170756	0.01	0.01		4.41027e-12	1
FMNRx	FMN reductase	fmn[c] + h[c] + nadh[c] --> fmnh2[c] + nad[c]	0	SAUSA300_0859	1.5.1.42	Riboflavin metabolism		26.977	68.3464	2875.22	4002.59		1127.37	1.3921
RBFK	riboflavin kinase	atp[c] + ribflv[c] --> adp[c] + fmn[c] + h[c]	0	SAUSA300_1165	2.7.7.2	Riboflavin metabolism		9.38257e-05	0.000170756	0.01	0.01		4.17247e-12	1
RBFSa	riboflavin synthase	4r5au[c] + db4p[c] --> dmlz[c] + 2 h2o[c] + pi[c]	0	SAUSA300_1714	2.5.1.9	Riboflavin metabolism		0.000187651	0.000341511	0.02	0.02		8.34494e-12	1
RBFSb	riboflavin synthase	2 dmlz[c] --> 4r5au[c] + ribflv[c]	0	SAUSA300_1712	2.5.1.9	Riboflavin metabolism		9.38257e-05	0.000170756	0.01	0.01		4.17241e-12	1
GLCS1	glycogen synthase (ADPGlc)	adpglc[c] --> adp[c] + glycogen[c] + h[c]	0	SAUSA300_1349	2.4.1.11	Starch and sucrose metabolism		0	0	0	0		0
GLGC	glucose-1-phosphate adenylyltransferase	atp[c] + g1p[c] + h[c] --> adpglc[c] + ppi[c]	0	SAUSA300_2439	2.7.7.27	Starch and sucrose metabolism		0	0	0	0		0
TRE6PH	trehalose-6-phosphate hydrolase	h2o[c] + tre6p[c] --> g6p[c] + glc-D[c]	0	SAUSA300_0449	3.1.3.12	Starch and sucrose metabolism		0	0	0	0		0
SQLS	Squalene synthase	2 frdp[c] + h[c] + nadph[c] --> nadp[c] + 2 ppi[c] + sql[c]	0	SAUSA300_2498	2.5.1.21	Steroid biosynthesis		0	0	0	0		0
MI1PP	myo-inositol 1-phosphatase	h2o[c] + mi1p-D[c] --> inost[c] + pi[c]	0	SAUSA300_1007	3.1.3.25	Streptomycin biosynthesis		0	0	0	0		0
BPNT	3',5'-bisphosphate nucleotidase	h2o[c] + pap[c] --> amp[c] + pi[c]	0		3.1.3.7	Sulfur metabolism		0.0258021	0.0469578	2.75	2.75		9.16613e-08	1
PAPSR	phosphoadenylyl-sulfate reductase (thioredoxin)	paps[c] + trdrd[c] --> 2 h[c] + pap[c] + so3[c] + trdox[c]	0		1.8.4.8	Sulfur metabolism		0.0258021	0.0469578	2.75	2.75		3.14494e-10	1
SULR	sulfite reductase (NADPH2)	3 h2o[c] + h2s[c] + 3 nadp[c] <==> 5 h[c] + 3 nadph[c] + so3[c]	0	SAUSA300_2554	1.8.99.1	Sulfur metabolism		-0.0258021	-0.0469578	-2.75	-2.75		3.14482e-10	1
HMGCOASi	Hydroxymethylglutaryl CoA synthase (ir)	aacoa[c] + accoa[c] + h2o[c] --> coa[c] + h[c] + hmgcoa[c]	0	SAUSA300_2484	2.3.3.10	Synthesis and degradation of ketone bodies		0.000281477	0.000512267	0.03	0.03		1.00352e-12	1
ACKr	acetate kinase	ac[c] + atp[c] <==> actp[c] + adp[c]	0	SAUSA300_1657	2.7.2.1	Taurine and hypotaurine metabolism		-3.252	-25.2448	-346.6	-1478.42		1131.82	4.26549
PTAr	phosphotransacetylase	accoa[c] + pi[c] <==> actp[c] + coa[c]	0	SAUSA300_0570	2.3.1.8	Taurine and hypotaurine metabolism		-31.3516	-42.0408	-3341.47	-2462.04		879.432	0.736813
CDPMEK	4-(cytidine 5'-diphospho)-2-C-methyl-D-erythritol kinase	4c2me[c] + atp[c] --> 2p4c2me[c] + adp[c] + h[c]	0	SAUSA300_0472	2.7.1.148	Terpenoid backbone biosynthesis		0	0	0	0		0
DMATT	dimethylallyltranstransferase	dmpp[c] + ipdp[c] --> grdp[c] + ppi[c]	0	SAUSA300_1470	2.5.1.1	Terpenoid backbone biosynthesis		9.38257e-05	0.000170756	0.01	0.01		1.73472e-18	1
DPMVD	diphosphomevalonate decarboxylase	5dpmev[c] + atp[c] --> adp[c] + co2[c] + ipdp[c] + pi[c]	0	SAUSA300_0573	4.1.1.33	Terpenoid backbone biosynthesis		0.000281477	0.000512267	0.03	0.03		5.20417e-17	1
GRTT	geranyltranstransferase	grdp[c] + ipdp[c] --> frdp[c] + ppi[c]	0	SAUSA300_1470	2.5.1.10	Terpenoid backbone biosynthesis		9.38257e-05	0.000170756	0.01	0.01		1.73472e-18	1
HMGCOARi	Hydroxymethylglutaryl CoA reductase (ir)	2 h[c] + hmgcoa[c] + 2 nadph[c] --> coa[c] + mev-R[c] + 2 nadp[c]	0	SAUSA300_2483	1.1.1.34	Terpenoid backbone biosynthesis		0.000281477	0.000512267	0.03	0.03		5.12448e-13	1
IPDDI	isopentenyl-diphosphate D-isomerase	ipdp[c] <==> dmpp[c]	0	SAUSA300_2292	5.3.3.2	Terpenoid backbone biosynthesis		9.38257e-05	0.000170756	0.01	0.01		1.73472e-18	1
MEPCT	2-C-methyl-D-erythritol 4-phosphate cytidylyltransferase	2me4p[c] + ctp[c] + h[c] --> 4c2me[c] + ppi[c]	0	SAUSA300_0245 or SAUSA300_0249	2.7.7.60	Terpenoid backbone biosynthesis		0	0	0	0		0
MEVK1	mevalonate kinase (atp)	atp[c] + mev-R[c] --> 5pmev[c] + adp[c] + h[c]	0	SAUSA300_0572	2.7.1.36	Terpenoid backbone biosynthesis		0.000281477	0.000510441	0.03	0.0298931		0.000106913	0.996436
MEVK2	mevalonate kinase (ctp)	ctp[c] + mev-R[c] --> 5pmev[c] + cdp[c] + h[c]	0	SAUSA300_0572	2.7.1.36	Terpenoid backbone biosynthesis		3.66502e-19	8.62526e-09	3.9062e-17	5.05123e-07		5.05123e-07	1.29313e+10
MEVK3	mevalonate kinase (gtp)	gtp[c] + mev-R[c] --> 5pmev[c] + gdp[c] + h[c]	0	SAUSA300_0572	2.7.1.36	Terpenoid backbone biosynthesis		4.31064e-17	1.79622e-06	4.59431e-15	0.000105193		0.000105193	2.28963e+10
MEVK4	mevalonate kinase (utp)	mev-R[c] + utp[c] --> 5pmev[c] + h[c] + udp[c]	0	SAUSA300_0572	2.7.1.36	Terpenoid backbone biosynthesis		8.84324e-19	2.07585e-08	9.42517e-17	1.21568e-06		1.21568e-06	1.28983e+10
PMEVK	phosphomevalonate kinase	5pmev[c] + atp[c] --> 5dpmev[c] + adp[c]	0	SAUSA300_0574	2.7.4.2	Terpenoid backbone biosynthesis		0.000281477	0.000512267	0.03	0.03		5.20417e-17	1
UDPDPS	undecaprenyl-diphosphate synthase	decdp[c] + ipdp[c] --> ppi[c] + udcpdp[c]	0	SAUSA300_1153	2.5.1.31	Terpenoid backbone biosynthesis		0	0	0	0		0
HETZK	hydroxyethylthiazole kinase	4mhetz[c] + atp[c] --> 4mpetz[c] + adp[c] + h[c]	0	SAUSA300_2048	2.5.1.3	Thiamine metabolism		0	0	0	0		0
PMPK	phosphomethylpyrimidine kinase	4ampm[c] + atp[c] --> 2mahmp[c] + adp[c]	0	SAUSA300_0562 or SAUSA300_2049	2.7.4.7	Thiamine metabolism		0	0	0	0		0
TMPPP	thiamine-phosphate diphosphorylase	2mahmp[c] + 4mpetz[c] + h[c] --> ppi[c] + thmmp[c]	0	SAUSA300_2047	2.5.1.3	Thiamine metabolism		0	0	0	0		0
CAT	catalase	2 h2o2[c] --> 2 h2o[c] + o2[c]	0	SAUSA300_1232	1.11.1.6	Tryptophan metabolism		34.6036	67.2856	3688.07	3940.46		252.387	1.06843
INDPYRD	Indole-3-pyruvate carboxylase	h[c] + indpyr[c] <==> co2[c] + id3acald[c]	0	SAUSA300_0190	4.1.1.74	Tryptophan metabolism		0	0	0	0		0
DHNAOT	1,4-dihydroxy-2-naphthoate octaprenyltransferase	dhna[c] + octdp[c] --> 2dmmq8[c] + co2[c] + h[c] + ppi[c]	0	SAUSA300_0944	2.5.1.74	Ubiquinone and other terpenoid-quinone biosynthesis		0	0	0	0		0
ICHORS	isochorismate synthase	chor[c] <==> ichor[c]	0	SAUSA300_0945	5.4.4.2	Ubiquinone and other terpenoid-quinone biosynthesis		0	0	0	0		0
NPHSr	naphthoate synthase (reversible)	sbzcoa[c] <==> coa[c] + dhna[c]	0	SAUSA300_0948	4.1.3.36	Ubiquinone and other terpenoid-quinone biosynthesis		0	0	0	0		0
SHCHCS2	2-succinyl-6-hydroxy-2,4-cyclohexadiene 1-carboxylate synthase	ichor[c] + ssaltpp[c] --> 2shchc[c] + pyr[c] + thmpp[c]	0	SAUSA300_0946	4.2.99.20	Ubiquinone and other terpenoid-quinone biosynthesis		0	0	0	0		0
SUCBZL	o-succinylbenzoate-CoA ligase	atp[c] + coa[c] + sucbz[c] --> amp[c] + ppi[c] + sbzcoa[c]	0	SAUSA300_1737	6.2.1.26	Ubiquinone and other terpenoid-quinone biosynthesis		0	0	0	0		0
SUCBZS	O-succinylbenzoate-CoA synthase	2shchc[c] --> h2o[c] + sucbz[c]	0	SAUSA300_1735	6.2.1.26	Ubiquinone and other terpenoid-quinone biosynthesis		0	0	0	0		0
TYRTA	tyrosine transaminase	akg[c] + tyr-L[c] <==> 34hpp[c] + glu-L[c]	0	SAUSA300_0708 or SAUSA300_2610	2.6.1.5	Ubiquinone and other terpenoid-quinone biosynthesis		-0.0215799	-0.0392738	-2.3	-2.3		9.325e-10	1
ACHBS	2-aceto-2-hydroxybutanoate synthase	2obut[c] + h[c] + pyr[c] --> 2ahbut[c] + co2[c]	0	(SAUSA300_2007 or SAUSA300_2166) and SAUSA300_2008	2.2.1.6	Valine, leucine and isoleucine biosynthesis		5.54526	10.092	591.017	591.017		5.46947e-10	1
ACLS	acetolactate synthase	h[c] + 2 pyr[c] --> alac-S[c] + co2[c]	0	(SAUSA300_2007 or SAUSA300_2166) and SAUSA300_2008	2.2.1.6	Valine, leucine and isoleucine biosynthesis		1.60754	2.9256	171.332	171.332		2.09482e-09	1
DHAD1	dihydroxy-acid dehydratase (2,3-dihydroxy-3-methylbutanoate)	23dhmb[c] --> 3mob[c] + h2o[c]	0	SAUSA300_2006	4.2.1.9	Valine, leucine and isoleucine biosynthesis		1.60754	2.9256	171.332	171.332		2.09482e-09	1
DHAD2	Dihydroxy-acid dehydratase (2,3-dihydroxy-3-methylpentanoate)	23dhmp[c] --> 3mop[c] + h2o[c]	0	SAUSA300_2006	4.2.1.9	Valine, leucine and isoleucine biosynthesis		5.54526	10.092	591.017	591.017		5.46947e-10	1
IPMD	3-isopropylmalate dehydrogenase	3c2hmp[c] + nad[c] --> 3c4mop[c] + h[c] + nadh[c]	0	SAUSA300_2011	1.1.1.85	Valine, leucine and isoleucine biosynthesis		1.37784	2.50757	146.851	146.851		8.59188e-10	1
IPPMIa	3-isopropylmalate dehydratase	3c2hmp[c] <==> 2ippm[c] + h2o[c]	0	SAUSA300_2012 and SAUSA300_2013	4.2.1.33	Valine, leucine and isoleucine biosynthesis		-1.37784	-2.50757	-146.851	-146.851		8.59188e-10	1
IPPMIb	2-isopropylmalate hydratase	2ippm[c] + h2o[c] <==> 3c3hmp[c]	0	SAUSA300_2012 and SAUSA300_2013	4.2.1.33	Valine, leucine and isoleucine biosynthesis		-1.37784	-2.50757	-146.851	-146.851		8.59188e-10	1
IPPS	2-isopropylmalate synthase	3mob[c] + accoa[c] + h2o[c] --> 3c3hmp[c] + coa[c] + h[c]	0	SAUSA300_2010 or SAUSA300_0879	2.3.3.13	Valine, leucine and isoleucine biosynthesis		1.37784	2.50757	146.851	146.851		8.59188e-10	1
KARA1i	acetohydroxy acid isomeroreductase	alac-S[c] + h[c] + nadph[c] --> 23dhmb[c] + nadp[c]	0	SAUSA300_2009	1.1.1.86	Valine, leucine and isoleucine biosynthesis		1.60754	2.9256	171.332	171.332		2.09482e-09	1
KARA2i	ketol-acid reductoisomerase (2-Aceto-2-hydroxybutanoate)	2ahbut[c] + h[c] + nadph[c] --> 23dhmp[c] + nadp[c]	0	SAUSA300_2009	1.1.1.86	Valine, leucine and isoleucine biosynthesis		5.54526	10.092	591.017	591.017		5.46947e-10	1
3M2OBLOXRD	3-Methyl-2-oxobutanoate:lipoamide oxidoreductase(decarboxylating and acceptor-2-methylpropanoylating)	3mob[c] + h[c] + lpam[c] <==> 2mpdhl[c] + co2[c]	0	SAUSA300_1466 and SAUSA300_1465	1.2.4.4	Valine, leucine and isoleucine degradation		0	0	0	0		0
3M2OPLOXRD	3-Methyl-2-oxopentanoate:lipoamide oxidoreductase(decarboxylating and acceptor-2-methylpropanoylating)	3mop[c] + h[c] + lpam[c] <==> 2mbdhl[c] + co2[c]	0	SAUSA300_1466 and SAUSA300_1465	1.2.4.4	Valine, leucine and isoleucine degradation		0	0	0	0		0
4M2OPLOXRD	4-Methyl-2-oxopentanoate:lipoamide oxidoreductase(decarboxylating and acceptor-2-methylpropanoylating)	4mop[c] + h[c] + lpam[c] <==> 3mbdhl[c] + co2[c]	0	SAUSA300_1466 and SAUSA300_1465	1.2.4.4	Valine, leucine and isoleucine degradation		0	0	0	0		0
LEUTA	leucine transaminase	akg[c] + leu-L[c] <==> 4mop[c] + glu-L[c]	0	SAUSA300_0539	2.6.1.6	Valine, leucine and isoleucine degradation		-0.0535745	-0.0975015	-5.71	-5.71		8.79905e-10	1
OIVD1	2-oxoisovalerate dehydrogenase (acylating; 4-methyl-2-oxopentaoate)	4mop[c] + coa[c] + nad[c] <==> co2[c] + ivcoa[c] + nadh[c]	0	SAUSA300_1466 and SAUSA300_1465 and SAUSA300_1464	1.2.4.4	Valine, leucine and isoleucine degradation		1.32427	2.41007	141.141	141.141		1.98952e-11	1
OIVD2	2-oxoisovalerate dehydrogenase (acylating; 3-methyl-2-oxobutanoate)	3mob[c] + coa[c] + nad[c] --> co2[c] + ibcoa[c] + nadh[c]	0	SAUSA300_1466 and SAUSA300_1465 and SAUSA300_1464	1.2.4.4	Valine, leucine and isoleucine degradation		0.191036	0.347671	20.3608	20.3608		6.29541e-12	1
OIVD3	2-oxoisovalerate dehydrogenase (acylating; 3-methyl-2-oxopentanoate)	3mop[c] + coa[c] + nad[c] --> 2mbcoa[c] + co2[c] + nadh[c]	0	SAUSA300_1466 and SAUSA300_1465 and SAUSA300_1464	1.2.4.4	Valine, leucine and isoleucine degradation		5.50717	10.0226	586.957	586.957		3.14913e-11	1
ACGApts	N-Acetyl-D-glucosamine transport via PEP:Pyr PTS	acgam[e] + pep[c] --> acgam6p[c] + pyr[c]	0	SAUSA300_1672				0	0	0	0		0
ACNAMt2	N-acetylneuraminate proton symport	acnam[e] + h[e] --> acnam[c] + h[c]	0	SAUSA300_0558				0	0	0	0		0
ADNt2	adenosine transport in via proton symport	adn[e] + h[e] --> adn[c] + h[c]	0					0	0	0	0		0
AGMHE	ADP-D-glycero-D-manno-heptose epimerase	adphep-D,D[c] --> adphep-L,D[c]	0	SAUSA300_0130				0	0	0	0		0
AKGMAL	alpha-ketoglutarate/malate transporter	akg[c] + mal-L[e] <==> akg[e] + mal-L[c]	0	SAUSA300_2627				0	2.84217e-14	0	1.66447e-12		1.66447e-12
ALAabc	L-alanine transport via ABC system	ala-L[e] + atp[c] + h2o[c] --> adp[c] + ala-L[c] + h[c] + pi[c]	0	SAUSA300_1642 and SAUSA300_2383 and SAUSA300_2383				9.83141e-20	8.55744e-10	1.04784e-17	5.01151e-08		5.01151e-08	4.78272e+09
ALAt2r	L-alanine reversible transport via proton symport	ala-L[e] + h[e] <==> ala-L[c] + h[c]	0	SAUSA300_1252 or SAUSA300_0914				-1.00741e-19	-9.76085e-10	-1.0737e-17	-5.71627e-08		5.71627e-08	5.32388e+09
AMANAPEr	N-acetylmannosamine 6-phosphate epimerase	acmanap[c] <==> acgam6p[c]	0	SAUSA300_0318				2.6145e-20	3.43842e-10	2.78655e-18	2.01365e-08		2.01365e-08	7.22632e+09
ARGORNt7	arginine/ornithine antiporter	arg-L[e] + orn[c] <==> arg-L[c] + orn[e]	0	SAUSA300_2568				30.5964	57.3562	3260.98	3358.96		97.9792	1.03005
ARGTRS	Arginyl-tRNA synthetase	arg-L[c] + atp[c] + trnaarg[c] --> amp[c] + argtrna[c] + ppi[c]	0	SAUSA300_0596				0	0	0	0		0
ASPabc	L-aspartate transport via ABC system	asp-L[e] + atp[c] + h2o[c] --> adp[c] + asp-L[c] + h[c] + pi[c]	0					0	0	0	0		0
ATPM	ATP maintenance requirement	atp[c] + h2o[c] --> adp[c] + h[c] + pi[c]	0					1.02186e-19	7.34061e-10	1.08911e-17	4.29889e-08		4.29889e-08	3.94718e+09
biomass_SA_8a	SA biomass 8 without ions	0.01 10fthf[c] + 0.42 12dgr_SA[c] + 1.27 26dap-LL[c] + 0.01 SA_FREE_FA[c] + 0.38 acgam[c] + 1.22 acgam1p[c] + 6.6 ala-L[c] + 3.11 amp[c] + 3.88 arg-L[c] + 4.48 asn-L[c] + 4.48 asp-L[c] + 20000 atp[c] + 2.51 clpn_SA[c] + 2.2 cmp[c] + 0.79 cys-L[c] + 0.76 damp[c] + 0.53 dcmp[c] + 0.012068 dgdcg_SA2[c] + 0.6 dgmp[c] + 0.73 dtmp[c] + 0.01 fad[c] + 0.23 gam1p[c] + 5.3 glcp_SA[c] + 8.72 gln-L[c] + 9.68…	1					0.00938257	0.0170756	1	1		0	1
BTNt2i	Biotin uptake	btn[e] + h[e] --> btn[c] + h[c]	0					0	0	0	0		0
CHLabc	choline transport via ABC system	atp[c] + chol[e] + h2o[c] --> adp[c] + chol[c] + h[c] + pi[c]	0	(SAUSA300_2393 and SAUSA300_2392 and SAUSA300_2391 and SAUSA300_2390) or (SAUSA300_0707 and SAUSA300_0706)				9.83141e-20	8.55744e-10	1.04784e-17	5.01151e-08		5.01151e-08	4.78272e+09
CHLt2r	choline transport via proton symport, reversible	chol[e] + h[e] <==> chol[c] + h[c]	0	SAUSA300_2549				-9.8312e-20	-8.55718e-10	-1.04781e-17	-5.01136e-08		5.01136e-08	4.78268e+09
CIT-Mgt	citrate-Mg transport in via proton symport	Cit-Mg[e] + h[e] --> Cit-Mg[c] + h[c]	0	SAUSA300_2552				0	0	0	0		0
CO2t	CO2 transporter via diffusion	co2[e] <==> co2[c]	0					-99.3695	-162.363	-10590.9	-9508.53		1082.34	0.897805
Coabc	Cobalt transport via ABC system	atp[c] + cobalt2[e] + h2o[c] --> adp[c] + cobalt2[c] + h[c] + pi[c]	0	(SAUSA300_0978 and SAUSA300_0977) or (SAUSA300_2175 and SAUSA300_2176 and SAUSA300_2174) or (SAUSA300_2617 and SAUSA300_2616)				0	0	0	0		0
CRNabc	L-carnitine transport via ABC system	atp[c] + crn[e] + h2o[c] --> adp[c] + crn[c] + h[c] + pi[c]	0	(SAUSA300_2393 and SAUSA300_2392 and SAUSA300_2391 and SAUSA300_2390) or (SAUSA300_0707 and SAUSA300_0706)				0	0	0	0		0
CSNt2	cytosine transport in via proton symport	csn[e] + h[e] --> csn[c] + h[c]	0					0.071589	0.130287	7.63	7.63		1.08829e-11	1
Cut1	Copper export via ATPase	atp[c] + cu2[c] + h2o[c] --> adp[c] + cu2[e] + h[c] + pi[c]	0	SAUSA300_2494				0	0	0	0		0
CYSabc	L-cysteine transport via ABC system	atp[c] + cys-L[e] + h2o[c] --> adp[c] + cys-L[c] + h[c] + pi[c]	0					0	0	0	0		0
CYSTRS	Cysteinyl-tRNA synthetase	atp[c] + cys-L[c] + trnacys[c] --> amp[c] + cystrna[c] + ppi[c]	0	SAUSA300_0515				0	0	0	0		0
CYTDt4	cytidine transport in via sodium symport	cytd[e] + na1[e] --> cytd[c] + na1[c]	0	SAUSA300_0313 or SAUSA300_0506 or SAUSA300_0631				0	0	0	0		0
DALAt2r	D-alanine transport via proton symport	ala-D[e] + h[e] <==> ala-D[c] + h[c]	0	SAUSA300_1252 or SAUSA300_0914				-2.427e-21	-1.2035e-10	-2.58671e-19	-7.04809e-09		7.04809e-09	2.72474e+10
DB4PS	3,4-Dihydroxy-2-butanone-4-phosphate	ru5p-D[c] --> db4p[c] + for[c] + h[c]	0	SAUSA300_1713				0.000187651	0.000341511	0.02	0.02		8.34494e-12	1
DHORD5	dihydroorotic acid (menaquinone-8)	dhor-S[c] + mqn8[c] --> mql8[c] + orot[c]	0	SAUSA300_2526				0	0	0	0		0
DKMPPD	2,3-diketo-5-methylthio-1-phosphopentane degradation reaction	dkmpp[c] + h2o[c] + o2[c] --> 2kmb[c] + for[c] + 2 h[c] + pi[c]	0					9.38257e-05	0.000170755	0.01	0.00999996		3.71419e-08	0.999996
DKMPPD2	2,3-diketo-5-methylthio-1-phosphopentane degradation reaction	dkmpp[c] + 3 h2o[c] --> 2kmb[c] + for[c] + 6 h[c] + pi[c]	0					4.26171e-20	6.34219e-10	4.54215e-18	3.71419e-08		3.71419e-08	8.17716e+09
D-LACt2	D-lactate transport via proton symport	h[e] + lac-D[e] <==> h[c] + lac-D[c]	0					-4.6932e-21	-1.23178e-10	-5.00204e-19	-7.2137e-09		7.2137e-09	1.44215e+10
DNMPPA	Dihydroneopterin monophosphate dephosphorylase	dhpmp[c] + h2o[c] --> dhnpt[c] + pi[c]	0	SAUSA300_1371				3.13457e-16	0.000512266	3.34084e-14	0.03		0.03	8.97975e+11
ETOHt	ethanol reversible transport	etoh[e] <==> etoh[c]	0					-4.29447e-22	-1.41887e-11	-4.57707e-20	-8.30937e-10		8.30937e-10	1.81543e+10
EX_26dap-M(e)	exchange1	26dap-M[e] <==>	0					0	0	0	0		0
EX_acgam(e)	exchange3	acgam[e] <==>	0					0	0	0	0		0
EX_acnam(e)	exchange4	acnam[e] <==>	0					0	0	0	0		0
EX_adn(e)	exchange5	adn[e] <==>	0					0	0	0	0		0
EX_akg(e)	exchange6	akg[e] <==>	0					1.52156e-25	2.20242e-14	1.62169e-23	1.28981e-12		1.28981e-12	7.95347e+10
EX_ala-D(e)	exchange7	ala-D[e] <==>	0					2.427e-21	1.2035e-10	2.58671e-19	7.04809e-09		7.04809e-09	2.72474e+10
EX_ala-L(e)	exchange8	ala-L[e] <==>	0					2.4269e-21	1.2034e-10	2.58661e-19	7.04752e-09		7.04752e-09	2.72462e+10
EX_arg-L(e)	exchange9	arg-L[e] <==>	0					-30.5964	-57.3562	-3260.98	-3358.96		97.9792	1.03005
EX_asp-L(e)	exchange10	asp-L[e] <==>	0					0	0	0	0		0
EX_btn(e)	exchange11	btn[e] <==>	0					0	0	0	0		0
EX_chol(e)	exchange12	chol[e] <==>	0					3.01636e-26	8.23484e-15	3.21486e-24	4.82259e-13		4.82259e-13	1.50009e+11
EX_Cit-Mg(e)	exchange2	Cit-Mg[e] <==>	0					0	0	0	0		0
EX_co2(e)	exchange13	co2[e] <==>	0					99.3695	162.363	10590.9	9508.53		1082.34	0.897805
EX_cobalt2(e)	exchange14	cobalt2[e] <==>	0					0	0	0	0		0
EX_crn(e)	exchange15	crn[e] <==>	0					0	0	0	0		0
EX_csn(e)	exchange16	csn[e] <==>	0					-0.071589	-0.130287	-7.63	-7.63		1.08829e-11	1
EX_cu2(e)	exchange17	cu2[e] <==>	0					0	0	0	0		0
EX_cys-L(e)	exchange18	cys-L[e] <==>	0					0	0	0	0		0
EX_cytd(e)	exchange19	cytd[e] <==>	0					0	0	0	0		0
EX_etoh(e)	exchange20	etoh[e] <==>	0					4.29447e-22	1.41887e-11	4.57707e-20	8.30937e-10		8.30937e-10	1.81543e+10
EX_fe2(e)	exchange21	fe2[e] <==>	0					-0.000187651	-0.000341511	-0.02	-0.02		3.46945e-18	1
EX_for(e)	exchange22	for[e] <==>	0					179.422	264.085	19122.9	15465.7		3657.19	0.808753
EX_fru(e)	exchange23	fru[e] <==>	0					0	0	0	0		0
EX_galt(e)	exchange24	galt[e] <==>	0					0	0	0	0		0
EX_glc(e)	exchange25	glc-D[e] <==>	0					-81.8527	-156.392	-8723.9	-9158.8		434.896	1.04985
EX_glcn(e)	exchange26	glcn[e] <==>	0					6.78822e-26	1.37207e-14	7.23492e-24	8.03529e-13		8.03529e-13	1.11063e+11
EX_glu-L(e)	exchange27	glu-L[e] <==>	0					1.17547	32.8301	125.283	1922.63		1797.35	15.3464
EX_gly(e)	exchange28	gly[e] <==>	0					0	0	0	0		0
EX_glyald(e)	exchange29	glyald[e] <==>	0					0	0	0	0		0
EX_glyb(e)	exchange30	glyb[e] <==>	0					2.11905e-25	1.32901e-13	2.25849e-23	7.78309e-12		7.78309e-12	3.44615e+11
EX_glyc(e)	exchange31	glyc[e] <==>	0					1.08202e-21	3.6842e-11	1.15322e-19	2.15759e-09		2.15759e-09	1.87092e+10
EX_glyc3p(e)	exchange32	glyc3p[e] <==>	0					0	0	0	0		0
EX_gua(e)	exchange33	gua[e] <==>	0					0	0	0	0		0
EX_h(e)	exchange34	h[e] <==>	0					168.453	262.192	17953.8	15354.8		2599.02	0.855239
EX_h2o(e)	exchange35	h2o[e] <==>	0					83.376	149.652	8886.26	8764.12		122.142	0.986255
EX_hdca(e)	exchange36	hdca[e] <==>	0					0	0	0	0		0
EX_his-L(e)	exchange37	his-L[e] <==>	0					0	0	0	0		0
EX_ile-L(e)	exchange38	ile-L[e] <==>	0					2.95133e-22	1.00395e-11	3.14555e-20	5.87946e-10		5.87946e-10	1.86914e+10
EX_k(e)	exchange39	k[e] <==>	0					1.55572e-25	2.68601e-14	1.6581e-23	1.57301e-12		1.57301e-12	9.48684e+10
EX_lac-D(e)	exchange40	lac-D[e] <==>	0					4.6932e-21	1.23178e-10	5.00204e-19	7.2137e-09		7.2137e-09	1.44215e+10
EX_lac-L(e)	exchange41	lac-L[e] <==>	0					4.6932e-21	1.23174e-10	5.00204e-19	7.21346e-09		7.21346e-09	1.4421e+10
EX_lcts(e)	exchange42	lcts[e] <==>	0					0	0	0	0		0
EX_leu-L(e)	exchange43	leu-L[e] <==>	0					4.39837e-22	1.50025e-11	4.6878e-20	8.78592e-10		8.78592e-10	1.87421e+10
EX_lys-L(e)	exchange44	lys-L[e] <==>	0					3.78998e-22	1.39133e-11	4.03938e-20	8.1481e-10		8.1481e-10	2.01716e+10
EX_mal-L(e)	exchange45	mal-L[e] <==>	0					1.5215e-25	2.20217e-14	1.62162e-23	1.28966e-12		1.28966e-12	7.9529e+10
EX_malt(e)	exchange46	malt[e] <==>	0					0	0	0	0		0
EX_man(e)	exchange47	man[e] <==>	0					0	0	0	0		0
EX_met-L(e)	exchange48	met-L[e] <==>	0					0	0	0	0		0
EX_mg2(e)	exchange49	mg2[e] <==>	0					0	0	0	0		0
EX_mn2(e)	exchange50	mn2[e] <==>	0					0	0	0	0		0
EX_mnl(e)	exchange51	mnl[e] <==>	0					0	0	0	0		0
EX_mobd(e)	exchange52	mobd[e] <==>	0					0	0	0	0		0
EX_na1(e)	exchange53	na1[e] <==>	0					1.69341e-25	2.40549e-14	1.80485e-23	1.40873e-12		1.40873e-12	7.80524e+10
EX_nac(e)	exchange54	nac[e] <==>	0					-0.000187651	-0.000341511	-0.02	-0.02		1.102e-09	1
EX_ncam(e)	exchange55	ncam[e] <==>	0					0	0	0	0		0
EX_nh4(e)	exchange56	nh4[e] <==>	0					0	0	0	0		0
EX_ni2(e)	exchange57	ni2[e] <==>	0					0	0	0	0		0
EX_no2(e)	exchange58	no2[e] <==>	0					1.28127e-25	2.11386e-14	1.36558e-23	1.23794e-12		1.23794e-12	9.06531e+10
EX_no3(e)	exchange59	no3[e] <==>	0					0	0	0	0		0
EX_o2(e)	exchange60	o2[e] <==>	0					-117.916	-152.27	-12567.5	-8917.42		3650.11	0.70956
EX_orn(e)	exchange61	orn[e] <==>	0					25.6728	35.7736	2736.22	2095.02		641.199	0.765662
EX_phe-L(e)	exchange62	phe-L[e] <==>	0					5.20795e-22	1.64211e-11	5.55066e-20	9.61674e-10		9.61674e-10	1.73254e+10
EX_pheme(e)	exchange63	pheme[e] <==>	0					0	0	0	0		0
EX_pi(e)	exchange64	pi[e] <==>	0					-12.387	-22.5433	-1320.21	-1320.21		2.12913e-09	1
EX_pro-L(e)	exchange65	pro-L[e] <==>	0					0	0	0	0		0
EX_ptrc(e)	exchange66	ptrc[e] <==>	0					4.86715	21.4797	518.744	1257.92		739.179	2.42494
EX_rib-D(e)	exchange67	rib-D[e] <==>	0					0	0	0	0		0
EX_salcn(e)	exchange68	salcn[e] <==>	0					0	0	0	0		0
EX_ser-L(e)	exchange69	ser-L[e] <==>	0					0	0	0	0		0
EX_so4(e)	exchange70	so4[e] <==>	0					-0.0258021	-0.0469578	-2.75	-2.75		3.14494e-10	1
EX_spmd(e)	exchange71	spmd[e] <==>	0					0	0	0	0		0
EX_sucr(e)	exchange72	sucr[e] <==>	0					0	0	0	0		0
EX_thm(e)	exchange73	thm[e] <==>	0					-9.38257e-05	-0.000170756	-0.01	-0.01		1.73472e-18	1
EX_thr-L(e)	exchange74	thr-L[e] <==>	0					0	0	0	0		0
EX_thymd(e)	exchange75	thymd[e] <==>	0					0	0	0	0		0
EX_tre(e)	exchange76	tre[e] <==>	0					0	0	0	0		0
EX_trp-L(e)	exchange77	trp-L[e] <==>	0					4.25483e-22	1.42804e-11	4.53483e-20	8.36306e-10		8.36306e-10	1.84419e+10
EX_tyr-L(e)	exchange78	tyr-L[e] <==>	0					4.9713e-22	1.59228e-11	5.29844e-20	9.32492e-10		9.32492e-10	1.75994e+10
EX_ura(e)	exchange79	ura[e] <==>	0					0	0	0	0		0
EX_urea(e)	exchange80	urea[e] <==>	0					27.0969	35.642	2888	2087.31		800.697	0.722751
EX_uri(e)	exchange81	uri[e] <==>	0					0	0	0	0		0
EX_val-L(e)	exchange82	val-L[e] <==>	0					5.92034e-22	2.1088e-11	6.30993e-20	1.23498e-09		1.23498e-09	1.9572e+10
EX_xan(e)	exchange83	xan[e] <==>	0					1.37034e-25	2.20619e-14	1.46052e-23	1.29202e-12		1.29202e-12	8.84629e+10
EX_zn2(e)	exchange84	zn2[e] <==>	0					0	0	0	0		0
FE2abc	iron (II) transport via ABC system	atp[c] + fe2[e] + h2o[c] --> adp[c] + fe2[c] + h[c] + pi[c]	0	SAUSA300_2487 or SAUSA300_2520				0.000187651	0.000341511	0.02	0.02		3.46945e-18	1
FGLU	formimidoylglutamase	forglu[c] + h[c] + h2o[c] --> frmd[c] + glu-L[c]	0	SAUSA300_2281				0	0	0	0		0
FORt2	formate transport in via proton symport	for[e] + h[e] --> for[c] + h[c]	0	SAUSA300_0305				2.37113e-20	5.43399e-10	2.52716e-18	3.18232e-08		3.18232e-08	1.25924e+10
FORt3	formate transport out via proton antiport	for[c] + h[e] --> for[e] + h[c]	0	SAUSA300_0305				179.422	264.085	19122.9	15465.7		3657.19	0.808753
FRUpts	D-fructose transport via PEP:Pyr PTS	fru[e] + pep[c] --> f1p[c] + pyr[c]	0	SAUSA300_0685				0	0	0	0		0
GALTpts	Galactitol transport via PEP:Pyr PTS	galt[e] + pep[c] --> galt1p[c] + pyr[c]	0	SAUSA300_0239 and SAUSA300_0240 and SAUSA300_0241				0	0	0	0		0
GCCa	glycine-cleavage complex	gly[c] + h[c] + lpro[c] --> alpro[c] + co2[c]	0	SAUSA300_1496 and SAUSA300_1497				26.1847	44.2424	2790.78	2590.98		199.806	0.928405
GCCb	glycine cleavage complex	alpro[c] + thf[c] --> dhlpro[c] + mlthf[c] + nh4[c]	0	SAUSA300_0791 and SAUSA300_1498				26.1847	44.2424	2790.78	2590.98		199.806	0.928405
GLCNt2r	D-gluconate transport via proton symport, reversible	glcn[e] + h[e] <==> glcn[c] + h[c]	0	SAUSA300_2442				0	2.84217e-14	0	1.66447e-12		1.66447e-12
GLCPcom_SA	Glucosyl Phosphoglycerol Combination (SA)	2 gtca1[c] + 2 gtca2[c] + 2 gtca3[c] --> glcp_SA[c]	0					0.0497276	0.0905005	5.3	5.3		5.32907e-15	1
GLCpts	D-glucose transport via PEP:Pyr PTS	glc-D[e] + pep[c] --> g6p[c] + pyr[c]	0	SAUSA300_0191 and SAUSA300_1315 and (SAUSA300_2476 or SAUSA300_0236)				81.8527	156.392	8723.9	9158.8		434.896	1.04985
GLUabc	L-glutamate transport via ABC system	atp[c] + glu-L[e] + h2o[c] --> adp[c] + glu-L[c] + h[c] + pi[c]	0	SAUSA300_1807 and SAUSA300_1808				9.56678e-20	7.40995e-10	1.01963e-17	4.3395e-08		4.3395e-08	4.25594e+09
GLUt2	L-glutamate transport in via proton symport	glu-L[e] + h[e] --> glu-L[c] + h[c]	0	SAUSA300_2329				3.55428e-18	5.53458e-09	3.78817e-16	3.24123e-07		3.24123e-07	8.55619e+08
GLUt2r	L-glutamate transport via proton symport, reversible	glu-L[e] + h[e] <==> glu-L[c] + h[c]	0	SAUSA300_2329 or SAUSA300_2291				-1.17547	-32.8301	-125.283	-1922.63		1797.35	15.3464
GLUTRR	glutamyl-tRNA reductase	glutrna[c] + h[c] + nadph[c] --> glu1sa[c] + nadp[c] + trnaglu[c]	0	SAUSA300_1619				0.00150121	0.00273209	0.16	0.16		4.16334e-16	1
GLYabc	glycine transport via ABC system	atp[c] + gly[e] + h2o[c] --> adp[c] + gly[c] + h[c] + pi[c]	0	SAUSA300_1642 and SAUSA300_2383 and SAUSA300_2383				0	0	0	0		0
GLYALDt	Glyceraldehyde facilitated diffusion	glyald[e] <==> glyald[c]	0	SAUSA300_1191				0	0	0	0		0
GLYBabc	Glycine betaine transport via ABC system	atp[c] + glyb[e] + h2o[c] --> adp[c] + glyb[c] + h[c] + pi[c]	0	(SAUSA300_2393 and SAUSA300_2392 and SAUSA300_2391 and SAUSA300_2390) or (SAUSA300_0707 and SAUSA300_0706)				9.83141e-20	8.55538e-10	1.04784e-17	5.0103e-08		5.0103e-08	4.78157e+09
GLYBt2r	Glycine betaine transport via proton symport, reversible	glyb[e] + h[e] <==> glyb[c] + h[c]	0	SAUSA300_2145 or SAUSA300_1245				0	-8.55664e-10	0	-5.01104e-08		5.01104e-08
GLYC3Pabc	sn-Glycerol 3-phosphate transport via ABC system	atp[c] + glyc3p[e] + h2o[c] --> adp[c] + glyc3p[c] + h[c] + pi[c]	0	SAUSA300_0209 and SAUSA300_0210 and SAUSA300_0211 and SAUSA300_0208				0	0	0	0		0
GLYC3Pt6	Glycerol-3-phosphate : phosphate antiporter	glyc3p[e] + pi[c] --> glyc3p[c] + pi[e]	0	SAUSA300_0337				0	0	0	0		0
GLYCt	glycerol transport via channel	glyc[c] <==> glyc[e]	0	SAUSA300_1191				0	3.68345e-11	0	2.15715e-09		2.15715e-09
GMHEPAT	D-glycero-D-manno-hepose 1-phosphate adenyltransferase	atp[c] + gmhep1p[c] + h[c] --> adphep-D,D[c] + ppi[c]	0	SAUSA300_0628				0	0	0	0		0
GMHEPK	D-glycero-D-manno-heptose 7-phosphate kinase	atp[c] + gmhep7p[c] --> adp[c] + gmhep17bp[c] + h[c]	0	SAUSA300_0628				0	0	0	0		0
GMHEPPA	D-glycero-D-manno-heptose 1,7-bisphosphate phosphatase	gmhep17bp[c] + h2o[c] --> gmhep1p[c] + pi[c]	0	SAUSA300_0540				0	0	0	0		0
GUAt2	guanine transport in via proton symport	gua[e] + h[e] --> gua[c] + h[c]	0					0	0	0	0		0
H2Ot	H2O transport via diffusion	h2o[e] <==> h2o[c]	0					-83.376	-149.652	-8886.26	-8764.12		122.142	0.986255
HDCAt2	Hexadecanoate transport via proton symport	h[e] + hdca[e] --> h[c] + hdca[c]	0					0	0	0	0		0
HEMEOS	Heme O synthase	frdp[c] + h2o[c] + pheme[c] --> hemeO[c] + ppi[c]	0	SAUSA300_1016				9.38257e-05	0.000170756	0.01	0.01		1.73472e-18	1
HEMEti	Heme transport via ABC system	atp[c] + h2o[c] + pheme[e] --> adp[c] + h[c] + pheme[c] + pi[c]	0					0	0	0	0		0
HEXTT	trans-hexaprenyltranstransferase	hexdp[c] + ipdp[c] --> hepdp[c] + ppi[c]	0	SAUSA300_1359				0	0	0	0		0
HISabc	L-histidine transport via ABC system	atp[c] + h2o[c] + his-L[e] --> adp[c] + h[c] + his-L[c] + pi[c]	0					0	0	0	0		0
HPPK2	6-hydroxymethyl-dihydropterin pyrophosphokinase	6hmhpt[c] + atp[c] --> 6hmhptpp[c] + amp[c] + h[c]	0	SAUSA300_0494				0.000281477	0.000512267	0.03	0.03		5.0902e-12	1
ILEabc	L-isoleucine transport via ABC system	atp[c] + h2o[c] + ile-L[e] --> adp[c] + h[c] + ile-L[c] + pi[c]	0					9.83141e-20	8.55744e-10	1.04784e-17	5.01151e-08		5.01151e-08	4.78272e+09
ILEt2r	L-isoleucine reversible transport via proton symport	h[e] + ile-L[e] <==> h[c] + ile-L[c]	0	SAUSA300_0188 or SAUSA300_1300				-9.86092e-20	-8.65783e-10	-1.05098e-17	-5.07031e-08		5.07031e-08	4.82435e+09
ILETRS	Isoleucyl-tRNA synthetase	atp[c] + ile-L[c] + trnaile[c] --> amp[c] + iletrna[c] + ppi[c]	0	SAUSA300_1087				0	0	0	0		0
IZPN	imidazolonepropionase	4izp[c] + h2o[c] --> forglu[c] + h[c]	0	SAUSA300_2277				0	0	0	0		0
Kabc	Potassium ABC transporter	atp[c] + h2o[c] + k[e] --> adp[c] + h[c] + k[c] + pi[c]	0	(SAUSA300_2034 or SAUSA300_2034) and (SAUSA300_2033 or SAUSA300_2033) and (SAUSA300_2032 or SAUSA300_2032)				9.83141e-20	8.55538e-10	1.04784e-17	5.01031e-08		5.01031e-08	4.78157e+09
KAS16	3-hydroxy-myristoyl-ACP synthesis	ddcaACP[c] + 2 h[c] + malACP[c] + nadph[c] --> 3hmrsACP[c] + ACP[c] + co2[c] + nadp[c]	0	(SAUSA300_1124 or SAUSA300_0129 or SAUSA300_2416) and (SAUSA300_0885 and SAUSA300_0886)				0	0	0	0		0
Kt2r	potassium reversible transport via proton symport	h[e] + k[e] <==> h[c] + k[c]	0	SAUSA300_0988				0	-8.55565e-10	0	-5.01046e-08		5.01046e-08
LACpts	Lactose transport via PEP:Pyr PTS	lcts[e] + pep[c] --> Lac6p[c] + pyr[c]	0	SAUSA300_2150 and SAUSA300_2151				0	0	0	0		0
LEUabc	L-leucine transport via ABC system	atp[c] + h2o[c] + leu-L[e] --> adp[c] + h[c] + leu-L[c] + pi[c]	0					9.83141e-20	8.55743e-10	1.04784e-17	5.01151e-08		5.01151e-08	4.78272e+09
LEUt2r	L-leucine reversible transport via proton symport	h[e] + leu-L[e] <==> h[c] + leu-L[c]	0	SAUSA300_0188 or SAUSA300_1300				-9.87539e-20	-8.70746e-10	-1.05252e-17	-5.09937e-08		5.09937e-08	4.84489e+09
L-LACt2r	L-lactate reversible transport via proton symport	h[e] + lac-L[e] <==> h[c] + lac-L[c]	0	SAUSA300_2313 or SAUSA300_0112				0	-1.23123e-10	0	-7.21047e-09		7.21047e-09
LYSabc	L-lysine transport via ABC system	atp[c] + h2o[c] + lys-L[e] --> adp[c] + h[c] + lys-L[c] + pi[c]	0	SAUSA300_1231 or SAUSA300_1628				9.83141e-20	8.55538e-10	1.04784e-17	5.01031e-08		5.01031e-08	4.78157e+09
LYSt2r	L-lysine reversible transport via proton symport	h[e] + lys-L[e] <==> h[c] + lys-L[c]	0	SAUSA300_1231 or SAUSA300_1628				0	-8.69449e-10	0	-5.09177e-08		5.09177e-08
LYSTRS	Lysyl-tRNA synthetase	atp[c] + lys-L[c] + trnalys[c] --> amp[c] + lystrna[c] + ppi[c]	0	SAUSA300_0496				0	0	0	0		0
MALTabc	maltose transport via ABC system	atp[c] + h2o[c] + malt[e] --> adp[c] + h[c] + malt[c] + pi[c]	0	SAUSA300_0209 and SAUSA300_0210 and SAUSA300_0211 and SAUSA300_0208				0	0	0	0		0
MALTAT	maltose O-acetyltransferase	accoa[c] + malt[c] --> acmalt[c] + coa[c]	0	SAUSA300_2492				0	0	0	0		0
MANpts	D-mannose transport via PEP:Pyr PTS	man[e] + pep[c] --> man6p[c] + pyr[c]	0	SAUSA300_2576				0	0	0	0		0
METabc	L-methionine transport via ABC system	atp[c] + h2o[c] + met-L[e] --> adp[c] + h[c] + met-L[c] + pi[c]	0					0	0	0	0		0
METTRS	Methionyl-tRNA synthetase	atp[c] + met-L[c] + trnamet[c] --> amp[c] + mettrna[c] + ppi[c]	0	SAUSA300_1109 or SAUSA300_0959 or SAUSA300_0467				0	0	0	0		0
MG2abc	magnesium transport via ABC system	atp[c] + h2o[c] + mg2[e] --> adp[c] + h[c] + mg2[c] + pi[c]	0	SAUSA300_2323				0	0	0	0		0
MNabc	manganese transport via ABC system	atp[c] + h2o[c] + mn2[e] --> adp[c] + h[c] + mn2[c] + pi[c]	0	SAUSA300_2351 or (SAUSA300_0618 and SAUSA300_0620 and SAUSA300_0619) or (SAUSA300_1516 and SAUSA300_1515)				0	0	0	0		0
MNLpts	mannitol transport via PEP:Pyr PTS	mnl[e] + pep[c] --> mnl1p[c] + pyr[c]	0	SAUSA300_2107 and SAUSA300_2105				0	0	0	0		0
MNt2	manganese transport in via proton symport	h[e] + mn2[e] --> h[c] + mn2[c]	0	SAUSA300_1005				0	0	0	0		0
MOBDabc	molybdate transport via ABC system	atp[c] + h2o[c] + mobd[e] --> adp[c] + h[c] + mobd[c] + pi[c]	0	SAUSA300_2230 and SAUSA300_2229 and SAUSA300_2228				0	0	0	0		0
MTRK	5-methylthioribose kinase	5mtr[c] + atp[c] --> 5mdr1p[c] + adp[c] + h[c]	0					9.38257e-05	0.000170756	0.01	0.01		1.73472e-18	1
NACUP	Nicotinic acid uptake	nac[e] --> nac[c]	0					0.000187651	0.000341511	0.02	0.02		1.102e-09	1
NALN6	NALN6	2a3pp[c] + nal2a6o[c] --> 3pop[c] + n6all26d[c]	0	SAUSA300_0952 or SAUSA300_1669				0	0	0	0		0
NAPRTr	NAPRTase (rev)	h[c] + nac[c] + prpp[c] <==> nicrnt[c] + ppi[c]	0	SAUSA300_1894				0.000187651	0.000341511	0.02	0.02		1.102e-09	1
NAt3	sodium transport out via proton antiport	h[e] + na1[c] --> h[c] + na1[e]	0	SAUSA300_0855 and (SAUSA300_0854 or SAUSA300_0611) and (SAUSA300_0853 or SAUSA300_0612) and (SAUSA300_0852 or SAUSA300_0613) and (SAUSA300_0851 or SAUSA300_0614) and (SAUSA300_0850 or SAUSA300_0615) and (SAUSA300_0849 or SAUSA300_0616)				4.61858	22.9871	492.25	1346.2		853.95	2.73479
NAt3_1	sodium proton antiporter (H:NA is 1:1)	h[e] + na1[c] <==> h[c] + na1[e]	0	SAUSA300_2273 or SAUSA300_2250				4.61858	22.9871	492.25	1346.2		853.95	2.73479
NAt3_1.5	sodium proton antiporter (H:NA is 1.5)	3 h[e] + 2 na1[c] --> 3 h[c] + 2 na1[e]	0	SAUSA300_2384 or SAUSA300_0846 or SAUSA300_0617				10.8474	10.8279	1156.13	634.115		522.012	0.548482
NAt3_2	sodium proton antiporter (H:NA is 2)	2 h[e] + na1[c] --> 2 h[c] + na1[e]	0	SAUSA300_2384 or SAUSA300_0846 or SAUSA300_0617				6.22887	1.49435e-08	663.876	8.75137e-07		663.876	1.31822e-09
NCAMUP	Nicotinamide acid uptake	ncam[e] --> ncam[c]	0					0	0	0	0		0
NH4OHDs	NH4OH dissociation	h[c] + nh4oh[c] <==> h2o[c] + nh4[c]	0					-1.39815e-24	4.22461e-14	-1.49015e-22	2.47407e-12		2.47407e-12	-1.66028e+10
NH4t4	ammonium transport out via K+ antiport	k[c] + nh4[e] --> k[e] + nh4[c]	0	SAUSA300_1996				0	0	0	0		0
NIabc	nickel transport via ABC system	atp[c] + h2o[c] + ni2[e] --> adp[c] + h[c] + ni2[c] + pi[c]	0	SAUSA300_2630 or (SAUSA300_0230 and SAUSA300_0231 and SAUSA300_0232)				0	0	0	0		0
NNAM	nicotinamidase	h2o[c] + ncam[c] --> nac[c] + nh4[c]	0	SAUSA300_1899				0	0	0	0		0
NO2t2r	nitrite transport in via proton symport, reversible	h[e] + no2[e] <==> h[c] + no2[c]	0	SAUSA300_0305				0	0	0	0		0
NO3t7	nitrate transport in via nitrite antiport	no2[c] + no3[e] --> no2[e] + no3[c]	0	SAUSA300_2333				0	0	0	0		0
O2t5i	O2 transport in via diffusion	o2[e] --> o2[c]	0					117.916	152.27	12567.5	8917.42		3650.11	0.70956
OMCDC	2-Oxo-4-methyl-3-carboxypentanoate decarboxylation	3c4mop[c] + h[c] --> 4mop[c] + co2[c]	0	SAUSA300_2011				1.37784	2.50757	146.851	146.851		8.59188e-10	1
ORNabc	ornithine transport via ABC system	atp[c] + h2o[c] + orn[e] --> adp[c] + h[c] + orn[c] + pi[c]	0	SAUSA300_2357 and SAUSA300_2358 and SAUSA300_2359				0.0564831	0.102795	6.02	6.02		1.00096e-08	1
PHEt2r	L-phenylalanine reversible transport via proton symport	h[e] + phe-L[e] <==> h[c] + phe-L[c]	0					-5.20795e-22	-1.64211e-11	-5.55066e-20	-9.61674e-10		9.61674e-10	1.73254e+10
PIabc	phosphate transport via ABC system	atp[c] + h2o[c] + pi[e] --> adp[c] + h[c] + 2 pi[c]	0	SAUSA300_1283 and SAUSA300_1281 and SAUSA300_1282 and SAUSA300_1280				2.14541e-19	3.59204e-09	2.28659e-17	2.10361e-07		2.10361e-07	9.19978e+09
PIt7	phosphate transport in/out via three Na+ symporter	3 na1[e] + pi[e] <==> 3 na1[c] + pi[c]	0	SAUSA300_0107				12.387	22.5433	1320.21	1320.21		2.0823e-07	1
PPCDC	phosphopantothenoylcysteine decarboxylase	4ppcys[c] + h[c] --> co2[c] + pan4p[c]	0	SAUSA300_1104				2.04378e-25	3.7019e-14	2.17827e-23	2.16795e-12		2.16795e-12	9.95261e+10
PROabc	L-proline transport via ABC system	atp[c] + h2o[c] + pro-L[e] --> adp[c] + h[c] + pi[c] + pro-L[c]	0	(SAUSA300_2393 and SAUSA300_2392 and SAUSA300_2391 and SAUSA300_2390) or (SAUSA300_0707 and SAUSA300_0706)				0	0	0	0		0
PROt4	Na+/Proline-L symporter	na1[e] + pro-L[e] --> na1[c] + pro-L[c]	0	SAUSA300_1883				0	0	0	0		0
PTHPS	6-pyruvoyltetrahydropterin synthase	ahdt[c] --> 6pthp[c] + pppi[c]	0	SAUSA300_0696				0	0	0	0		0
PTRCORNt7	putrescine/ornithine antiporter	orn[c] + ptrc[e] <==> orn[e] + ptrc[c]	0	SAUSA300_1329				-4.86715	-21.4797	-518.744	-1257.92		739.179	2.42494
PYNP1	pyrimidine-nucleoside phosphorylase (cytosine)	csn[c] + r1p[c] --> cytd[c] + pi[c]	0	SAUSA300_2089				0.071589	0.130287	7.63	7.63		1.08829e-11	1
PYRZAM	Pyrazinamidase	h2o[c] + malm[c] --> male[c] + nh4[c]	0	SAUSA300_1899				0	0	0	0		0
RAFH	raffinose hydrolyzing enzyme	h2o[c] + raffin[c] --> fru[c] + melib[c]	0	SAUSA300_1994				0	0	0	0		0
RIBabc	D-ribose transport via ABC system	atp[c] + h2o[c] + rib-D[e] --> adp[c] + h[c] + pi[c] + rib-D[c]	0	SAUSA300_0263 and SAUSA300_0264				0	0	0	0		0
S7PIr	sedoheptulose 7-phosphate isomerase (reversible)	s7p[c] <==> gmhep7p[c]	0	SAUSA300_0317				0	0	0	0		0
SA_free_FA	Free Fatty Acid composition for SA	7.7 fa11[c] + 18.1 fa12[c] + 19.3 fa3[c] + 32.7 fa4[c] + 4.7 fa6[c] + 10.1 hdca[c] --> SA_FREE_FA[c]	0					9.38257e-05	0.000170756	0.01	0.01		1.73472e-18	1
SALCpts	salicin transport via PEP:Pyr PTS	pep[c] + salcn[e] --> pyr[c] + salc6p[c]	0	SAUSA300_0259				0	0	0	0		0
SERabc	L-serine transport via ABC system	atp[c] + h2o[c] + ser-L[e] --> adp[c] + h[c] + pi[c] + ser-L[c]	0	SAUSA300_1642 and SAUSA300_2383 and SAUSA300_2383				0	0	0	0		0
SERTRS	Seryl-tRNA synthetase	atp[c] + ser-L[c] + trnaser[c] --> amp[c] + ppi[c] + sertrna[c]	0	SAUSA300_0009				0	0	0	0		0
sink_ahcys(c)	sink_ahcys(c)	ahcys[c] <==>	0					0.000187651	0.000341511	0.02	0.02		3.1231e-10	1
sink_glyclt(c)	sink_glyclt(c)	glyclt[c] <==>	0					0.000281477	0.000512267	0.03	0.03		5.0902e-12	1
SPMDabc	spermidine transport via ABC system	atp[c] + h2o[c] + spmd[e] --> adp[c] + h[c] + pi[c] + spmd[c]	0	SAUSA300_0999 and SAUSA300_1000 and SAUSA300_1001 and SAUSA300_1002				0	0	0	0		0
Spt3AdT	spectinomycin 3"-adenylyltransferase	Sptmyn[c] + atp[c] + h[c] --> 3AStrmyn[c] + ppi[c]	0	SA2385 or SA1952 or SA1481 or SA0765 or SA0049				0	0	0	0		0
SUCpts	sucrose transport via PEP:Pyr PTS	pep[c] + sucr[e] --> pyr[c] + suc6p[c]	0	SAUSA300_2324				0	0	0	0		0
SUCR	sucrose hydrolyzing enzyme	h2o[c] + sucr[c] --> fru[c] + glc-D[c]	0	SAUSA300_1994				0	0	0	0		0
SULabc	sulfate transport via ABC system	atp[c] + h2o[c] + so4[e] --> adp[c] + h[c] + pi[c] + so4[c]	0					0.0258021	0.0469578	2.75	2.75		3.14494e-10	1
TAGO	Tag O reaction for initiation of teichoic acid	2 h2o[c] + uacgam[c] --> acgam[c] + 2 h[c] + pi[c] + ump[c]	0					0.301931	0.549492	32.18	32.18		0	1
TECA1S	glycerol teichoic acid synthesis (no sub, n=25)	acgam[c] + 25 cdpglyc[c] + uacmam[c] --> 25 cmp[c] + gtca1[c] + 26 h[c] + udp[c]	0	SAUSA300_0623 and (SAUSA300_0549 or SAUSA300_0550) and (SAUSA300_0247 or SAUSA300_0626) and SAUSA300_0628 and SAUSA300_0248 and SAUSA300_0625 and SAUSA300_0624 and SAUSA300_0627				0.0994553	0.181001	10.6	10.6		1.42109e-14	1
TECA2S	glycerol techoic acid synthesis (D-ala, n=25)	acgam[c] + 25 ala-D[c] + 25 atp[c] + 25 cdpglyc[c] + uacmam[c] --> 25 amp[c] + 25 cmp[c] + gtca2[c] + 26 h[c] + 25 ppi[c] + udp[c]	0	SAUSA300_0835 and SAUSA300_0836 and SAUSA300_0837 and SAUSA300_0838 and SAUSA300_0623 and (SAUSA300_0549 or SAUSA300_0550) and (SAUSA300_0247 or SAUSA300_0626) and SAUSA300_0628 and SAUSA300_0248 and SAUSA300_0625 and SAUSA300_0624 and SAUSA300_0627				0.0994553	0.181001	10.6	10.6		1.42109e-14	1
TECA3S	glycerol teichoic acid synthesis (n=25, glucose sub)	acgam[c] + 25 cdpglyc[c] + uacmam[c] + 25 udpg[c] --> 25 cmp[c] + gtca3[c] + 51 h[c] + 26 udp[c]	0	SAUSA300_0623 and (SAUSA300_0549 or SAUSA300_0550) and (SAUSA300_0247 or SAUSA300_0626) and SAUSA300_0628 and SAUSA300_0248 and SAUSA300_0625 and SAUSA300_0624 and SAUSA300_0627				0.0994553	0.181001	10.6	10.6		1.42109e-14	1
TECA4S	minor teichoic acid synthesis (n=30)	30 h2o[c] + 30 udpacgal[c] + 30 udpg[c] --> 60 h[c] + tcam[c] + 30 udp[c] + 30 ump[c]	0	SAUSA300_0623 and (SAUSA300_0549 or SAUSA300_0550) and (SAUSA300_0247 or SAUSA300_0626) and SAUSA300_0628 and SAUSA300_0248 and SAUSA300_0625 and SAUSA300_0624 and SAUSA300_0627				0.0268342	0.0488361	2.86	2.86		1.33227e-15	1
TGBPA	Tagatose-bisphosphate aldolase	tagdp-D[c] <==> dhap[c] + g3p[c]	0	SAUSA300_2152				0	0	0	0		0
THMabc	thiamine transport via ABC system	atp[c] + h2o[c] + thm[e] --> adp[c] + h[c] + pi[c] + thm[c]	0					9.38257e-05	0.000170756	0.01	0.01		1.73472e-18	1
THMDt2	thymidine transport in via proton symport	h[e] + thymd[e] --> h[c] + thymd[c]	0					0	0	0	0		0
THMDt4	thymidine transport in via sodium symport	na1[e] + thymd[e] --> na1[c] + thymd[c]	0	SAUSA300_0313 or SAUSA300_0506 or SAUSA300_0631				0	0	0	0		0
THRt2	L-threonine transport in via proton symport	h[e] + thr-L[e] --> h[c] + thr-L[c]	0					0	0	0	0		0
THRTRS	Threonyl-tRNA synthetase	atp[c] + thr-L[c] + trnathr[c] --> amp[c] + ppi[c] + thrtrna[c]	0	SAUSA300_1629				0	0	0	0		0
TREpts	trehalose transport via PEP:Pyr PTS	pep[c] + tre[e] --> pyr[c] + tre6p[c]	0	SAUSA300_0448				0	0	0	0		0
TRPt2r	L-tryptophan reversible transport via proton symport	h[e] + trp-L[e] <==> h[c] + trp-L[c]	0					-4.25483e-22	-1.42804e-11	-4.53483e-20	-8.36306e-10		8.36306e-10	1.84419e+10
TYRt2r	L-tyrosine reversible transport via proton symport	h[e] + tyr-L[e] <==> h[c] + tyr-L[c]	0					-4.9713e-22	-1.59228e-11	-5.29844e-20	-9.32492e-10		9.32492e-10	1.75994e+10
UGMDDS	UDP-N-acetylmuramoyl-L-alanyl-D-glutamyl-meso-2,6-diaminopimeloyl-D-alanyl-D-alanine synthetase	alaala[c] + atp[c] + ugmd[c] --> adp[c] + h[c] + pi[c] + ugmda[c]	0	SAUSA300_2038				0	0	0	0		0
UNK3	2-keto-4-methylthiobutyrate transamination	2kmb[c] + glu-L[c] --> akg[c] + met-L[c]	0					9.38257e-05	0.000170756	0.01	0.01		1.73472e-18	1
URAt2	uracil transport in via proton symport	h[e] + ura[e] --> h[c] + ura[c]	0	SAUSA300_1092				0	0	0	0		0
UREAt	Urea transport via facilitate diffusion	urea[e] <==> urea[c]	0	SAUSA300_2237 or SAUSA300_1191				-27.0969	-35.642	-2888	-2087.31		800.697	0.722751
URIt4	uridine transport in via sodium symport	na1[e] + uri[e] --> na1[c] + uri[c]	0	SAUSA300_0313 or SAUSA300_0506 or SAUSA300_0631				0	0	0	0		0
VALabc	L-valine transport via ABC system	atp[c] + h2o[c] + val-L[e] --> adp[c] + h[c] + pi[c] + val-L[c]	0					9.83141e-20	8.55744e-10	1.04784e-17	5.01151e-08		5.01151e-08	4.78272e+09
VALt2r	L-valine reversible transport via proton symport	h[e] + val-L[e] <==> h[c] + val-L[c]	0	SAUSA300_0188 or SAUSA300_1300				-9.89061e-20	-8.76832e-10	-1.05415e-17	-5.13501e-08		5.13501e-08	4.87124e+09
XANt	xanthine reversible transport	xan[e] <==> xan[c]	0	SAUSA300_0387				-0.805145	-5.16985e-09	-85.8128	-3.02763e-07		85.8128	3.52818e-09
XANt2	xanthine transport in via proton symport	h[e] + xan[e] --> h[c] + xan[c]	0	SAUSA300_0387				0.805145	5.16983e-09	85.8128	3.02762e-07		85.8128	3.52817e-09
XPPT	xanthine phosphoribosyltransferase	prpp[c] + xan[c] --> ppi[c] + xmp[c]	0	SAUSA300_0386				1.37043e-25	2.20627e-14	1.46061e-23	1.29206e-12		1.29206e-12	8.84605e+10
ZNabc	zinc transport via ABC system	atp[c] + h2o[c] + zn2[e] --> adp[c] + h[c] + pi[c] + zn2[c]	0	SAUSA300_2351 or (SAUSA300_0618 and SAUSA300_0620 and SAUSA300_0619) or (SAUSA300_1516 and SAUSA300_1515)				0	0	0	0		0
										303.68	259.546
